# Supplementary material for: A Broad-Spectrum Antiviral Molecule, Protoporphyrin IX, Acts as a Moderator of HIV-1 Capsid Assembly by Targeting the Capsid Hexamer
Source: Microbiol Spectr. 2022 Dec 7;11(1):e02663-22. doi: 10.1128/spectrum.02663-22 (PMC9927277; doi:10.1128/spectrum.02663-22)
Supplement: Supplemental file 1 — Table S1. Download spectrum.02663-22-s0001.xls, XLS file, 0.9 MB [file spectrum.02663-22-s0001.xls]

## Sheet: SP120317
ID	MOLENAME	plate	position	cas#	Formula	MolWt	Bioactivity	Source	Status	Trademane	References	CONC. (mM)	SOLVENT
01500372	MAFENIDE HYDROCHLORIDE	120317-01	1-A2	138-39-6	C7H11ClN2O2S	222.695	antibacterial （菌）	synthetic	USAN, INN, BAN, JAN	SULFAMYLON	Life Sci 5:2279 (1966); Anal Profiles Drug Subst Excip 24:277 (1996)	10	DMSO
01505032	ARTEMETHER	120317-01	1-A3	71963-77-4	C16H26O5	298.383	antimalarial （菌）	semisynthetic; SM-224	USAN, INN, BAN	PALUTHER	N Engl J Med 335:69 (1996); Expert Opin Invest Drugs 9:1815 (2000)	10	DMSO
01504280	DESVENLAFAXINE SUCCINATE	120317-01	1-A4	93413-62-8	C20H31NO6	381.473	antidepressant （神）	synthetic; WY-45233	USAN, INN	PRISTIQ	J Clin Psychiatry 68:677 (2007); Int Clin Psychopharmacol 22:338 (2007)	10	DMSO
01301015	CYCLAMIC ACID	120317-01	1-A5	100-88-9	C6H13NO3S	179.239	sweetener	synthetic	USAN, BAN	HEXAMIC ACID	Food Cosmet Toxicol 6:313 (1968); 11:735 (1973)	10	DMSO
00310035	SANGUINARINE SULFATE	120317-01	1-A6	5578-73-4	C20H15NO8S	429.408	antineoplastic, antiplaque agent （瘤）	Sanguinaria canadensis	USAN, INN	VIADENT	J Heterocyclic Chem 9: 1453 (1972); J Biol Chem 280:19078 (2005); FEBS J 273:2139 (2006)	10	DMSO
01500377	MECLOFENAMATE SODIUM	120317-01	1-A7	6385-02-0	C14H10Cl2NNaO2	318.137	antiinflammatory, antipyretic （炎）	synthetic; Cl-583	USP	MECLOMEN	Arzneim Forsch 33:619 (1983); Lancet 2:541 (1988)	10	DMSO
01500380	MEDRYSONE	120317-01	1-A8	2668-66-8	C22H32O3	344.499	glucocorticoid （炎）	semisynthetic; U-8471, NSC-63278	USAN, INN	HMS	Arch Opthamol 81:184 (1969)	10	DMSO
01500381	MEGESTROL ACETATE	120317-01	1-A9	595-33-5, 3562-63-8 [megestrol]	C24H32O4	384.52	progestogen, antineoplastic （瘤）	semisynthetic; BDH-1298, SC-10363, 5071	USP, INN, BAN	MEGACE	Steroids 11:133 (1968); 12:517, 689 (1968); N Engl J Med 331:347 (1994)	10	DMSO
01500382	MELPHALAN	120317-01	1-A10	148-82-3	C13H18Cl2N2O2	305.207	antineoplastic, alkylating agent （瘤）	synthetic	USP, INN, BAN, JAN	ALKERAN	Biochem Pharmacol 13:969 (1964); J Pharm Pharmacol 18:760 (1966)	10	DMSO
00330001	DACTINOMYCIN	120317-01	1-A11	50-76-0	C62H86N12O16	1255.45	antineoplastic, intercalating agent	Actinomyces spp; NSC-3053	USP, INN, BAN, JAN	COSMEGEN	Ann NY Acad Sci 89:348 (1960); IARC Monographs 12:29 (1976)	10	DMSO
01500390	METAPROTERENOL	120317-01	1-B2	586-06-1, 5874-97-5 [metaproterenol sulfate]	C11H17NO3	211.263	bronchodilator （炎）	synthetic	USP, JAN	ALUPENT	Am J Med Sci 253:321 (1967); Toxicol Appl Pharmacol 18:185 (1971)	10	DMSO
01300030	OMEGA-3-ACID ESTERS (EPA shown)	120317-01	1-B3	86227-47-6	C22H34O2	330.515	hypolipidemic （血）	semisynthetic; K-85	USAN	LOVAZA		10	DMSO
01500396	METHIMAZOLE	120317-01	1-B4	60-56-0	C4H6N2S	114.17	antihyperthyroid （炎）	synthetic	USP, INN, BAN, JAN	TAPAZOLE		10	DMSO
01500397	METHOCARBAMOL	120317-01	1-B5	532-03-6	C11H15NO5	241.246	muscle relaxant (skeletal)	synthetic	USP, INN, BAN, JAN	ROBAXIN	Anal Profiles Drug SubsExcip 23:371 (1994)	10	DMSO
01500398	METHOTREXATE(+/-)	120317-01	1-B6	60388-53-6	C20H22N8O5	454.449	antineoplastic, antirheumatic, folic acid antagonist （瘤）	synthetic; amethopterin, CL-14377	USP, INN, BAN, JAN	RHEUMATREX		10	DMSO
01500399	METHOXAMINE HYDROCHLORIDE	120317-01	1-B7	61-16-5, 390-28-3 [methoxamine]	C11H18ClNO3	247.724	alpha1 adrenoreceptor agonist, vasoconstrictor （血）	synthetic	USP-XXII, INN, BAN, JAN	VASOXYL	Anesthesiology 28:735 (1967); N Eng J Med 326:1661 (1992)	10	DMSO
01505024	OLANZAPINE	120317-01	1-B8	132539-06-1	C17H20N4S	312.44	antipsychotic （神）	synthetic; LY-170053	USAN, INN, BAN	ZYPREXA	Int Clin Psychopharmacol 10:239 (1995); Am JK Psychiatry 156:702 (1999); Expert Opin Pharmacother 1:305 (2000)	10	DMSO
01502341	TAZOBACTAM	120317-01	1-B9	89786-04-9	C10H12N4O5S	300.295	b-lactamase inhibitor （菌）	semisynthetic; YTR-830H	USP, INN, BAN	TAZOCIN	Antimicrob Agents Chemother 29:960 (1986); J Med Chem 30:1469 (1987)	10	DMSO
01502374	PITAVASTATIN CALCIUM	120317-01	1-B10	147511-69-1	C25H23CaFNO4	460.545	HMGA reductase inhibitor （血）	synthetic	USAN, INN	LIVALO	Arzneim Forsch 47:904 (1997); Cardiovasc Drug Rev 21:199 (2003); Int J Clin Pract 59:239 (2005)	10	DMSO
01500406	METHYLPREDNISOLONE	120317-01	1-B11	83-43-2	C22H30O5	374.481	glucocorticoid （炎）	semisynthetic; U-67590A	USP, INN, BAN, JAN	MEDROL		10	DMSO
01500412	METRONIDAZOLE	120317-01	1-C2	443-48-1, 69198-10-3 [metronidazole hydrochloride]	C6H9N3O3	171.157	antiprotozoal （菌）	synthetic; Bay-5360, RP-8823	USP, INN, BAN, JAN	FLAGYL		10	DMSO
01501021	FENSPIRIDE HYDROCHLORIDE	120317-01	1-C3	5053-08-7, 5053-06-5 [fenspiride]	C15H21ClN2O2	296.8	antiinflammatory, bronchodilator （炎）	synthetic; NAT-333, NDR-5998A	USAN, INN	VIARESPAN	Arzneim Forsch 19:1263 (1969); 22:1947 (1972)	10	DMSO
01500415	MINOXIDIL	120317-01	1-C4	38304-91-5	C9H15N5O	209.253	antihypertensive, antialopecia agent （血）	synthetic; U-10858	USP, INN, BAN	ROGAINE	Drugs 22:257 (1981); Int J Dermatol 24:82 (1985)	10	DMSO
01501108	MEFEXAMIDE HYDROCHLORIDE	120317-01	1-C5	1227-61-8	C15H25ClN2O3	316.831	CNS stimulant （神）	synthetic	USAN, INN			10	DMSO
01505396	FLUORESCEIN	120317-01	1-C6	2321-07-5	C20H12O5	332.316	corneal trama indicator	synthetic	USP, BAN, JAN	FUNDUSCEIN		10	DMSO
01505420	DEXPANTHENOL	120317-01	1-C7	81-13-0	C9H19NO4	205.256	cholinergic	semisynthetic	USP, INN, BAN	ILOPAN		10	DMSO
01505399	OXYBUTYNIN CHLORIDE	120317-01	1-C8	1508-65-2	C22H32ClNO3	393.958	anticholinergic	synthetic; MJ-4309-1, 5058	USP, JAN	DITROPAN	Toxicol Appl Pharmacol 18:185 (1971); Drugs Aging 6:243 (1995)	10	DMSO
01505519	CARTEOLOL HYDROCHLORIDE	120317-01	1-C9	51781-21-6	C16H25ClN2O3	328.842	beta-adrenergic blocker （血）	synthetic; OPC-1085	USP, INN, BAN, JAN	CARTROL	Farmaco Ed Prat 34:202 (1979); Arzneim Forsch 33:277, 290 (1983); Drugs Aging 2:58 (1992)	10	DMSO
01505572	PROPOXYCAINE HYDROCHLORIDE	120317-01	1-C10	550-83-4	C16H27ClN2O3	330.858	local anesthetic	synthetic	USP, INN	BLOCKAIN	Obstetrics Gynecol 17:90 (1961)	10	DMSO
01500425	NAPROXEN(+)	120317-01	1-C11	22204-53-1	C14H14O3	230.266	antiinflammatory, analgesic, antipyretic （炎）	synthetic; RS-3650	USP, INN, BAN, JAN	ALEVE		10	DMSO
01500611	VINBLASTINE SULFATE	120317-01	1-D2	143-67-9, 865-21-4 [vinblastine]	C46H60N4O13S	909.074	antineoplastic, spindle poison （瘤）	Vinca rosea	USP, INN, BAN, JAN	VELBAN	J Clin Oncol 14:527 (1996); Beitr Onkol 6:95 (1981)	10	DMSO
01502424	CEFOTETAN	120317-01	1-D3	6971256-7	C17H17N7O8S4	575.623	antibacterial （菌）	semisynthetic; ICI-156834	USP, INN, BAN	CEFOTAN	J Antimicrob Chemother 10:151 (1982); 11 Suppl A:1 (1983); Drugs 30:382 (1985)	10	DMSO
01502414	BALSALAZIDE DISODIUM	120317-01	1-D4	150399-21-6	C17H13N3Na2O6	401.289	antiinflammatory （炎）	synthetic; BX-661A	USAN, INN, BAN	COLAZAL	Dig Dis Sci 28:609 (1983); Drugs 56:83:1998	10	DMSO
01505688	PROPARACAINE HYDROCHLORIDE	120317-01	1-D5	575-06-98	C16H27ClN2O3	330.858	local anesthetic	synthetic	USP, INN, BAN	ALCAINE	J Pharmacol Exp Ther 63:369 (1938); Anal Profiles Drug Subs 6:423 (1977)	10	DMSO
01500436	NOREPINEPHRINE	120317-01	1-D6	69815-49-2, 51-40-1 [anhydrous], 51-41-2 [norepinephrine]	C8H11NO3	169.182	adrenergic agonist, antihypotensive （血）	synthetic	USP, INN, BAN			10	DMSO
01500437	NORETHINDRONE	120317-01	1-D7	68-22-4	C20H26O2	298.429	progestogen （炎）	synthetic	USP, INN, BAN, JAN	MICRONOR		10	DMSO
01500439	NORETHYNODREL	120317-01	1-D8	68-23-5	C20H26O2	298.429	progestogen, in combination with estrogen as oral （炎） contraceptive	synthetic, SC-4642	USP			10	DMSO
01500440	NORFLOXACIN	120317-01	1-D9	70458-96-7	C16H18FN3O3	319.339	antibacterial （菌）	synthetic; MK-366	USP, INN, BAN, JAN	NOROXIN	N Z Med J 96:590 (1983); Rinsho Ketsueki 33:823 (1992); Rev Med Interne 17:859 (1996)	10	DMSO
01503880	LINAGLIPTIN	120317-01	1-D10	668270-12-0	C25H28N8O2	472.554	dipeptidypeptidase inhibitor, antidiabetic （糖尿病）	synthetic; BI-1356	USAN, INN	TRADJENTA	J Med Chem 50:6450 (2007); J Pharm Pharmacol 61:55 (2009); Drug Metab Disp 38:667 (2010)	10	DMSO
01505206	OLMESARTAN	120317-01	1-D11	144689-24-7	C24H26N6O3	446.513	Angiotensin II inhibitor, antihypertensive （血）	synthetic; RNH-6270	USAN		J Clin Hypertens 3:283 (2001); Fundam Clin Pharmacol 21:181 (2007)	10	DMSO
01500430	NIACIN	120317-01	1-E2	59-67-6	C6H5NO2	123.112	antihyperlipidemic, vitamin (enzyme cofactor) （血）	widespread in the plant and fungal kingdom	USP, INN, JAN	NIASPAN		10	DMSO
01500444	NOVOBIOCIN SODIUM	120317-01	1-E3	1476-53-5, 303-81-1 [novobiocin]	C31H35N2NaO11	634.621	antibacterial （菌）	Streptomyces niveus and S griseus	USP	ALBAMYCIN		10	DMSO
01500445	NYLIDRIN HYDROCHLORIDE	120317-01	1-E4	849-55-8	C19H26ClNO2	335.878	vasodilator (peripheral) （血）	synthetic	USP-XII, INN, BAN			10	DMSO
01502422	CEFMENOXIME HYDROCHLORIDE	120317-01	1-E5	75738-58-8	C16H18ClN9O5S3	548.024	antibacterial （菌）	synthetic; Abbott-50192	USP, INN, JAN	CEFMAX	Antimicro Agents Chemother 19:56, 20:171 (1981); Arzneim Forsch 33:269 (1983)	10	DMSO
01503887	ETHYL VANILLIN	120317-01	1-E6	121-32-4	C9H10O3	166.178	flavoring agent		NF		J Am Pharmac Assoc 29:425 (1940); Food Cosmet Toxicol 5:141 (1967)	10	DMSO
01505500	MESORIDAZINE BESYLATE	120317-01	1-E7	32672-69-8	C27H32N2O4S3	544.759	antpsychotic （神）	synthetic	USP, INN, BAN	SERENTIL		10	DMSO
01500451	OXYBENZONE	120317-01	1-E8	131-57-7	C14H12O3	228.25	ultraviolet screen	synthetic; NSC-7778	USP, INN	UVINUL M40		10	DMSO
01502391	RITONAVIR	120317-01	1-E9	155213-67-5	C37H48N6O5S2	720.96	antiviral （菌）	synthetic; Abbott-84538	USP, INN, BAN	NORVIR	Drugs 52:541 (1996); JAMA 283:492 (2000); N Engl J Med 346:2039 (2002)	10	DMSO
01500455	OXYPHENBUTAZONE	120317-01	1-E10	7081-38-1, 129-20-4 [anhydrous]	C19H20N2O3	324.383	antiinflammatory （炎）	synthetic	USP-XXIII, INN, BAN	TANDEARIL		10	DMSO
01500442	NORTRIPTYLINE HYDROCHLORIDE	120317-01	1-E11	894-71-3, 72-69-5 [nortriptyline]	C19H22ClN	299.847	antidepressant （神）	synthetic; 38489	USP, INN, BAN, JAN	AVENTYL	Lancet 1:287 (1984); Eur Urol 12:109 (1986)	10	DMSO
01505443	METHSUXIMIDE	120317-01	1-F2	77-41-8	C12H13NO2	203.243	anticonvulsant （神）	synthetic	USP, INN, BAN	CELONTIN		10	DMSO
01504914	LEVOCETIRIZINE DIHYDROCHLORIDE	120317-01	1-F3	130018-77-8 (base)	C21H27Cl3N2O2	445.821	H1 antihistamine, antiallergic	synthetic	USAN, INN, BAN	XYZAL		10	DMSO
01506196	ISOBUTAMBEN	120317-01	1-F4	94-14-4	C11H15NO2	193.248	anesthetic (topical)	synthetic	USAN, INN			10	DMSO
01502410	ABACAVIR SULFATE	120317-01	1-F5	188062-50-2	C14H20N6O5S	384.417	antiviral （菌）	synthetic	USAN, INN, BAN	ZIAGEN	Drugs 55:729 (1998); J Am Med Assoc 285:1155 (2001)	10	DMSO
01500472	PHENACEMIDE	120317-01	1-F6	63-98-9	C9H10N2O2	178.192	anticonvulsant （神）	synthetic	USP-XIII, INN, BAN	PHENURONE	Arzneim Forsch 18:524 (1968)	10	DMSO
01505544	GUANADREL SULFATE	120317-01	1-F7	22195-34-2	C10H21N3O6S	311.359	antihypertensive （血）	synthetic	USP, INN	HYLOREL		10	DMSO
01505446	NAFTIFINE HYDROCHLORIDE	120317-01	1-F8	65473-14-5	C21H22ClN	323.869	antifungal （菌）	synthetic; AW-105-843	USP, INN, BAN	NAFTIN		10	DMSO
01500477	PHENINDIONE	120317-01	1-F9	83-12-5	C15H10O2	222.246	anticoagulant （神）	synthetic	USP-XXII, INN, BAN	HEDULIN	Arch Intern Med 105:121 (1960); Austral New Zeal J Surg 39:207 (1969)	10	DMSO
01505553	MEPRYLCAINE HYDROCHLORIDE	120317-01	1-F10	956-03-6	C14H22ClNO2	271.79	local anesthetic, 5HT2 agonist	synthetic	USP-XXII			10	DMSO
01500482	PHENYLBUTAZONE	120317-01	1-F11	50-33-9	C19H20N2O2	308.383	antiinflammatory （炎）	synthetic	USP, INN, BAN, JAN	AZOLID	Fundam Appl Toxicol 7:299 (1986); Pharmacotherapy 7:25 (1987)	10	DMSO
01501010	FENOFIBRATE	120317-01	1-G2	49562-28-9	C20H21ClO4	360.841	antihyperlipidemic （血）	synthetic	USAN, INN, BAN	TRICOR	Praxis 68:24 (1979); Schweiz Med Wochensch 109:601 (1979); Artery 9:120 (1981)	10	DMSO
01501011	FENOPROFEN	120317-01	1-G3	31879-05-7	C15H14O3	242.277	antiinflammatory （炎）	synthetic; 53858	USAN, INN, BAN	NALFON		10	DMSO
01501015	FLUFENAMIC ACID	120317-01	1-G4	530-78-9	C14H10F3NO2	281.236	antiinflammatory, analgesic （炎）	synthetic; CI-440, CN-27554	USAN, INN, BAN, JAN	ARLEF	Arthritis Rheum 6:36 (1963); 12:472 (1969); Farmaco Ed Sci 26:191 (1971)	10	DMSO
00211425	HYDROXYAMPHETAMINE HYDROBROMIDE	120317-01	1-G5	306-21-8, 1518-86-1 [hydroxyamphetamine]	C9H14BrNO	232.122	analeptic (peripheral)	synthetic	USP, INN, BAN	PAREDRINE		10	DMSO
01501016	FENBENDAZOLE	120317-01	1-G6	43210-67-9	C15H13N3O2S	299.354	anthelmintic	synthetic; Hoe-881V	USAN, INN, BAN	PANACUR		10	DMSO
01500277	ERGONOVINE MALEATE	120317-01	1-G7	129-51-1, 60-79-7 [ergonovine]	C23H27N3O6	441.488	oxytocic, 5HT antagonist	ergot and Convolvulvaceae spp	USP, INN, BAN, JAN	ERGOTRATE		10	DMSO
01501103	MEFENAMIC ACID	120317-01	1-G8	61-68-7	C15H15NO2	241.292	antiinflammatory, analgesic （炎）	synthetic; CI-473, CN-35355	USP, INN, BAN, JAN	PONSTEL		10	DMSO
01502343	TIBOLONE	120317-01	1-G9	5630-53-5	C21H28O2	312.456	menopausal syndrome therapy （）	synthetic; ORG-OD-14	USAN, INN, BAN	LIVIAL	Arzneim Forsch 34:1010 (1984)	10	DMSO
01503207	CYCLOBENZAPRINE HYDROCHLORIDE	120317-01	1-G10	6202-23-9, 303-53-7 [cyclobenzaprine]	C20H22ClN	311.858	muscle relaxant (skeletal)	synthetic; MK-130	USP, INN	FLEXERIL	Arch Int Pharmacodyn Ther 144:481 (1963); Neuropharmacology 17:445, 721 (1978);	10	DMSO
01501109	PROBUCOL	120317-01	1-G11	23288-49-5	C31H48O2S2	516.855	antihyperlipidemic （血）	synthetic; DH-581	USP, INN, BAN, JAN	LORELCO	Drugs 15:409 (1978); Am J Cardiol 57:1H (1986); N Engl J Med 337:365 (1997): Circulation 105:2549 (2002).	10	DMSO
01501110	MEBENDAZOLE	120317-01	1-H2	31431-39-7	C16H13N3O3	295.3	anthelmintic	synthetic	USP, INN, BAN, JAN	VERMOX		10	DMSO
01504282	DEXLANSOPRAZOLE	120317-01	1-H3	138530-94-6	C16H14F3N3O2S	369.368	antiulcer, proton pump inhibitor	synthetic; enantomer of lansoprazole (01503926)	USAN, INN	DEXILANT	Aliment Pharmacol Ther 29:928 (2009)	10	DMSO
01504818	IBANDRONATE SODIUM	120317-01	1-H4	138926-19-9	C9H24NNaO8P2	359.231	bone resorption inhibitor, anthypercalcemic	synthetic; BM-210955	USAN, INN, BAN, JAN	BONIVA	Therapeut Clin Risk Man 2:3 (2006); Bone 44:423 (2009); J Gastrointestin Liver Dis 20::141 (2011)	10	DMSO
01502264	FLUROFAMIDE	120317-01	1-H5	70788-28-3	C7H9FN3O2P	217.141	urease inhibitor	synthsis; EU-4534	USAN, INN		J Urol 127:346 (1982);.J Vet Pharmacol Therap 9:280 (1986)	10	DMSO
01501119	PROGLUMIDE	120317-01	1-H6	6620-60-6	C18H26N2O4	334.419	anticholinergic	synthetic; W-5219	USAN, INN, BAN, JAN	NULSA	Minerva Med 58:3653 (1967); Eur J Pharmacol 64:69 (1980); Science 219:1449 (1983)	10	DMSO
01502269	CLOFARABINE	120317-01	1-H7	123318-82-1	C10H11ClFN5O3	303.682	antineoplastic （瘤）	synthetic	USAN, INN, BAN	CLOLAR	J Clin Oncol 21:1167 (2003); Blood 102:2379 (2003); 103:784 (2004)	10	DMSO
01501127	ATENOLOL	120317-01	1-H8	29122-68-7	C14H22N2O3	266.343	beta adrenergic blocker （血）	synthetic	USP, INN, BAN, JAN	TENORMIN	Drugs Exper Clin Res 6:639 (1980); Drugs 25 Suppl 2:1 (9183)	10	DMSO
01505497	SOLIFENACIN SUCCINATE	120317-01	1-H9	242478-37-1	C27H32N2O6	480.566	muscarinic M3 antagonist	synthetic; YM-905, YM-67905	USAN, INN	VESICARE	Curr Med Res Opin21:71 (2005); Drugs 66:175 (2006)	10	DMSO
01501134	PIMOZIDE	120317-01	1-H10	2062-78-4	C28H29F2N3O	461.56	antipsychotic （神）	synthetic; McN-JR-6238, R-6238	USP, INN, BAN, JAN	ORAP	Science 220:1304 (1983); Am J Psychiatry 140:1235 (1983)	10	DMSO
01505462	SULISOBENZONE	120317-01	1-H11	4065-45-6	C14H12O6S	308.312	ultraviolet screen	synthetic; NSC-60584	USP	SUNGARD	J Invest Dermatol 34:51 (1960)	10	DMSO
01501137	NEFOPAM	120317-02	2-A2	23327-57-3, 13669-70-0 [nefopam]	C17H19NO	253.347	analgesic	synthetic	USAN, INN, BAN	ACUPAN		10	DMSO
01502267	VORINOSTAT	120317-02	2-A3	149647-78-9	C14H20N2O3	264.327	antineoplastic, histone deacetylase inhibitor （瘤）	synthetic	USAN, INN	ZOLINZA	Can Res 61:8492 (2001); J Clin Oncol 23:3923 (2005)	10	DMSO
01502271	CAPECITABINE	120317-02	2-A4	154361-50-9	C15H22FN3O6	359.357	antineoplastic （瘤）	synthetic; RO-091978	USP, INN, BAN	XELODA	J Clin Oncol19:2282, 4097 (2001); Drugs61:2309 (2001)	10	DMSO
01505281	ZOLMITRIPTAN	120317-02	2-A5	139264-17-8	C16H21N3O2	287.365	antimigraine, 5HT[1B/1D] agonist	synthetic	USAN, INN, BAN	ZOMIG	Br J Clin Pharmacol 41:141 (1996); Expert Opin Pharmacother 6:1019 (2005)	10	DMSO
01501142	SULFACHLORPYRIDAZINE	120317-02	2-A6	80-32-0	C10H9ClN4O2S	284.726	antibacterial （菌）	synthetic	USP, INN, BAN	VETISULID	J Vet Diag Invest 5:541 (1993); Vet Rec 137:483 (1995)	10	DMSO
01502273	DOCETAXEL	120317-02	2-A7	148408-66-6	C43H59NO17	861.946	antineoplastic （瘤）	synthetic; RP-56976	USAN, INN, BAN	TAXOTERE		10	DMSO
01501144	SULFADIMETHOXINE	120317-02	2-A8	122-11-2	C12H14N4O4S	310.334	antibacterial （菌）	synthetic	USP, INN, BAN, JAN	MADRIBON	Am J Dis Child 104:669 (1962); Arzneim Forsch 15:441 (1965); Calif Med 107:344 (1967); Chemotherapy 14:37,195 (1969)	10	DMSO
01501147	SULFAMONOMETHOXINE	120317-02	2-A9	1220-83-3	C11H12N4O3S	280.307	antibacterial （菌）	synthetic; DJ-1550	USAN, INN, BAN, JAN	PROSULFA	Arzneim Forsch 20:1206 (1970); Jpn J Exp Med 41:459 (1971)	10	DMSO
01502274	GEFITINIB	120317-02	2-A10	184475-35-2	C22H24ClFN4O3	446.913	antineoplastic （瘤）	synthetic; ZD-1839	USAN, INN, BAN	IRESSA		10	DMSO
01502275	DASATINIB	120317-02	2-A11	863127-77-9	C22H28ClN7O3S	506.031	antineoplastic （瘤）	synthetic; BMS-354825-03	USAN, INN, JAN	SPRYCEL		10	DMSO
01501150	SULPIRIDE	120317-02	2-B2	15676-16-1	C15H23N3O4S	341.432	dopamine receptor antagonist, antipsychotic （神）	synthetic	USAN, INN, BAN, JAN	DOGMATYL	Curr Ther Res 53:484 (1993); CNS Drugs 2:313 (1994)	10	DMSO
01502318	PALIPERIDONE	120317-02	2-B3	144598-74-4	C23H27FN4O3	426.495	schizopheria therapy	synthetic	USAN, INN, BAN	INVEGA	Am J Health-System Pharm 65:403 (2008); Psychosomatics 51:80 (2010)	10	DMSO
01501153	SULOCTIDIL	120317-02	2-B4	54063-56-8	C20H35NOS	337.572	peripheral vasodilator	synthetic; MJF-12637, CP-556S	USAN, INN, BAN		hepatotoxic at clinical dose (600mg)	10	DMSO
01505817	RAMELTEON	120317-02	2-B5	196597-26-9	C16H21NO2	259.351	melatonin receptor agonist	synthetic; TAK-375; M-II	USAN, INN	ROZEREM	Neuropharmacol 48:301 (2005); J Clin Pharmacol 47:485 (2007); CNS Neurosci Ther 15:32 (2008)	10	DMSO
01501155	SULFAMETER	120317-02	2-B6	651-06-9	C11H12N4O3S	280.307	antibacterial （菌）	synthetic; AHR-857	USAN, INN, BAN	SULLA	Arzneim Forsch 11:682, 695 (1961); Chemotherapy 14:195 (1969)	10	DMSO
01501156	SULFAMETHOXYPYRIDAZINE	120317-02	2-B7	80-35-3	C11H12N4O3S	280.307	antibacterial （菌）	synthetic	USP-XVII, INN, BAN	MIDICEL	Arzneim Forsch 15:1441 (1965); Chemotherapy 14:195 (1969)	10	DMSO
01504283	ARMODAFINIL	120317-02	2-B8	112111-43-0	C15H15NO2S	273.356	analeptic	synthetic; R-enatiomer of modafinil (01505361)	USAN	NUVIGIL	Expert Opin Invest Drugs 17:565 (2008); Clin Drug Invest 29:87, 601(2009); J Clin Psychiatry 71:32 (2010)	10	DMSO
01501171	SACCHARIN	120317-02	2-B9	81-07-2	C7H5NO3S	183.187	sweetener	synthetic	USAN, NF	GARANTOSE	Fundam Appl Toxicol 4:674 (1984); Food Chem Toxicol 23:419 (1985)	10	DMSO
01505458	PHENSUCCIMIDE	120317-02	2-B10	86-34-0	C11H11NO2	189.216	anticonvulsant （神）	synthetic	USP, INN, BAN	MILONTIN	J Lab Clin Med 41:78 (1953)	10	DMSO
01501175	FLURANDRENOLIDE	120317-02	2-B11	1524-88-5	C24H33FO6	436.525	antiinflammatory （炎）	semisynthetic; 33379	USP, INN, BAN, JAN	CORDRAN		10	DMSO
01503874	PIPERACETAZINE	120317-02	2-C2	3819-00-9	C24H30N2O2S	410.583	antipsychotic （神）	synthetic; PC-1421	USAN, USP-XXII, INN	QUIDE	Curr Ther Res 16:124 (1974); JAMA 215:783 (1971)	10	DMSO
01502357	LOFEXIDINE HYDROCHLORIDE	120317-02	2-C3	21498-08-8	C11H13Cl3N2O	295.598	antihypertensive （血）	synthetic;MDL-14042	USAN, INN, BAN	BRITLOFEX	J Pharmacol 8:351 (1977); Biochem Pharmacol 28:141 (1979); Arzneim Forsch 32:915, 955 (1982)	10	DMSO
01501187	FLUNISOLIDE	120317-02	2-C4	77326-96-6, 3385-03-3	C24H31FO6	434.509	antiinflammatory （炎）	semisynthetic; RS-3999	USP, INN, BAN, JAN	AEROBID		10	DMSO
01501196	FLUMETHASONE	120317-02	2-C5	2135-17-3	C22H28F2O5	410.462	antiinflammatory （炎）	semisynthetic; U-10974	USAN, INN, BAN	FLUCORT	California Med 104:363 (1966); Equine Vet J 5:162 (1973)	10	DMSO
01501200	XYLAZINE	120317-02	2-C6	23076-35-9, 7361-61-7 [xylazine]	C12H16N2S	220.339	analgesic	synthetic	USP, INN, BAN	ROMPUN	Arch Pharmakol Exp Pathol 268:348 (1971)	10	DMSO
01501201	TOLAZAMIDE	120317-02	2-C7	1156-19-0	C14H21N3O3S	311.406	antidiabetic	synthetic; U-17835	USP, INN, BAN, JAN	TOLINASE	Proc Soc Exp Biol Med 107:245 (1961); Anal Profiles Drug Subs Excip 22:489 (1993)	10	DMSO
01501202	GALANTAMINE	120317-02	2-C8	357-70-0, 1953-04-4 [hydrobromide]	C17H21NO3	287.362	anticholinesterase, analgesic, antiAlzheimer	Galanthus, Narcissus and other Lillaceae	USAN	REMINYL		10	DMSO
01506183	MEGLUTOL	120317-02	2-C9	503-49-1	C6H10O5	162.144	antihyperlipoproteinemia （血）	synthesis; CB-337	USAN, INN			10	DMSO
01502281	FULVESTRANT	120317-02	2-C10	129453-61-8	C32H47F5O3S	606.786	antiestrogen	synthetic; ICI-182780, ZD-9238	USAN, INN, BAN	FASLODEX		10	DMSO
01501215	KETOPROFEN	120317-02	2-C11	22071-15-4	C16H14O3	254.288	antiinflammatory （炎）	synthetic; RP-19583	USP, INN, BAN, JAN	ACTRON		10	DMSO
01501217	LISINOPRIL	120317-02	2-D2	83915-83-7, 76547-98-3 [anhydrous]	C21H31N3O5	405.498	ACE inhibitor （血）	synthetic	USP, INN, BAN, JAN	ZESTRIL		10	DMSO
01503900	DABIGATRAN ETEXILATE MESYLATE	120317-02	2-D3	593282-20-3	C35H45N7O8S	723.855	antithrombotic, serine protease inhibitor （血）	synthetic; BIBR-1048	USAN	PRADAXA	J Med Chem 45:1757 (2002); J Thromb Haemost 2:1573 (2004); J Clin Pharmacol 45:555 (2005)	10	DMSO
01504107	TEPOXALIN	120317-02	2-D4	103475-41-8	C20H20ClN3O3	385.854	antipsoratic	synthetic; ORF-20485, RWJ-20485	USAN, INN	ZUBRIN	Fundamental Appl Toxicol 33:38 (1996); Am J Vet Res 66:966 (2005)	10	DMSO
01502020	FOLIC ACID	120317-02	2-D5	59-30-3	C19H19N7O6	441.407	hematopoietic vitamin	liver, kidney, green plants and fungi	USP, INN, BAN, JAN	FOLICET		10	DMSO
01502021	PHTHALYLSULFATHIAZOLE	120317-02	2-D6	85-73-4	C17H13N3O5S2	403.438	antibacterial （菌）	synthetic	USP-XX, INN, BAN		J Pharmacol Exp Therap 81:116 (1944)	10	DMSO
01502025	SUCCINYLSULFATHIAZOLE	120317-02	2-D7	116-43-8	C13H13N3O5S2	355.394	antibacterial （菌）	synthetic	USP-XVIII, INN, BAN	SULFASUXIDINE	J Pharmacol Exp Ther 75:231 (1942)	10	DMSO
01502026	TRANEXAMIC ACID	120317-02	2-D8	1197-18-8	C8H15NO2	157.214	hemostatic	synthetic; CL-65366	USAN, INN, BAN, JAN	CYKLOKAPRON	N Engl J Med 308:1571 (1983); Drugs 57:1005 (1999)	10	DMSO
01502028	CEPHALEXIN	120317-02	2-D9	23325-78-2, 15686-71-2 [anhydrous]	C16H17N3O4S	347.396	antibacterial （菌）	semisynthetic	USP, INN, BAN, JAN	KEFLEX	Antimicrob Agents Chemother 1968:353, 361, 489; Post Grad Med J 59 Suppl 5:1 (1983)	10	DMSO
01502030	OXOLINIC ACID	120317-02	2-D10	14698-29-4	C13H11NO5	261.236	antibacterial （菌）	synthetic; W-4565	USAN, INN, BAN	UTIBID		10	DMSO
01502288	CANDESARTAN	120317-02	2-D11	139481-59-7	C24H20N6O3	440.465	antihypertensive, angiotensin II inhibitor （血）	synthetic; CV-11974	USAN, INN		J Pharmacol Exp Ther 266:114 (1993); Clin Ther 15:684 ()1993;16:74 (1994); Lancet 362:759 (2003)	10	DMSO
01502286	NELARABIN	120317-02	2-E2	121032-29-9	C11H15N5O5	297.273	antineoplastic （瘤）	synthetic; MAY-506-U	USAN, BAN	ARRANON		10	DMSO
01502289	TEMOZOLAMIDE	120317-02	2-E3	85622-93-1	C6H6N6O2	194.154	antineoplastic （瘤）	synthetic; SCH-52365, M&B-39831	USAN, INN, BAN	TEMODAR	Cancer Treat Rev23:35 (1997); Exp Rev Anticancer Ther 1:13 (2001)	10	DMSO
01505394	MOXIDECTIN	120317-02	2-E4	113507-06-5	C37H53NO8	639.837	anthelmintic, antiparasitic （菌）	semisynthetic; CL-301423	USAN, INN, BAN	CYDECTIN	J Econ Entomol 84:1266 (1991); Am J Vet Res 53:1409 (1992)	10	DMSO
01505539	FENOLDIPAM MESYLATE	120317-02	2-E5	67227-57-0	C17H20ClNO6S	401.869	antihypertensive, dopamine agonist （血）	synthetic; SK&F-82526-J	USP, INN, BAN	CORLOPAM	J Med Chem 23:973 (1980); Clin Pharmacol Ther 34:309 (1983); Am Heart J 116:473 (1988)	10	DMSO
01502300	DIAVERIDINE	120317-02	2-E6	5355-16-18	C13H16N4O2	260.298	antibacterial	synthetic; BW-49-210	USAN, INN, BAN		JACS 73:3758 (1951); J Med Chem 14:462 (1971)	10	DMSO
01502301	LOMUSTINE	120317-02	2-E7	13010-47-4	C9H16ClN3O2	233.7	antineoplastic	synthetic; CCNU, NSC-79037	USAN, INN, BAN	CEENU	J Med Chem 9:892 (1966); Toxicol Appl Pharmacol 21:405 (1972)	10	DMSO
01504418	VILAZODONE HYDROCHLORIDE	120317-02	2-E8	163521-12-8 (base)	C26H28ClN5O2	477.998	antidepressant, serotonin reuptake inhibitor, 5HT1A agonist	synthetic	USAN, INN	VIIBRYD	J Psychosocial Nurse Mental Health 49:19 (2011); Psychopharmacology 1:3 81 (2011)	10	DMSO
01502044	OFLOXACIN	120317-02	2-E9	82419-36-1	C18H20FN3O4	361.376	antibacterial	synthetic	USP, INN, BAN, JAN	FLOXIN	J Antimicrob Chemother 22 Suppl C 9 (1988); 39:829 (1997)	10	DMSO
01502046	BEZAFIBRATE	120317-02	2-E10	41859-67-0	C19H20ClNO4	361.829	antihyperlipidemic	synthetic; BM-15075	USAN, INN, BAN, JAN		Atherosclerosis 29:477 (1978); 31:421, 429 (1978); Drugs 33:539 (1987)	10	DMSO
01505720	ALGESTONE ACETOPHENIDE	120317-02	2-E11	24356-94-3	C29H36O4	448.608	antiacne, progestin	semisynthetic; SQ-15101	USAN	DROXONE	J Anim Sci 26:764 (1967); Acta Endocrinol 61:494 (1969); 65:683 (1970)	10	DMSO
01502320	PENCICLOVIR	120317-02	2-F2	39809-25-1	C10H15N5O3	253.263	antiviral	synthetic; BRL-39123	USAN, INN, BAN	DENAVIR	Drugs Future 14:347 (1989); Eur J Clin Pharmacol 43:513 (1992)	10	DMSO
01502314	NEFAZODONE HYDROCHLORIDE	120317-02	2-F3	82752-99-6	C25H32ClN5O2	470.019	antidepressant	synthetic; MJ-1374-1, BMY-1374	USAN, INN, BAN	SERZONE	Psychopharmacol Bull 26:147, 311 (1990); N Engl J Med 342:1462 (2000)	10	DMSO
01505347	RIBOFLAVIN	120317-02	2-F4	83-88-5	C17H20N4O6	376.372	Vitamin B2; Vitamin cofactor; LD50(rat) 560 mg/kg ip	retina, whey and urine	USP, INN, BAN, JAN	FLAVAXIN	Helv Chim Acta 35:457 (1952); Tet. Lett.,1969:3489; JACS 98:830 (1976); Experientia 36:149 (1980)	10	DMSO
01504174	BUPROPION	120317-02	2-F5	31677-93-7, 34911-55-2 [bupropion]	C13H19Cl2NO	276.208	antidepressant	synthetic	USP, INN, BAN	WELLBUTRIN	J Clin Psychiatry 56:395 (1995); Expert Opin Pharmacother 4:533 (2003)	10	DMSO
01505306	ASPARTAME	120317-02	2-F6	22839-47-0	C14H18N2O5	294.31	sweetener	synthetic; APM, SC-18862	USAN, NF, INN, BAN	NUTRASWEET	JACS 91:2684 (1969); Science 170:81 (1970)	10	DMSO
01505742	ASCORBYL PALMITATE	120317-02	2-F7	137-66-6	C22H38O7	414.544	antioxidant	semisynthetic	USAN, NF	EMPROVE	J Am Oil Chem Soc 51:321 (1974)	10	DMSO
01506188	TERPENE HYDRATE	120317-02	2-F8	2451-01-6	C10H22O3	190.285	expectorant	Pinus spp	USP, INN		Ann 180:71 (1876); 230:225 (1885); J Chem Soc 127:1632 (1925)	10	DMSO
01505397	NIACINAMIDE	120317-02	2-F9	98-92-0	C6H6N2O	122.128	Vitamin B3; enzyme cofactor; anti-pellagra	widespread in plants, yeasts, fungi	USP, INN, JAN			10	DMSO
01505270	PROPRANOLOL HYDROCHLORIDE (+/-)	120317-02	2-F10	318-98-9, 525-66-6 [propranolol]	C16H22ClNO2	295.812	antihypertensive, antianginal, antiarrhythmic	synthetic; AY-64043, ICI-45520	USP, INN, BAN, JAN	INDERAL	Eur J Med Chem 9:563 (1974); Drugs 37 Suppl 2:42 (1989)	10	DMSO
01500401	METHSCOPOLAMINE BROMIDE	120317-02	2-F11	155-41-9	C18H24BrNO4	398.3	anticholinergic	semisynthetic	USP-XXII, BAN, JAN	PAMINE		10	DMSO
02300219	EDROPHONIUM CHLORIDE	120317-02	2-G2	116-38-1, 312-48-1 [edrophonium]	C10H16ClNO	201.698	acetylcholinesterase inhibitor	synthetic	USP, INN, BAN, JAN	ENLON	Survey Anesthesiology 12:377 (1968); Acta Physiol Scand 141:289 (1991)	10	DMSO
02300009	TILORONE	120317-02	2-G3	27591-69-1, 27591-97-5 [tilorone]	C25H34N2O3	410.561	antiviral	synthetic	USAN, INN		Science 169:1213 (1970); Proc Soc Exp Biol Med 137:357 (1971)	10	DMSO
02300061	CLOMIPRAMINE HYDROCHLORIDE	120317-02	2-G4	17321-77-6, 303-49-1 [clomipramine]	C19H24Cl2N2	351.323	antidepressant	synthetic; G-34586	USP, INN, BAN, JAN	ANAFRANIL	Clin Pharm 9:165 (1990)	10	DMSO
01504829	ARTESUNATE	120317-02	2-G5	182824-33-5	C19H28O8	384.43	antimalarial	semisynthetic	USAN, INN, BAN	ARSUMAX	J Med Chem 30:2147 (1987); Lancet 355:352 (2000)	10	DMSO
01506193	TROCLOSENE POTASSIUM	120317-02	2-G6	2244-21-5	C3Cl2KN3O3	236.06	antiinfective	synthetic; ACL-59	USAN	ACCEPTA 8505	J Org Chem 25:1595 (1960)	10	DMSO
01505880	DIFLORASONE DIACETATE	120317-02	2-G7	33564-31-7	C26H32F2O7	494.538	antiinflammatory, glucocorticoid	semisynthetic; U-34865	USP, INN, BAN, JAN	FLORONE		10	DMSO
01506192	SODIUM MONOFLUOROPHOSPHATE	120317-02	2-G8	10163-15-2	FNa2O3P	143.95	dental carries prophylactic	synthetic	USP		J Peridontal Res 4:103 (1969); Annals Intern Med 129:1 (1998)	10	DMSO
01505113	FLUNIXIN MEGLUMINE	120317-02	2-G9	42461-84-7	C21H28F3N3O7	491.468	analgesic, antiinflammatory	synthetic; SCH-14714	USP	BANAMINE	J Am Vet Med Assoc 194:45 (1989); 202: 71 (1993)	10	DMSO
01501140	MEPHENESIN	120317-02	2-G10	59-47-2	C10H14O3	182.221	muscle relaxant (skeletal)	synthetic	NF-XII, INN, BAN	TOLSEROL		10	DMSO
01301016	DEHYDROACETIC ACID	120317-02	2-G11	520-45-6	C8H8O4	168.151	antifungal, antibacterial	synthetic	NF-XVII	DHA	J Pharmacol Exp Ther 99:57 (1950)	10	DMSO
01506086	SULFADOXINE	120317-02	2-H2	2447-57-6	C12H14N4O4S	310.334	antibacterial	synthetic; RO-4-4393	USP, INN, BAN, JAN	FANASIL	Chemotherapy 14:195 (1969); Br Med J 328:545 (2004)	10	DMSO
01506069	FINASTERIDE	120317-02	2-H3	98319-26-7	C23H36N2O2	372.556	anti-androgen, alpha-reductase inhibitor	synthetic; MK-906	USP, INN, BAN	PROSCAR	Pharmacotherapy 13:309 (1993); N Eng J Med 338:557 (1998)	10	DMSO
01506082	PENTETIC ACID	120317-02	2-H4	67-43-6	C14H23N3O10	393.354	chelating agent, diagnostic aid	synthetic; DTPA	USP, INN, BAN		Chest 105:1765 (1994); Int J Toxicol 27 Suppl 2:71 (2008)	10	DMSO
01506157	NIKETHAMIDE	120317-02	2-H5	59-26-7	C10H14N2O	178.236	analeptic	synthetic	NF-XIII, INN, BAN	NIKETHYL	J Pharmacol Exp Therap 132:295 (1961); JAMA 185:69 (1963)	10	DMSO
01505438	HYDROCORTISONE VALERATE	120317-02	2-H6	57524-89-7	C26H38O6	446.589	antiinflammatory, glucocorticoid	semisynthetic	USP	WESTCORT		10	DMSO
01503421	RITANSERIN	120317-02	2-H7	87051-43-2	C27H25F2N3OS	477.581	antiserotonin	synthetic; R-55667	USAN, INN, BAN	TISERTON	Headache 30:439 (1990); Sleep 16:647 (1993); Prog Neuropsycho Biol Psychiatry 32:1879 (2008)	10	DMSO
01505271	CROTAMITON	120317-02	2-H8	483-63-6	C13H17NO	203.287	antipruritic, scabicide	synthetic	USP, INN, BAN, JAN	EURAX		10	DMSO
01505369	ZOLPIDEM	120317-02	2-H9	82626-48-0	C19H21N3O	307.399	sedative, hypnotic	synthetic; SL-80.0750-23N	USAN, INN, BAN	AMBIEN	Drugs 40:291 (1990)	10	DMSO
01505729	DOCOSANOL	120317-02	2-H10	661-19-8	C22H46O	326.611	antiviral	Pygeum africanum	USAN	ABREVA	Antiviral Res 40:85 (1998)	10	DMSO
01505447	OCTODRINE	120317-02	2-H11	543-82-8	C8H19N	129.247	vasoconstrictor, anesthetic (local)	synthetic; SK&F-51	USAN, INN			10	DMSO
01502359	DIFLOXACIN HYDROCHLORIDE	120317-03	3-A2	91296-86-5	C21H20ClF2N3O3	435.862	antibacterial, DNA gyrase inhibitor	synthetic; Abbott-56619	USAN, INN	DICURAL	Antimicrob Agents Chemother 29:193 (1986); 30:689 (1986	10	DMSO
01500145	BETAMETHASONE VALERATE	120317-03	3-A3	2152-44-5	C27H37FO6	476.591	glucocorticoid	semisynthetic	USP, INN, BAN, JAN	BETA-VAL	Arch Disease Childhood 48:856 (1973); Postgrad Med J 50 Suppl 4:50 (1974); 53:315 (1977)	10	DMSO
01500280	ERYTHROMYCIN	120317-03	3-A4	114-07-8	C37H67NO13	733.945	antibacterial	Streptomyces erythreus	USP, INN, BAN, JAN	ERYDERM		10	DMSO
01505973	CYPROHEPTADINE HYDROCHLORIDE	120317-03	3-A5	41354-29-4	C21H22ClN	323.869	H1-antihistamine, antipruritic	synthetic	USP, INN, BAN, JAN	PERIACTIN		10	DMSO
01500778	LIOTHYRONINE	120317-03	3-A6	6893-02-3	C15H12I3NO4	650.98	thyroid hormone blocker, antidepressant	semisynthetic	USP, BAN, JAN		Ann Thora Surg 56:S2 (1993); Arch Gen Psychiatry 53:842 (1996)	10	DMSO
01500568	THEOPHYLLINE	120317-03	3-A7	5967-84-0, 58-55-9 [anhydrous]	C7H8N4O2	180.167	bronchodilator	Camelia thea, Paullinia cupana	USP, BAN, JAN	ELIXOPHYLLIN	Anal Profiles Drug Subs 4:466 (1975); Crit Care Clin 7:639 (1991)	10	DMSO
01500583	TOLNAFTATE	120317-03	3-A8	2398-96-1	C19H17NOS	307.417	antifungal	synthetic; SCH-10144	USP, INN, BAN, JAN	TINACTIN	Antimicrob Agents Chemother 1962:259; Tox Appl Pharmacol 8:368, 380 (1966)	10	DMSO
01500594	TRIMETHOBENZAMIDE HYDROCHLORIDE	120317-03	3-A9	554-92-7, 138-56-7 [trimethobenzamide]	C21H29ClN2O5	424.929	antiemetic	synthetic	USP, INN	TIGAN	Anal Profiles Drug Subs 2:551 (1973)	10	DMSO
01502041	CEFAMANDOLE NAFATE	120317-03	3-A10	42540-40-9, 34444-01-4 [cefamandole]	C19H17N6NaO6S2	512.502	antibacterial	semisynthetic	USP, BAN	MANDOL	Antimicrob Agents Chemother 1:221 (1972); 3:657 (1973); 10:814 (1976)	10	DMSO
01506154	DIMETHYL FUMARATE	120317-03	3-A11	624-49-7	C6H8O4	144.128	immunomodulator	synthetic; AZL-O-211089	USAN			10	DMSO
01502195	PIRACETAM	120317-03	3-B2	7491-74-9	C6H10N2O2	142.159	antinauseant	synthetic; CL-871; UCB-6215	USAN, INN, BAN	NORZETAM	Arch Int Pharmacodyn Ther 166:238 (1967); 188:401 (1970); Arzneim Forsch 30:1947 (1980)	10	DMSO
01503092	GLUCONOLACTONE	120317-03	3-B3	90-80-2	C6H10O6	178.143	chelating agent	synthetic	USP			10	DMSO
01503101	AZLOCILLIN SODIUM	120317-03	3-B4	37091-66-0	C20H22N5NaO6S	483.482	antibacterial	semisynthetic	USAN, INN, BAN	AZLIN	Infection 5:163 (1977); Arzneim Forsch 29:1915 (1979); J Antimicrob Chemother 11 Suppl B: 1 (1983)	10	DMSO
01503428	CHOLINE CHLORIDE	120317-03	3-B5	67-48-1, 62-49-7 [choline]	C5H14ClNO	139.626	choleretic, lipotropic, hepatoprotectant	widespread in the plant and animal kingdoms	USP, INN	LIPOTRIL	Toxicol Appl Pharmacol 12:486 (1968); Life Sci 22:1555 (1978); Science 201:274 (1978)	10	DMSO
01503722	ATORVASTATIN CALCIUM	120317-03	3-B6	134523-03-8, 134523-00-5 [atorvastatin]	C33H33CaFNO5	582.713	antihyperlipidemic, HMGCoA reductase inhibitor	synthetic	USAN, INN, BAN	LIPITOR	Ann Pharmacother 32:1030 (1998); Drugs 65:137 (2005)	10	DMSO
01503932	OXYPHENCYCLIMINE HYDROCHLORIDE	120317-03	3-B7	125-52-0, 125-53-1 [oxyphencyclimine]	C20H29ClN2O3	380.919	anticholinergic	synthetic	USP-XXII, INN, BAN, JAN	DARICON	J Pharmacol Exp Ther 125:330 (1959); Digestive Dis Sci 12:1122 (1986)	10	DMSO
01503935	PROPAFENONE HYDROCHLORIDE	120317-03	3-B8	34183-22-7, 54063-53-5 [propafenone]	C21H28ClNO3	377.915	antiarrhythmic	synthetic	USP, INN, BAN, JAN	RYTHYMOL	Drugs 45:85 (1993); Am J Cardiol 82:59N, 66N (1998);	10	DMSO
01503975	FLUCONAZOLE	120317-03	3-B9	86386-73-4	C13H12F2N6O	306.277	antifungal	synthetic	USAN, INN, BAN, JAN	DIFLUCAN	J Drug Dev 5:235 (1993); Antimicrob Agents Chemother 39:1 (1995); 40:1935 (1996)	10	DMSO
01503977	LOVASTATIN	120317-03	3-B10	75330-75-5	C24H36O5	404.552	antihyperlipidemic, HMGCoA reductase inhibitor	Aspergillus spp; mevinolin	USP, INN, BAN	MEVACOR	PNAS 77:3957 (1980); Int J Oncol 12:717 (1998)	10	DMSO
01503692	BLEOMYCIN (bleomycin B2 shown)	120317-03	3-B11	9041-93-4, 11056-06-7 [bleomycin]	C58H94N20O26S4	1615.77	antineoplastic	[Bleocin (TM) 3.5% Cu]; Streptomyces verticillis	USP, INN, BAN, JAN	BLENOXANE	Biorg Khim 21: 695 (1995)	10	DMSO
01506104	ACESULFAME POTASSIUM	120317-03	3-C2	55589-62-3	C4H4KNO4S	201.247	sweetener	synthetic	NF, INN, BAN	SUNETT	Angewandte Chem IntL Ed 12:869 (1973); 37:1802 (1998); Horm Metab Res 19:233 (1987)	10	DMSO
01504094	TENIPOSIDE	120317-03	3-C3	29767-20-2	C32H32O13S	656.668	antineoplastic	semisynthetic; VM-26	USAN, INN, BAN	VUMON	Cancer Res 35:1756 (1975); 38:2549 (1978); Clin Pharmokinet 12:223 (1987); Anal Profiles Drug Subs 19:575 (1990)	10	DMSO
01504105	TANNIC ACID	120317-03	3-C4	1401-55-4	C76H52O46	1701.23	nonspecific enzyme/receptor blocker	principal constituent of tree galls, esp Quercus spp;	USP, JAN		mixed galloyl esters of penta-o-galloylglucose (m-digalloyl shown)	10	DMSO
01502006	CARPROFEN	120317-03	3-C5	53716-49-7	C15H12ClNO2	273.721	antiinflammatory, analgesic	synthetic	USAN, INN, BAN	RIMADYL	J Clin Pharmacol 20:347 (1980); Pharmacotherapy 7:16 (1987)	10	DMSO
01503978	HYDROXYCHLOROQUINE SULFATE	120317-03	3-C6	747-36-4, 118-42-3 [hydroxychloroquine]	C18H28ClN3O5S	433.958	antimalarial, lupus suppressant	synthetic	USP-XXII, INN	PLAQUENIL		10	DMSO
01503611	PENTOXIFYLLINE	120317-03	3-C7	6493-05-6	C13H18N4O3	278.313	PDE inhibitor, bronchodilator, vasodilator	synthetic; BL-191	USP, INN, BAN, JAN	PENTOXIL	Arzneim Forsch 21:1159, 1160 (1971); Drugs 34:50 (1987)	10	DMSO
01504148	MEPIVACAINE HYDROCHLORIDE	120317-03	3-C8	1722-62-9, 96-88-8 [mepivacaine]	C15H23ClN2O	282.816	anesthetic (local)	synthetic	USP, INN, BAN, JAN	CARBOCAINE	Mol Pharmacol 54: 162 (1998)	10	DMSO
01504152	NILUTAMIDE	120317-03	3-C9	63612-50-0	C12H10F3N3O4	317.226	antiandrogen	synthetic; RU-23908	USAN, INN, BAN	NILANDRON	Pharmacotherapy 31: 65 (1997)	10	DMSO
01504184	AMINOLEVULINIC ACID HYDROCHLORIDE	120317-03	3-C10	5451-09-2	C5H10ClNO3	167.593	antineoplastic	synthetic	USAN	LEVULAN	J Photochem Photobiol B 41:145 (1997); Hautarzt 51:528 (2000); Eur J Dermatol 10:351 (2000)	10	DMSO
01503078	ANIRACETAM	120317-03	3-C11	72432-10-1	C12H13NO3	219.242	cognitive enhancer	synthetic; Ro-13-5057	USAN, INN, JAN		Clin Drug Invest 5 Suppl 1:4, 50, 60, 73, 96 (1993)	10	DMSO
01504229	METAXALONE	120317-03	3-D2	1665-48-1	C12H15NO3	221.258	muscle relaxant (skeletal)	synthetic	USAN, INN, BAN	SKELAXON		10	DMSO
01504211	CHLOROGUANIDE HYDROCHLORIDE	120317-03	3-D3	637-32-1	C11H17Cl2N5	290.198	antimalarial	synthetic	USP-XIV, INN, BAN	PALUDRINE		10	DMSO
01504231	CLARITHROMYCIN	120317-03	3-D4	81103-11-9	C38H69NO13	747.973	antibacterial	Streptomyces erythreus; TE-031	USP, INN, BAN, JAN	BIAXIN	Antimicrob Agents Chemother 30:865 (1986); J Antimicrob Chemother 27 Suppl A:1 (1991)	10	DMSO
01506123	MODALINE SULFATE	120317-03	3-D5	2856-75-9	C10H17N3O4S	275.329	antidepressant, antisecretory	synthetic; W-3207B	USAN, INN		J Clin Pharmacol 4: 86, 288 (1964); Psychosomatics 1965 6:1 (1965); Biochem Pharmacol 15:1309 (1966)	10	DMSO
01506101	PROTIRELIN	120317-03	3-D6	24305-27-9	C16H22N6O4	362.392	prothyrotropin	synthetic; Abbott-38579	USAN, INN, BAN, JAN	THYPINONE	Acta Pharmacologica Toxicologica 51: 250 (1982); Brain Res 1054:45 (2005);	10	DMSO
01500649	THEOBROMINE	120317-03	3-D7	83-67-0	C7H8N4O2	180.167	diuretic, bronchodilator, cardiotonic	Camelia, Theobroma, Cola spp	NF-XII, BAN	THESODATE	J Allergy Clin Immunol 76:703 (1985)	10	DMSO
01504263	ROSIGLITAZONE MALEATE	120317-03	3-D8	122320-73-4	C22H23N3O7S	473.509	antidiabetic	synthetic; BRL-49653	USAN, INN, BAN	AVANDIA	Eur J Clin Pharmacol 55:53 (1999); Drugs 57:921 (1999)	10	DMSO
01504268	LOSARTAN	120317-03	3-D9	124750-99-8, 114798-26-4 [losartan]	C22H23ClN6O	422.921	antihypertensive, AT1 angiotensin II antagonist	synthetic; DuP-753	USAN, INN, BAN	COZAAR	Lancet 349:747 (1997); J Clin Hypertens 3:283 (2001); N Engl J Med 345:861 (2001)	10	DMSO
01505020	HOMOSALATE	120317-03	3-D10	118-56-9	C16H22O3	262.352	UV screen, analgesic	synthetic	USP, INN	EUSOLEX		10	DMSO
00300618	SALICYLANILIDE	120317-03	3-D11	87-17-2	C13H11NO2	213.238	antipyretic, fungicide	synthetic	NF-XIII	SALINIDOL	Arch Derm Syphilol 58:56 (1948); 67:479 (1953)	10	DMSO
01505022	PROPOFOL	120317-03	3-E2	2078-54-8	C12H18O	178.277	anesthetic	synthetic; ICI-35868	USAN, INN, BAN	DIPRIVAN	Br J Anesthes 52:731 (1980); 56:617 (1984)	10	DMSO
01500675	OLEANDOMYCIN PHOSPHATE	120317-03	3-E3	3922-90-5 (base)	C35H64NO16P	785.871	antibacterial	Streptomyces antibioticus	NF-XIII, INN, BAN, JAN	MATROMYCIN		10	DMSO
02300292	MIANSERIN HYDROCHLORIDE	120317-03	3-E4	21535-47-7, 24219-97-4 [mianserin]	C18H21ClN2	300.834	5HT antagonist	synthetic; ORG-GB-94	USAN, INN, BAN, JAN	ATHYMIL		10	DMSO
01505209	VALSARTAN	120317-03	3-E5	137862-53-4	C24H29N5O3	435.53	Angiotensin II inhibitor, antihypertensive	synthetic; CGP-48933	USAN, INN, BAN	DIOVAN	Br J Pharmacol 110:761 (1993); J Clin Hypertens 3:283 (2001); Expert Opin Pharmacother 5:181 (2004)	10	DMSO
00200331	SALSALATE	120317-03	3-E6	552-94-3	C14H10O5	258.233	analgesic	synthetic; NSC-49171	USP, INN, BAN	DISALSID	J Pharm Sci 73:1657 (1984); Clin Ther 3:80 (1980); 6:388 (1984); Curr Ther Res 42:720 (1987)	10	DMSO
00300024	HYDROCORTISONE	120317-03	3-E7	50-23-7	C21H30O5	362.47	glucocorticoid, antiinflammatory	adrenal glands	USP, INN, BAN, JAN	HYDROCORTONE		10	DMSO
01505321	RIFAXIMIN	120317-03	3-E8	80621-81-4	C43H51N3O11	785.899	antibacterial, RNA synthesis inhibitor	semisynthetic	USAN, INN	XIFAXAN	Drugs 49:467 (1995)	10	DMSO
01506124	ADRENOLONE HYDROCHLORIDE	120317-03	3-E9	62-13-5, 99-45-6 (base)	C9H12ClNO3	217.654	adrenergic (opthalmic)	synthetic	USAN, INN	STRYPHNASAL	Int J Pharmaceut 1:189 (1978)	10	DMSO
01502351	IMIQUIMOD	120317-03	3-E10	99011-02-6	C14H16N4	240.31	immunomodulator	synthetic; R-837, S-26308	USAN, INN, BAN	ALDARA	Cancer Res 53:5176 (1993); Arch Dermatol 134:25 (1998); J Am Acad Dermatol 43:S1 (2000)	10	DMSO
01505292	NONOXYNOL-9	120317-03	3-E11	26027-38-3	C33H60O10	616.84	spermatocide, contraceptive	synthetic	USP, INN	CONCEPTROL	J Steroid Biochem Mol Biol 65:143 (1998)	10	DMSO
01505366	RANOLAZINE	120317-03	3-F2	95635-55-5	C24H33N3O4	427.548	antianginal, antiischemic	synthetic; RS-43285-003; CVT-303	USAN, INN	RANEXA	Gen Pharmacol 30:639 (1998); Expert Opin Invest Drugs 11:117 (2002)	10	DMSO
00211468	DANTHRON	120317-03	3-F3	117-10-2	C14H8O4	240.217	cathartic	Rheum palmatum, Xyris semifuscata	USP-XXI, INN, BAN	DORBANE	JACS 53: 4112 (1931)	10	DMSO
01505376	ACEDAPSONE	120317-03	3-F4	77-46-3	C16H16N2O4S	332.381	antimalarial, leprostatic	synthetic; CI-556, CN-1883, DADDS, PAM-MAR-1165	USAN, INN, BAN	HANSOLAR	Antimicrob Agents Chemother 9:102 (1976); Am J Trop Med Hyg.24:485 (1975); 28:559 (1979)	10	DMSO
01505385	ATOMOXETINE HYDROCHLORIDE	120317-03	3-F5	82248-59-7	C16H20ClNO	277.797	norepinephrine reuptake inhibitor	synthetic; LY-139603	USAN, INN, BAN	STRATTERA	J Clin Pharmacol 25:296 (1985); Drug Metab Dispos 30:319 (2002); Cli Pharmacokinet 4:571 (2005)	10	DMSO
00300029	DESOXYCORTICOSTERONE ACETATE	120317-03	3-F6	56-47-3	C23H32O4	372.509	mineralocorticoid	adrenocortex	USP, INN, BAN	PERCOTEN		10	DMSO
01505389	TRAMADOL HYDROCHLORIDE	120317-03	3-F7	36282-47-0	C16H26ClNO2	299.844	analgesic	synthetic; U-26225A, CG-315E	USAN, INN, BAN, JAN	ULTRAM	Arzneim Forsch 28:107, 114 (1978); Drugs 47 Suppl 1: 1 (1994)	10	DMSO
01505392	TERBINAFINE HYDROCHLORIDE	120317-03	3-F8	78628-80-5, 91161-71-6(base)	C21H26ClN	327.901	antifungal	synthetic, SF-86-327	USAN, INN, BAN	LAMISIL	Proc 13th Int Congr Chemother 6:116/52 (1983); Br Med J 318:1031 (1999)	10	DMSO
01505801	TOPIRAMATE	120317-03	3-F9	97240-79-4	C12H21NO8S	339.367	anticonvulsant, antimigraine, GABA-A agonist, AMP/kinate glutamate receptor antagonist, carbonic anhydrase inhibitor	synthetic; RWJ-17021	USAN, INN, BAN	TOPAMAX	Int J Clin Pract 59:961 (2005); Clin Ther 27:154 (2005)	10	DMSO
01505802	GEMIFLOXACIN MESYLATE	120317-03	3-F10	204519-65-3	C19H24FN5O7S	485.495	antibacterial	synthetic; SB-265805S, LB-20304a	USAN	FACTIVE	Antimicrob Agents Chemother 44:1604 (2000); Expert Opin Pharmacother 5:1117 (2004)	10	DMSO
01505803	PRAVASTATIN SODIUM	120317-03	3-F11	81131-70-6	C23H35NaO7	446.521	antihyperlipidemic, HMGCoA reductase inhibitor	synthetic; CS-514; SQ-31000	USAN, INN, BAN, JAN	PRAVACHOL	Athersclerosis 61:125 (1986); N Engl J Med 323:224 (1998); 339:1349 (1998); 342:317 (2000)	10	DMSO
01505811	LEVALBUTEROL HYDROCHLORIDE	120317-03	3-G2	50293-90-8	C13H22ClNO3	275.778	bronchodilator, tocolytic	synthetic	USAN	XOPENEX		10	DMSO
01505814	METFORMIN HYDROCHLORIDE	120317-03	3-G3	1115-70-4, 657-24-9(metformin)	C4H12ClN5	165.627	antidiabetic	synthetic; LA-6023	USAN, JAN (metformin is INN, BAN)	FORTAMET	Diabete Metab 5:233 (1979); Brit Med J 327:951 (2003); Clin Ther 25:2991 (2003)	10	DMSO
01505816	PREGABALIN	120317-03	3-G4	148553-50-8	C8H17NO2	159.23	anticonvulsant	synthetic; CI-1008	USAN, INN	LYRICA	J Clin Psychiatry 65:596 (1033 (2004); Curr Opin Invest Drugs 5:82 (2004)	10	DMSO
01505820	TOPOTECAN HYDROCHLORIDE	120317-03	3-G5	119413-54-6	C23H24ClN3O5	457.918	antineoplastic; topoisomerase I inhibitor	semisynthetic; SKF-104864A	USAN, INN, BAN		J Clin Oncol 14:1552 (1996); Expert Opin Drug Safety 4:45 (2005)	10	DMSO
02300176	PHENOXYBENZAMINE HYDROCHLORIDE	120317-03	3-G6	63-92-3, 59-96-1 [phenoxybenzamine]	C18H23Cl2NO	340.296	alpha adrenergic blocker	synthetic	USP	DIBENZYLINE	J Clin Invest 49:2036 (1970); Arch Gen Psychiatry 29:402 (1973); J Thorac Cardiovasc Surg 126:448 (2003)	10	DMSO
01500680	ARECOLINE HYDROBROMIDE	120317-03	3-G7	300-08-3, 63-75-2 [arecoline]	C8H14BrNO2	236.11	anthelmintic (Cestodes), hypotensive, cathartic	betel nuts (Arica catechu)	NF-XIII		Ber 21: 3404 (1888); Biochem J 122: 503 (1971)	10	DMSO
01503432	MEPARTRICIN	120317-03	3-G8	11121-32-7	C60H88N2O19	1141.37	antifungal, antiprotozoal	Streptomyces aureofaciens; SPA-S-160, SN-654	USAN, INN, BAN		Acta Haematol 69:409 (1983); J Antimicrob Chemother 16:169 (1985); Urology 63:13 (2004)	10	DMSO
01505818	PANTOPRAZOLE	120317-03	3-G9	102625-70-7	C16H15F2N3O4S	383.376	proton pump inhibitor, gastric acid release inhibitor, antiulcer	synthetic; SK&F-96022, BY-1023	USAN, INN, BAN	PROTONIX	Gastroenterology 118:696 (2000); Am J Health Syst Pharm 58:999 (2001)	10	DMSO
02300241	LOPERAMIDE HYDROCHLORIDE	120317-03	3-G10	34552-83-5, 53179-11-6 [loperamide]	C29H34Cl2N2O2	513.513	Ca channel blocker	synthetic; R-18553	USP, INN, BAN, JAN	IMODIUM		10	DMSO
02300332	PODOFILOX	120317-03	3-G11	518-28-5	C22H22O8	414.416	antineoplastic, inhibits microtubule assembly, and human DNA topoisomerase II; antimitotic agent	Podophylum peltatum; podophylotoxin	USAN, BAN	CONDYLOX	JACS 73: 2909 (1951); 75: 1308 (1953); J Med Chem 32: 604 (1989); Pharmacol Ther 59: 163 (1993); J Prot Chem 17: 663 (1998)	10	DMSO
02300205	LEVODOPA	120317-03	3-H2	59-92-7	C9H11NO4	197.192	antiparkinsonian	Vicia faba seedlings, Sarothamnus spp, & other palnts	USP, INN, BAN, JAN	LARADOPA		10	DMSO
01503221	ETHISTERONE	120317-03	3-H3	434-03-7	C21H28O2	312.456	progestogen	synthetic; NSC-9565	NF-XIII, INN, BAN			10	DMSO
01503721	ENROFLOXACIN	120317-03	3-H4	93106-60-6	C19H22FN3O3	359.404	antibacterial	synthetic	USAN, INN, BAN	BAYTRIL		10	DMSO
00300548	SPARTEINE SULFATE	120317-03	3-H5	6160-12-9, 299-39-8 [anhydrous], 90-39-1 [sparteine]	C15H28N2O4S	332.465	oxytocic	Lupinus spp and other Leguminosae	USAN, BAN, JAN		J Chem Soc 1949: 663	10	DMSO
00300034	TESTOSTERONE PROPIONATE	120317-03	3-H6	57-85-2	C22H32O3	344.499	androgen, antineoplastic	semisynthetic	USP, JAN	VIRORMONE	Biochem J 31:780 (1937); Endocrinology 26:26 (1940); J.Urol 48:778 (1942); J Clin Invest 24:89 (1945)	10	DMSO
01503240	PYRIDOSTIGMINE BROMIDE	120317-03	3-H7	101-26-8, 155-97-5 [pyridostigmine]	C9H13BrN2O2	261.12	cholinergic	synthetic; RO-1-5130	USP, INN, BAN, JAN	MESTINON	Fundam Appl Toxicol 1:217 (1981); J Appl Toxicol 14:317 (1994)	10	DMSO
01506067	ENILCONAZOLE	120317-03	3-H8	35554-44-0	C14H14Cl2N2O	297.186	antifungal	synthetic; R-23979	USAN, INN, BAN	CLINAFARM	Arzneim Forsch 31:309 (1981)	10	DMSO
01505725	BETAMETHASONE SODIUM PHOSPHATE	120317-03	3-H9	151-73-5	C22H28FNa2O8P	516.415	antiinflammatory, glucocorticoid	semisynthetic	USP, BAN, JAN	CELESTONE	Br Med J 291:788 (1985); 303:761 (1991)	10	DMSO
01502113	AZASERINE	120317-03	3-H10	115-02-6	C5H7N3O4	173.129	antineoplastic, amino acid antagonist	Streptomyces fragilis; CL-337, CN-15757	USAN, INN		Nature 173:71, 72 (1954); Cancer 10:889 (0157); Histochem Cell Biol 119:405 (2003)	10	DMSO
01504218	ACRISORCIN	120317-03	3-H11	7527-91-5	C25H28N2O2	388.514	antifungal	synthetic	USP-XXII, INN	AKRINOL	Antibiot Chemother11:587 (1961)	10	DMSO
01503892	DYCLONINE HYDROCHLORIDE	120317-04	4-A2	586-60-7	C18H27NO2	289.421	anesthetic (local)	synthetic	USP	DYCLONE	Anesthesiology 17:648 (1956); Arch Otolaryngol 74:437 (1961)	10	DMSO
00307023	TESTOSTERONE	120317-04	4-A3	58-22-0	C19H28O2	288.434	androgen, antineoplastic	mamallian male hormone	USP, INN, BAN	TESTIM	Neurobiol Aging 15:559 (1994); Am J Med 98 Suppl 1A: 17S (1995); Sci Am 272:76 (1995)	10	DMSO
01502355	LEVONORGESTREL	120317-04	4-A4	797-63-7	C21H28O2	312.456	progestin	synthetic;WY-5104	USP, INN, BAN	MIRENA		10	DMSO
00310039	alpha-TOCHOPHEROL	120317-04	4-A5	59-02-9	C29H50O2	430.721	vitamin E, antioxidant	soya, wheat germ and other plant oils	USP		N Engl J Med 336:1216 (1997); J Am Med Assoc 277:1380 (1977)	10	DMSO
00310040	alpha-TOCHOPHERYL ACETATE	120317-04	4-A6	58-95-7	C31H52O3	472.758	vitamin E	derivative	USP	EPHYNAL	Anal Profiles Drug Subs 3:111 (1974)	10	DMSO
01505715	PANTOTHENIC ACID(d) Na salt	120317-04	4-A7	63409-48-3	C9H16NNaO5	241.221	vitamin B5	rice bran, queen bee jelly	USP, INN, JAN		Biophys Res Commun 38:181 (1970)	10	DMSO
00330002	MITOMYCIN	120317-04	4-A8	50-07-7	C15H18N4O5	334.335	antineoplastic	Streptomyces verticillatus; NSC-26980	USP, INN, BAN, JAN	MUTAMYCIN		10	DMSO
01505777	DIATRIZOIC ACID	120317-04	4-A9	117-96-4	C11H9I3N2O4	613.919	radiopaque agent	synthetic	USP, BAN, JAN	UROVIST	Anal Profiles Drug Subst 4:137 (1975)	10	DMSO
01500448	OXACILLIN SODIUM	120317-04	4-A10	7240-38-2, 1173-88-2 [anhydrous], 66-79-5 [oxacillin]	C19H18N3NaO5S	423.426	antibacterial	semisynthetic; P-12, SQ-16423	USP, INN, BAN, JAN	BACTOCILL		10	DMSO
00330082	MITOTANE	120317-04	4-A11	53-19-0	C14H10Cl4	320.048	insecticide, antineoplastic	synthetic; CB-313	USP, BAN, JAN	LYSODREN		10	DMSO
01500252	DIMERCAPROL	120317-04	4-B2	59-52-9	C3H8OS2	124.225	chelating agent (As, Au, Hg antidote)	synthetic	USP, INN, BAN, JAN	BAL	Acta Pharmacologica et Toxicologica 11:68 (1955); Nursing Res 11:109 (1962)	10	DMSO
01505656	PANTHENOL (dl)	120317-04	4-B3	16485-10-2	C9H19NO4	205.256	vitamin B5 precursor, radioprotectant, antimalarial	various plants	USP, INN, BAN, JAN	ZENTINIC	Antimicrob Agents Chemother 49:4649 (2005); J Biol Chem 282:25395 (2007)	10	DMSO
01505485	PHYTONADIONE	120317-04	4-B4	84-80-0	C31H46O2	450.711	vitamin K1	semisynthetic	USP, INN, BAN	AQUAMEPHYTON	Arch Dermatol 114:1790 (1978); Arch Inter Med 163:2469 (2003)	10	DMSO
01502345	URACIL	120317-04	4-B5	66-22-8	C4H4N2O2	112.089	antineoplastic	synthetic; SQ-6201	USAN, JAN		JACS 63:263 (1941); Science 133:1923 (1961)	10	DMSO
01505348	RILUZOLE	120317-04	4-B6	1744-22-5	C8H5F3N2OS	234.201	anticonvulsant, glutamate release inhibitor, anti-ALS	synthetic; PK-26124, RP-54274	USAN, INN, BAN	RILUTEK	Neurosci Lett140:225 (1992); Anesthesiology 76:844 (1992); Fundam Clin Pharmacol 6:177 (1992)	10	DMSO
01503864	BENZONATATE	120317-04	4-B7	104-31-4	C30H53NO11	603.757	antitussive	synthetic	USP, INN, BAN	TESSALON	J Toxicol Clin Toxicol 36:713 (1998); J Emergency Med 41:166 (2011)	10	DMSO
01500102	ACETAZOLAMIDE	120317-04	4-B8	59-66-5	C4H6N4O3S2	222.245	carbonic anhydrase inhibitor, diuretic, antiglaucoma	synthetic; 6063	USP, INN, BAN, JAN	ACETAMOX	Br J Opthalmol77:136 (1993); J Wilderness Med 5:34 (1994)	10	DMSO
01500103	ACETOHYDROXAMIC ACID	120317-04	4-B9	546-88-3	C2H5NO2	75.0677	urease inhibitor, antiurolithic, antbacterial	synthetic	USP, INN	LITHOSTAT	J Pharmacol Exp Ther 186:173 (1973); J Urol 119:9 (1978); Urology17:320 (1981)	10	DMSO
01500104	ACETYLCHOLINE CHLORIDE	120317-04	4-B10	60-31-1, 51-84-3 [acetylcholine]	C7H16ClNO2	181.664	cholinergic, antiarrhythmic, miotic, vasodilator (peripheral)	synthetic	USP	ACECOLINE	J Pharmacol Exp Ther 58:337 (1936)	10	DMSO
01500105	ACETYLCYSTEINE	120317-04	4-B11	616-91-1	C5H9NO3S	163.196	mucolytic	synthetic	USP, INN, BAN, JAN	MUCOMYST	Toxicol Appl Pharmacol 18:185 (1971); Am J Med 91 Suppl 3C:131S (1991)	10	DMSO
01500107	ADENOSINE	120317-04	4-C2	58-61-7	C10H13N5O4	267.246	antiarrhythmic, cardiac depressant	widespread in living tissue	USP, BAN	ADENOCARD	J Physiol 68:213 (1930); Prog Clin Biores 230:1 (1987)	10	DMSO
01500108	ALLOPURINOL	120317-04	4-C3	315-30-0	C5H4N4O	136.114	antihyperuricemia, antigout, antiurolithic	synthetic	USP, INN, BAN, JAN	ZYLOPRIM	J Urol 117:690 (1970); N Engl J Med 300:1459 (1977); 315:1386 (1986)	10	DMSO
01500109	ALVERINE CITRATE	120317-04	4-C4	5560-59-8, 150-59-4 [alverine]	C26H35NO7	473.571	anticholinergic	synthetic	USAN, INN, BAN	SPASMAVERINE	Br J Clin Pract 40:276 (1985)	10	DMSO
01500110	AMANTADINE HYDROCHLORIDE	120317-04	4-C5	665-66-7, 768-94-5 [amantadine]	C10H18ClN	187.715	antiviral, antiparkinsonian; treatment of drug-induced extrapyrimidal reactions	synthetic	USP, INN, BAN	SYMADINE	Toxicol Appl Pharmacol 15:642 (1967); J Neural Transm 43 Suppl:91 (1994); 46 Suppl:399 (1995)	10	DMSO
01500111	AMIKACIN SULFATE	120317-04	4-C6	39831-55-5, 37517-28-5 [amikacin]	C22H47N5O21S2	781.769	antibacterial	semisynthetic	USP, JAN	AMIKIN	Surgery 84:603 (1978); Eur J Clin Pharmacol 31:79 (1986); Dev Pharmacol Ther 20:167 (1993)	10	DMSO
01500112	AMILORIDE HYDROCHLORIDE	120317-04	4-C7	17440-83-4, 2016-88-8 [anhydrous], 2609-46-3 [amiloride]	C6H9Cl2N7O	266.091	Na+ channel inhibitor, diuretic	synthetic	USP, INN, BAN	MIDAMOR	Biochim Biophys Acta 944: 383 (1988)	10	DMSO
01500114	AMINOCAPROIC ACID	120317-04	4-C8	60-32-2	C6H13NO2	131.176	hemostatic	synthetic	USP, INN, BAN	AMICAR	Br Med J 4:17 (1975); J Surg Oncology 33:109 (1986); J Thorac Cardiovasc Surg 95:538 (1988); Circulation 99:81 (1999)	10	DMSO
01500115	AMINOGLUTETHIMIDE	120317-04	4-C9	125-84-8	C13H16N2O2	232.285	aromatase inhibitor, antineoplastic, testosterone suppressant	synthetic	USP, INN, BAN	CYTADREN	Postgrad Med J 46:409 (1970); Singapore Med J 33:523 (1992); Chem Res Toxicol 20:10 (2007)	10	DMSO
01500116	AMINOSALICYLATE SODIUM	120317-04	4-C10	6018-19-5	C7H6NNaO3	175.121	antibacterial, tuberculostatic	synthetic	USP	PAMISYL SODIUM	J Pharm Pharmacol 2:764 (1950); Anal Profiles Drug Subs 10:1 (1981)	10	DMSO
01500117	AMITRIPTYLINE HYDROCHLORIDE	120317-04	4-C11	549-18-8	C20H24ClN	313.874	antidepressant	synthetic	USP, INN, BAN, JAN	ELAVIL	Anal Profiles Drug Subs 3:127 (1974); Arzneim Forsch 31:1278 (1981)	10	DMSO
01500119	AMODIAQUINE DIHYDROCHLORIDE	120317-04	4-D2	6398-98-7, 69-44-3 [anhydrous], 86-42-0 [amodiaquine]	C20H24Cl3N3O	428.793	antimalarial	synthetic	USP, INN, BAN	CAMOQUIN	Arzneim Forsch 22:1230 (1972); Anal Profiles Drug Subs 21:43 (1992)	10	DMSO
01500120	AMOXICILLIN	120317-04	4-D3	61336-70-7, 26787-78-0 [anhydrous]	C16H19N3O5S	365.411	antibacterial	semisynthetic	USP, INN, BAN, JAN	AMOXIL	Antimicrob Agents Chemother 1970:407; Drugs 18:169 (1979)	10	DMSO
01500122	AMPHOTERICIN B	120317-04	4-D4	1397-89-3	C47H73NO17	924.102	antifungal	Streptomycetes nodosus	USP, INN, BAN, JAN	ABELCET	New Engl J Med 296: 784 (1977)	10	DMSO
01500123	AMPICILLIN SODIUM	120317-04	4-D5	69-52-3, 69-53-4 [ampicillin]	C16H18N3NaO4S	371.393	antibacterial	semisynthetic	USP, INN, BAN, JAN	OMNIPEN	Br Med J 2:193 (1961); Drugs 33:577 (1987)	10	DMSO
01500138	BENZETHONIUM CHLORIDE	120317-04	4-D6	121-54-0	C27H42ClNO2	448.094	antiinfective (topical)	synthetic	USP, INN, BAN, JAN	PHEMERIDE	Lancet 243:49 (1944); J Am Pharm Assoc 40:267 (1951); J Am Coll Toxicol 4:65 (1985)	10	DMSO
01500127	ANTHRALIN	120317-04	4-D7	480-22-8, 1143-38-0	C14H10O3	226.234	antipsoriatic	synthetic	USP	ANTRADERM	Skin Pharmacol 3:1 (1990); Clin Dermatol 15:723 (1997)	10	DMSO
01500128	ANTIPYRINE	120317-04	4-D8	60-80-0	C11H12N2O	188.231	analgesic	synthetic	USP, INN, BAN, JAN	PARODYNE	J Pharmacol Exper Ther 89:205 (1947); Int J Oral Surg 11:304 (1982); Human Exper Toxicol 13:658 (1994)	10	DMSO
01500126	ANTAZOLINE PHOSPHATE	120317-04	4-D9	154-68-7, 91-75-8 [antazoline]	C17H22N3O4P	363.356	antihistaminic	synthetic	USP	ANTISTINE PHOSPHATE	Postgrad Med J 48:304 (1972); Arch Ophthalmol 108:520 (1990)	10	DMSO
01500129	APOMORPHINE HYDROCHLORIDE	120317-04	4-D10	41372-20-7, 314-19-2 [anhydrous], 58-00-4 [apomorphine]	C17H18ClNO2	303.792	emetic, antiparkinsonian, erextile dysfunction therapy	synthetic	USP, BAN	APOKYN	Biomed Pharmacother 49:197 (1995); J Impotence Res 14 Suppl 1:S53 (2002)	10	DMSO
01506174	HYMECHROME	120317-04	4-D11	90-33-5	C10H8O3	176.173	choloretic, spasmolytic, sunscreen	Dalbergia volubilis, Eupatorium pauciflorum; LM-94	USAN, INN, BAN, JAN	CANTABILINE	Indian J Chem B 15:492 (1977)	10	DMSO
01500131	ATROPINE SULFATE	120317-04	4-E2	51-55-8, 5908-99-6 [atropine sulfate], 55-48-1 [anhydrous]	C17H25NO7S	387.455	anticholinergic, mydriatic	Atropa and Datura spp	USP, BAN	ATROPISOL	J Pharmacol Exp Ther 105:166 (1952); Toxicol Appl Pharmacol 18:185 (1971); Crit Care Clin 7:639 (1991)	10	DMSO
01505976	DOXAZOSIN MESYLATE	120317-04	4-E3	77883-43-3	C24H29N5O8S	547.591	antihypertensive	synthetic; UK-33274-27	USAN, INN, BAN, JAN	CARDURA		10	DMSO
01500133	AZATHIOPRINE	120317-04	4-E4	446-86-6	C9H7N7O2S	277.266	immunosuppressant, antineoplastic, antirheumatic	synthetic; BW-57-322	USP, INN, BAN, JAN	AZANIN	J Rheumatol 23 Suppl 44:64 (1996); Pharmacotherapy 7:165 (1987); Mult Scler 1:379 (1996)	10	DMSO
01500134	BACITRACIN	120317-04	4-E5	1405-87-4	C66H103N17O16S	1422.73	antibacterial	Bacillus licheniformis and B subtilis	USP, INN, BAN, JAN		Anal Profiles Drug Subs 9:1 (1970)	10	DMSO
01500135	BACLOFEN	120317-04	4-E6	1134-47-0	C10H12ClNO2	213.666	muscle relaxant (skeletal)	synthetic	USP, INN, BAN, JAN	KEMSTRO	Drugs 8:1 (`974); N Engl J Med 343:625 (2000)	10	DMSO
01500136	BECLOMETHASONE DIPROPIONATE	120317-04	4-E7	5534-09-8, 4419-39-0 [beclomethasone]	C28H37ClO7	521.056	antiasthmatic, topical antiinflammatory	synthetic	USP, INN, BAN, JAN	BECLOVENT	J Asthma 19:21 (1982); Clin Ther 4:472 (1982); Ann Allergy 49:127 (1982)	10	DMSO
01500124	AMPROLIUM	120317-04	4-E8	121-25-5	C14H20Cl2N4	315.248	coccidiostat	synthetic	USP, INN, BAN	AMPROL	JACS 82:2974 (1960); Appl Microbiol 16:961 (1968)	10	DMSO
01500137	BENSERAZIDE HYDROCHLORIDE	120317-04	4-E9	322-35-0	C10H16ClN3O5	293.709	decarboxylase inhibitor	synthetic; Ro4-4602	USAN, INN, BAN, JAN	MADOPA	J Pharmacol Exper Ther 161:14 (1968); J Pharm Pharmacol 24:289 (1972); Adv Neurol 45:493 (1987)	10	DMSO
01500139	BENZOCAINE	120317-04	4-E10	94-09-7	C9H11NO2	165.194	anesthetic (topical)	synthetic	USP, INN, BAN	ANBESOL	Anal Profiles Drug Subs 12:73 (1983)	10	DMSO
01500141	BENZTHIAZIDE	120317-04	4-E11	91-33-8	C15H14ClN3O4S3	431.942	diuretic, antihypertensive	synthetic	USP-XIII, INN, BAN, JAN	AQUATAG	Br Med J 1:1773 (1960); J Pharmacol Exp Ther 128:122 (1960); 131:271 (1961)	10	DMSO
01500143	beta-CAROTENE	120317-04	4-F2	7235-40-7	C40H56	536.892	antioxidant; provitamin A	provitamin A; widespread in plants and animals	USP, INN	SOLATENE	Nature 290:201 (1981); Atherosclerosis 112:187 (1995); J Am Coll Nutrition 18:426 (1999)	10	DMSO
01500144	BETAMETHASONE	120317-04	4-F3	378-44-9	C22H29FO5	392.472	glucocorticoid, antiinflammatory	semisynthetic; SCH-4831	USP, INN, BAN, JAN	CELESTONE	Gut 3:312 (1962); J Endocrinol 165:79 (2000); Reprod Sci 17:186 (2010)	10	DMSO
01500146	BETHANECHOL CHLORIDE	120317-04	4-F4	590-63-6, 674-38-4 [bethanechol]	C7H17ClN2O2	196.679	cholinergic	synthetic	USP, BAN, JAN	DUVOID	J Neurol Neurosurgery Psychiatry 48:1297 (1985); Dis Colon Rectum 33:867 (1989)	10	DMSO
01500147	BISACODYL	120317-04	4-F5	603-50-9	C22H19NO4	361.401	cathartic	synthetic	USP, INN, BAN, JAN	DULCOLAX	Arzneim Forsch 3:19 (1953); J Clin Gastroenterol 36:386 (2003)	10	DMSO
01500148	BITHIONATE SODIUM	120317-04	4-F6	97-18-7	C12H4Cl4Na2O2S	400.02	anthelmintic, antiseptic	synthetic	USAN, INN, BAN, JAN	LOROTHIDOL	Soap Sanit Chem 29:34, 90 (1953)	10	DMSO
01500151	BROMOCRIPTINE MESYLATE	120317-04	4-F7	22260-51-1, 25614-03-3 [bromocriptine]	C33H44BrN5O8S	750.715	prolactin inhibitor, antiparkinsonian	semisynthetic	USP, BAN, JAN	PARLODEL	Adv Drug Res 12:247 (1977); Drugs 36:67 (1988)	10	DMSO
01500152	BUSULFAN	120317-04	4-F8	55-98-1	C6H14O6S2	246.303	antineoplastic, alkylating agent	synthetic	USP, INN, BAN, JAN	MYLERAN	Arzneim Forsch 20:1467 (1970); Exp Hematol 2:101 (1974); Mutat Res 168:15 (1986)	10	DMSO
01500155	CAFFEINE	120317-04	4-F9	58-08-2, 5743-12-4 [monohydrate]	C8H10N4O2	194.195	CNS stimulant	Cofea, Theobroma, Camelia and Cola spp	USP, INN, BAN, JAN	NODOZ	Clin Pharmacol Ther 32:98 (1982); Dev Pharmacol Ther 6:315 (1983)	10	DMSO
01500156	CAMPHOR (1R)	120317-04	4-F10	464-49-3; 76-22-2	C10H16O	152.238	analgesic, antiinfective, antipruritic	Cinnamomum camphora	USP, JAN		Drug Intell Clin Pharm 11:110 (1977); Clin Pediatr 16:901 (1977); Clin Toxicol 44:357 (2006)	10	DMSO
01500157	CAPREOMYCIN SULFATE	120317-04	4-F11	1405-37-4, 11003-38-6 [capreomycin]	C25H46N14O12S	766.796	antibacterial, tuberculostatic	Streptomyces capreolis; 34977	USP, INN, BAN, JAN	CAPASTAT	Ann NY Acad Sci 135:947, 960 (1966); Antibiot Chemother 16:27 (1970)	10	DMSO
01500158	CARBACHOL	120317-04	4-G2	51-83-2	C6H15ClN2O2	182.652	cholinergic, miotic	synthetic	USP, INN, BAN, JAN	JESTRYL	J Pharmacol Exp Ther 58:337 (1936); Eur J Respir Dis 64 Suppl 128:417 (1983); Am J Opthalmol 107:7 (1989)	10	DMSO
01500159	CARBAMAZEPINE	120317-04	4-G3	298-46-4	C15H12N2O	236.276	analgesic, anticonvulsant	synthetic	USP, INN, BAN, JAN	TEGRETOL	Med Exp 11:191 (1964); Anal Profiles Drug Subs 9:87 !980); J Clin Pharm Ther 20:31 (1995)	10	DMSO
01500160	CARBENICILLIN DISODIUM	120317-04	4-G4	4800-94-6, 4697-36-3 [carbenicillin]	C17H16N2Na2O6S	422.37	antibacterial	semisynthetic; CP-15-639-2, BRL-2064	USP, INN, BAN, JAN	CARBECIN	Arzneim Forsch 19:1222 (1969); Toxicol Appl Pharmacol 18:185 (1971)	10	DMSO
01500161	CARBINOXAMINE MALEATE	120317-04	4-G5	3505-38-2, 486-16-8 [carbinoxamine]	C20H23ClN2O5	406.87	antihistaminic	synthetic	USP, INN, BAN, JAN	CLISTIN	Ann Pharm Fr 20:463 (1962)	10	DMSO
01500162	CARISOPRODOL	120317-04	4-G6	78-44-4	C12H24N2O4	260.336	muscle relaxant (skeletal)	synthetic	USP, INN, BAN	SOMA	J Pharmacol Exp Therap 127:66 (1959)	10	DMSO
01500163	CEFADROXIL	120317-04	4-G7	66592-87-8, 50370-12-2 [anhydrous], 119922-89-9 [hemihydrate]	C16H17N3O5S	363.395	antibacterial	semisynthetic	USP, INN, BAN, JAN	DURICEF	J Antimicrob Chemother 10:Suppl B:1 (1982); Drugs 32 Suppl 3:1 (1986)	10	DMSO
01500165	CEFOTAXIME SODIUM	120317-04	4-G8	64485-93-4, 63527-52-6 [cefotaxime]	C16H16N5NaO7S2	477.453	antibacterial	semisynthetic	USP, INN, BAN, JAN	CLAFORAN	Antimicrob Agents Chemother 14:807 (1978); 16:109, 127 (1979)	10	DMSO
01500166	CEPHALOTHIN SODIUM	120317-04	4-G9	58-71-9, 153-61-7 [cephalothin]	C16H15N2NaO6S2	418.426	antibacterial	semisynthetic	USP, INN, BAN, JAN	KEFLIN	Antimicrob Agents Chemother 1962:695, 706; Arzneim Forsch 16:1099 (1966); Jpn J Antibiot 27:746 (1974)	10	DMSO
01500167	CEPHAPIRIN SODIUM	120317-04	4-G10	24356-60-3, 21593-23-7 [cephapirin]	C17H16N3NaO6S2	445.451	antibacterial	semisynthetic	USP, INN, BAN, JAN	CEFADYL	Antimicrob Agents Chemother 1969:244; 1:35, 303 (1972)	10	DMSO
01500168	CEPHRADINE	120317-04	4-G11	38821-53-3 [anhydrous], 58456-86-3 [dihydrate], 31828-50-9 [non-stoichiometric hydrate]	C16H19N3O4S	349.412	antibacterial	semisynthetic	USP, INN, BAN, JAN	ANSPOR	Curr Ther Res 14:101, 496 (1972)	10	DMSO
01500169	CETYLPYRIDINIUM CHLORIDE	120317-04	4-H2	6004-24-6, 123-03-5 [anhydrous]	C21H38ClN	339.997	antiinfective (topical)	synthetic	USP, INN, BAN, JAN	CEPACOL	J Pharmacol Exper Ther 74:401 (1944); J Am Pharm Assoc 35:89 (1946)	10	DMSO
01500171	CHLORAMBUCIL	120317-04	4-H3	305-03-3	C14H19Cl2NO2	304.219	antineoplastic, alkylating agent	synthetic	USP, INN, BAN	LEUKERAN	Biochem Pharmacol 13:969 (1964); Eur J Cancer 7:11 (1971)	10	DMSO
01500172	CHLORAMPHENICOL PALMITATE	120317-04	4-H4	530-43-8	C27H42Cl2N2O6	561.552	antibacterial, antirickettsial	semisynthetic	USP, BAN, JAN	CHLOROPAL	Antibiot Chemother 2:234 (1952); 7:374 (1957)	10	DMSO
01500173	CHLORAMPHENICOL SODIUM SUCCINATE	120317-04	4-H5	982-57-0, 56-75-7 [chloramphenicol]	C15H15Cl2N2NaO8	445.191	antibacterial, antirickettsial, inhibits protein synthesis	semisynthetic	USP, BAN, JAN	GLOBENICOL	Drugs 28:281 (1984); Anal Profiles Drug Subs 4:47 (1975)	10	DMSO
01500174	CHLORAMPHENICOL	120317-04	4-H6	56-75-7	C11H12Cl2N2O5	323.135	antibacterial, antirickettsial, inhibits protein synthesis	Streptomyces venezuelae	USP, INN, BAN, JAN	CHLOROMYCETIN	IARC Monographs 10:85 (1976); Anal Profiles Drug Subs 4:47 (1975); 15:701 (1986)	10	DMSO
01500175	CHLORCYCLIZINE HYDROCHLORIDE	120317-04	4-H7	1620-21-9, 82-93-9 [base]	C18H22Cl2N2	337.295	H1-antihistamine	synthetic	USP XXI, INN, BAN	DI-PARALENE	J Pharmacol Exp Ther 96:388 (1949)	10	DMSO
01500177	CHLORHEXIDINE DIHYDROCHLORIDE	120317-04	4-H8	3697-42-5, 55-56-1 [chlorhexidine]	C22H32Cl4N10	578.379	antibacterial (topical), disinfectant	synthetic; AY-5312	USP, INN, BAN, JAN	LISIUM	Br J Pharmacol 9:192 (1954); J Periodontal Res 8 Suppl 12:55 (1973); 21 Suppl 16:1 (1986)	10	DMSO
01502367	SODIUM CYCLAMATE	120317-04	4-H9	100-88-9(acid)	C6H12NNaO3S	201.221	sweetener	synthetic	NF-XIII, INN, BAN	SUCARYL SODIUM	Food Cosmet Toxicol 6:313 (1968); 11:735 (1973)	10	DMSO
01500179	CHLOROQUINE DIPHOSPHATE	120317-04	4-H10	50-63-5	C18H32ClN3O8P2	515.872	antimalarial, antiamebic, antirheumatic, intercalating agent	synthetic	USP, BAN	ARALEN	Anal Profiles Drug Subs 5:61 (1976); Ann Rheum Dis 43:200 (1984); Br J Rheumatol 26:279 (1987)	10	DMSO
01500180	CHLOROTHIAZIDE	120317-04	4-H11	58-94-6	C7H6ClN3O4S2	295.725	diuretic, antihypertensive	synthetic	USP, INN, BAN	DIURIL	Anal Profiles Drug Subs 18:33 (1989)	10	DMSO
02300229	GLYBURIDE	120317-05	5-A2	10238-21-8	C23H28ClN3O5S	494.014	antihyperglycemic	synthetic; HB-419, U-26452	USP, INN, BAN, JAN	GLYNASE	Arzneim Forsch 19:1413 (1969); Pharmacotherapy 5:43 (1985)	10	DMSO
01500182	CHLOROXYLENOL	120317-05	5-A3	88-04-0	C8H9ClO	156.613	antibacterial, topical and urinary antiseptic	synthetic	USP, INN, BAN	DETTOL		10	DMSO
01500183	CHLORPHENIRAMINE MALEATE	120317-05	5-A4	113-92-8, 132-22-9 [chlorpheniramine]	C20H23ClN2O4	390.87	antihistaminic	synthetic	USP, INN, BAN	TELDRIN	J Pharmacol Exp Ther 124:347 (1958); Toxicol Appl Pharmacol 28:240 (1974)	10	DMSO
01500184	CHLORPROMAZINE	120317-05	5-A5	50-53-3	C17H19ClN2S	318.871	antiemetic, antipsychotic	synthetic	USP, INN, BAN, JAN	THORAZINE	Eur J Pharmacol 11:303 (1970); Toxicol Appl Pharmacol 18:185 (1971)	10	DMSO
01500185	CHLORPROPAMIDE	120317-05	5-A6	94-20-2	C10H13ClN2O3S	276.744	antidiabetic	synthetic	USP, INN, BAN, JAN	DIABINESE	Indian J Med Res 55:1084 (1967); Toxicol Appl Pharmacol 18:185 (1971)	10	DMSO
01500186	CHLORTETRACYCLINE HYDROCHLORIDE	120317-05	5-A7	64-72-2	C22H24Cl2N2O8	515.351	antibacterial, antiamebic, Ca chelator, hepatotoxic; inhibits protein synthesis	Streptomyces aureofaciens	USP, BAN	AUREOMYCIN	Ann NY Acad Sci 51: 177 (1948); JACS 74: 4976 (1952); 76: 3568 (1954)	10	DMSO
01500187	CHLORTHALIDONE	120317-05	5-A8	77-36-1	C14H11ClN2O4S	338.772	diuretic, antihypertensive	synthetic; G-33182	USP, INN, BAN, JAN	THALITONE	Med Welt 1967:1384; J Pharmacol Exp Ther 180:723 (1972)	10	DMSO
01500188	CHLORZOXAZONE	120317-05	5-A9	95-25-0	C7H4ClNO2	169.568	muscle relaxant (skeletal)	synthetic	USP, INN, BAN, JAN	PARAFON	Arzneim Forsch 17:242 (1967); Curr Ther Res 9:537 (1967); 19:51 (1976)	10	DMSO
01505887	FELODIPINE	120317-05	5-A10	72509-76-3	C18H19Cl2NO4	384.262	vasodilator, Ca channel blocker	synthetic; H-154/82	USP, INN, BAN	PLENDIL	Clin Res 30:571A (1982); Drugs 29 Suppl 2:1 (1985); Biopharm Drug Dispos 8:235 (1987)	10	DMSO
01500190	CINOXACIN	120317-05	5-A11	28657-80-9	C12H10N2O5	262.224	antibacterial	synthetic; 64716	USP, INN, BAN, JAN	CINOBAC	Pharmacotherapy 2:266 (1982); Drugs 25:544 (1983)	10	DMSO
01500191	CLEMASTINE FUMARATE	120317-05	5-B2	14976-57-9, 15686-51-8 (base)	C25H30ClNO5	459.975	antihistaminic	synthetic	USAN, BAN	TAVIST	Boll Chim Pharm 106:467 (1967)	10	DMSO
01500192	CLIDINIUM BROMIDE	120317-05	5-B3	3485-62-9	C22H26BrNO3	432.361	anticholinergic	synthetic; Ro-2-3773	USP, INN, BAN	QUARZAN	Anal Profiles Drug Subs 2:145 (1973)	10	DMSO
01500193	CLINDAMYCIN HYDROCHLORIDE	120317-05	5-B4	21462-39-5, 58207-19-5 [monohydrate], 18323-44-9 [clindamycin]	C18H34Cl2N2O5S	461.452	antibacterial, inhibits protein synthesis	semisynthetic; U-21251	USAN, INN, BAN	CLINSOL	Toxicol Appl Pharmacol 21:516 (1971); Anal Profiles Drug Subs 10:75 (1981)	10	DMSO
01500196	CLOMIPHENE CITRATE	120317-05	5-B5	50-41-9, 911-45-5 [clomiphene]	C32H36ClNO8	598.099	gonad stimulating principle	synthetic; MRL-41, MER-41	USP, INN, BAN	CLOMID	Fertil Steril 12:402 (1961); 28:707 (1977); Hum Reprod Update 2:483 (1996)	10	DMSO
01500198	CLONIDINE HYDROCHLORIDE	120317-05	5-B6	4205-91-8, 4205-90-7 [clonidine]	C9H10Cl3N3	266.559	antihypertensive	synthetic; ST-155	USP, INN, BAN	CATAPRES	J Pharmacol Exp Ther 227:421 (1983); Anal Profiles Drug Subs Excip 21:109 (1992)	10	DMSO
01500200	CLOTRIMAZOLE	120317-05	5-B7	23593-75-1	C22H17ClN2	344.847	antifungal	synthetic; Bay-5097, FB-5097	USP, INN, BAN, JAN	MYCELEX	Arzneim Forsch 22:1260, 1276 (1972)	10	DMSO
01500201	CLOXACILLIN SODIUM	120317-05	5-B8	7081-44-9, 642-78-4 [anhydrous]	C19H17ClN3NaO5S	457.871	antibacterial	semisynthetic; BRL-1621	USP, INN, BAN, JAN	TEGOPEN	Nature 195:1264 (1962); Toxicol Appl Pharmacol 18:185 (1971)	10	DMSO
01500202	CLOXYQUIN	120317-05	5-B9	130-16-5	C9H6ClNO	179.607	antibacterial, antifungal	synthetic	USAN, INN			10	DMSO
01500205	COLCHICINE	120317-05	5-B10	64-86-8	C22H25NO6	399.448	antimitotic, antigout agent	Colchicum autumnale	USP, JAN		J Am Chem Soc 74: 487 (1952)	10	DMSO
01500206	COLISTIMETHATE SODIUM	120317-05	5-B11	8068-28-8, 21362-08-3 [replaced]	C57H103N16Na5O28S5	1735.82	antibacterial	Bacillus colistinus	USP, INN, BAN, JAN	COLOMYCIN	Brit.J.Pharmacol.Chemother. 23: 552 (1964)	10	DMSO
01500207	CORTISONE ACETATE	120317-05	5-C2	50-04-4, 53-06-5 [cortisone]	C23H30O6	402.492	glucocorticoid	semisynthetic	USP, INN, BAN, JAN	CORTONE	J Biol Chem 162:630 (1946)	10	DMSO
01500208	COTININE	120317-05	5-C3	486-56-6, 5695-98-7[fumarate]	C10H12N2O	176.22	antidepressant	Nicotiana tabacum	USAN, INN		JACS 79: 149 (1957)	10	DMSO
01505374	VARDENAFIL HYDROCHLORIDE	120317-05	5-C4	224789-15-5	C23H33ClN6O4S	525.074	erectile dysfunction, PD5 inhibitor	synthetic	USAN, INN, BAN	LEVITRA	Int J Impotency Res 16:470 (2004); Expert Opin Pharmacother 5:923 (2004)	10	DMSO
01500210	CROMOLYN SODIUM	120317-05	5-C5	15826-37-6, 16110-51-3 [cromolyn]	C23H14Na2O11	512.341	antiasthmatic, antiallergy	synthetic; FPL-670	USP, INN, BAN, JAN	INTAL	Toxicol Appl Pharmacol 26:319 (1973); 57:367 (1981); Pharmacotherapy 5:156 (1985)	10	DMSO
01500211	CYCLIZINE	120317-05	5-C6	82-92-8	C18H22N2	266.389	H1 antihistamine	synthetic	USP, BAN		Br J Clin Pract 30:197 (1976); Eur J Anesthesiol 3:27 (1986)	10	DMSO
01500212	CYCLOPENTOLATE HYDROCHLORIDE	120317-05	5-C7	5870-29-1, 512-15-2 [cyclopentolate]	C17H26ClNO3	327.855	mydriatic	synthetic	USP, INN, BAN, JAN	ALPENTOLATE		10	DMSO
01500213	CYCLOPHOSPHAMIDE	120317-05	5-C8	6055-19-2, 50-18-0 [anhydrous]	C7H17Cl2N2O3P	279.105	antineoplastic, alkylating agent	synthetic; NSC-26271	USP, INN, BAN, JAN	CYTOXAN		10	DMSO
01500215	CYCLOSERINE (D)	120317-05	5-C9	68-41-7	C3H6N2O2	102.093	antibacterial (tuberculostatic)	Streptomyces spp	USP, INN, BAN, JAN	SEROMYCIN		10	DMSO
01505995	BUTYL PARABEN	120317-05	5-C10	94-26-8	C11H14O3	194.232	antifungal, preservative	synthetic	USAN, NF, BAN		J Am Coll Toxicol 3:147 (1984); Clin Chim Acta 224:147 (1994); J Appl Toxicol 23:285 (2003)	10	DMSO
01500217	CYTARABINE	120317-05	5-C11	147-94-4	C9H13N3O5	243.221	antineoplastic, antiviral, antimetabolite	synthetic; CHX-3311	USP, INN, BAN, JAN	DEPOCYT	Cancer Treat Rep 70:1059 (1986); Adv Cancer Res 72:197 (1998); J Biol Chem 278:12461 (2003)	10	DMSO
02300161	AMOXAPINE	120317-05	5-D2	14028-44-5	C17H16ClN3O	313.79	antidepressant, inhibits norepinephrine uptake	synthetic	USP, INN, BAN, JAN	ASENDIN	Arch Int Pharmacodyn Ther 233:107 (1978); J Int Med Res 7:7 (1979)	10	DMSO
01500220	DANAZOL	120317-05	5-D3	17230-88-5	C22H27NO2	337.466	anterior pituitary suppressant	synthetic; WIN-17757	USP, INN, BAN, JAN	DANOCRINE		10	DMSO
01500222	DAPSONE	120317-05	5-D4	80-08-0	C12H12N2O2S	248.306	antibacterial, leprostatic, dermatitis herpetiformis suppressant	synthetic; NSC-6091	USP, INN, BAN			10	DMSO
01500223	DAUNORUBICIN	120317-05	5-D5	20830-81-3	C27H29NO10	527.533	antineoplastic	Streptomyces peucetius; FI-6339, NDC-0082-4155, RP-13057	USAN, INN, BAN, JAN	DAUNOXOME		10	DMSO
01500225	DEHYDROCHOLATE SODIUM	120317-05	5-D6	145-41-5	C24H33NaO5	424.517	choleretic	semisynthetic	USP-XXI, INN, BAN, JAN	DECHOLIN SODIUM		10	DMSO
01500226	DEMECLOCYCLINE HYDROCHLORIDE	120317-05	5-D7	127-33-3	C21H22Cl2N2O8	501.324	antibacterial	Streptomyces aureofaiens	USP, BAN, JAN	DECLOMYCIN		10	DMSO
01500227	DESIPRAMINE HYDROCHLORIDE	120317-05	5-D8	58-28-6, 50-47-5 [desipramine]	C18H23ClN2	302.85	antidepressant	synthetic; G-35020, JB-8181, EX-4355,RMI-9384A	USP, INN, BAN, JAN	NORPRAMIN		10	DMSO
01500230	DEXAMETHASONE	120317-05	5-D9	50-02-2	C22H29FO5	392.472	glucocorticoid	semisynthetic	USP, INN, BAN, JAN	MAXIDEX		10	DMSO
01500231	DEXAMETHASONE ACETATE	120317-05	5-D10	55812-90-3, 1177-87-3 [anhydrous]	C24H31FO6	434.509	glucocorticoid, antiinflammatory	semisynthetic	USP, INN, BAN, JAN	DECADRON	J Pharm Sci 75:934 (1986); EJHP Science 16:17 (2010)	10	DMSO
01500224	DEFEROXAMINE MESYLATE	120317-05	5-D11	138-14-7, 70-51-9 [deferoxamine]	C26H52N6O11S	656.802	chelating agent (Fe & Al)	Strptomyces pilosus; BA-33112	USAN, INN, BAN	DESFERAL		10	DMSO
01500232	DEXAMETHASONE SODIUM PHOSPHATE	120317-05	5-E2	2392-39-4, 312-93-6 [dexamethasone 21-(dihydrogen phosphate)]	C22H28FNa2O8P	516.415	glucocorticoid, antiinflammatory	semisynthetic	USP, BAN, JAN	HEXADROL		10	DMSO
01506160	FELBINAC	120317-05	5-E3	5728-52-9	C14H12O2	212.251	antiinflammatory	synthetic	USAN, INN, BAN, JAN	TRAXAM	Inflammation 1:415 (1976); Invest Opthalmol 15:104 (`976)	10	DMSO
01500235	DIBENZOTHIOPHENE	120317-05	5-E4	132-65-0	C12H8S	184.262	keratolytic	synthetic	USAN			10	DMSO
01500236	DIBUCAINE HYDROCHLORIDE	120317-05	5-E5	61-12-1, 85-79-0 [dibucaine]	C20H30ClN3O2	379.934	anesthetic (local)	synthetic	USP, INN, BAN	NUPERCAINAL		10	DMSO
01500237	DICLOFENAC SODIUM	120317-05	5-E6	15307-79-6	C14H10Cl2NNaO2	318.137	antiinflammatory	synthetic; GP-45840	USP, JAN	VOLATREN		10	DMSO
01500238	DICLOXACILLIN SODIUM	120317-05	5-E7	13412-64-1, 343-55-5 [anhydrous], 3116-76-5 [dicloxacillin]	C19H16Cl2N3NaO5S	492.316	antibacterial	semisynthetic; P-1011	USAN, INN, BAN	DYNAPEN		10	DMSO
01500239	DICUMAROL	120317-05	5-E8	66-76-2	C19H12O6	336.304	anticoagulant	synthetic	USAN, INN	DICUMOL	J Biol Chem 138:21, 513, 529 (1041); 142:941 (1942)	10	DMSO
01500240	DICYCLOMINE HYDROCHLORIDE	120317-05	5-E9	67-92-5, 77-19-0 [dicyclomine]	C19H36ClNO2	345.957	anticholinergic	synthetic	USP, INN, BAN, JAN	BENTYL		10	DMSO
01500241	DIENESTROL	120317-05	5-E10	84-17-3, 13029-44-2 [//E,E//]	C18H18O2	266.343	estrogen	synthetic	USP, INN, BAN	ESTRAGUARD		10	DMSO
01500242	DIETHYLCARBAMAZINE CITRATE	120317-05	5-E11	1642-54-2, 90-89-1 [diethylcarbamazine]	C16H29N3O8	391.425	anthelmintic	synthetic	USP, INN, BAN, JAN	HETRAZAN		10	DMSO
01500244	DIETHYLSTILBESTROL	120317-05	5-F2	56-53-1	C18H20O2	268.359	estrogen	synthetic	USP, INN, BAN	STILBESTROL		10	DMSO
01500245	DIFLUNISAL	120317-05	5-F3	22494-42-4	C13H8F2O3	250.204	analgesic, antiinflammatory	synthetic	USP, INN, BAN, JAN	DOLOBID		10	DMSO
01500246	DIGITOXIN	120317-05	5-F4	71-63-6	C41H64O13	764.959	inotropic, cardiotonic	Digitalis spp	USP, INN, BAN, JAN	CRYSTODIGIN	Chem Rev 17: 187 (1935); Anal Profiles Drug Subst 3:149 (1974); Clin Pharmacokinet 2:292 (1977); Can J Chem 68:272 (1990)	10	DMSO
01500247	DIGOXIN	120317-05	5-F5	20830-75-5	C41H64O14	780.959	cardiac stimulant	Digitalis lanata or D. orientalis Lam., Scrophulariaceae	USP, INN, BAN, JAN	LANOXIN	J.Chem.Soc.1930: 508; 1954: 2012	10	DMSO
01500248	DIHYDROERGOTAMINE MESYLATE	120317-05	5-F6	6190-39-2	C34H41N5O8S	679.799	vasoconstrictor, antimigraine	semisynthetic	USP, INN, BAN, JAN	MIGRANAL		10	DMSO
01500249	DIHYDROSTREPTOMYCIN SULFATE	120317-05	5-F7	5490-27-7, 128-46-1 [dihydrostreptomycin]	C21H43N7O16S	681.678	antibacterial, tuberculostatic	Streptomyces humidus	USP, INN, BAN, JAN			10	DMSO
01500251	DIMENHYDRINATE	120317-05	5-F8	523-87-5	C24H28ClN5O3	469.975	antiemetic	synthetic	USP, INN, BAN, JAN	DRAMAMINE		10	DMSO
01500253	DIMETHADIONE	120317-05	5-F9	695-53-4	C5H7NO3	129.116	anticonvulsant	synthetic; BAX-1400Z, AC-1198, DMO	USAN, INN			10	DMSO
01500255	DIOXYBENZONE	120317-05	5-F10	131-53-3	C14H12O4	244.249	ultraviolet screen	synthetic; NSC-56769	USP, INN			10	DMSO
01500256	DIPHENHYDRAMINE HYDROCHLORIDE	120317-05	5-F11	147-24-0	C17H22ClNO	291.824	antihistaminic	synthetic	USP, INN, BAN, JAN	BENADRIL		10	DMSO
01500258	DIPHENYLPYRALINE HYDROCHLORIDE	120317-05	5-G2	132-18-3 147-20-6 [diphenylpyraline]	C19H24ClNO	317.862	antihistaminic	synthetic	USP-XXI, INN, BAN, JAN	HISPRIL		10	DMSO
01500259	DIPYRIDAMOLE	120317-05	5-G3	58-32-2	C24H40N8O4	504.638	coronary vasodilator	synthetic; RA-8	USP, INN, BAN, JAN	PERSANTINE		10	DMSO
01601020	DIETHYLTOLUAMIDE	120317-05	5-G4	134-62-3	C12H17NO	191.275	insect repellant	synthetic	USP, INN, BAN	DEET		10	DMSO
01500261	DISOPYRAMIDE PHOSPHATE	120317-05	5-G5	3737-09-5	C21H32N3O5P	437.48	antiarrhythmic	synthetic; SC-13957	USP, INN, BAN, JAN	NORPACE		10	DMSO
01502380	DEFLAZACORT	120317-05	5-G6	14484-47-0	C25H31NO6	441.529	antiinflammatory	synthetic; DL-458-IT, MDL-458	USAN, INN, BAN	CALCORT		10	DMSO
01500263	DOPAMINE HYDROCHLORIDE	120317-05	5-G7	62-31-7, 51-61-6 [dopamine]	C8H12ClNO2	189.643	cardiotonic, antihypotensive	synthetic; ASL-279	USP, INN, BAN, JAN	INTROPIN		10	DMSO
01500264	DOXEPIN HYDROCHLORIDE	120317-05	5-G8	1229-29-4, 1668-19-5 [doxepin], 4698-39-9 [(//E//)-isomer], 25127-31-5 [(//Z//)-isomer]	C19H22ClNO	315.846	antidepressant	synthetic; P-3693A	USP, INN, BAN	SINEQUAN	Drugs 13:161 (1977); Clin Ther 7:181 (1985)	10	DMSO
01500266	DOXYCYCLINE HYDROCHLORIDE	120317-05	5-G9	17086-28-1, 564-25-0 [anhydrous]	C22H25ClN2O8	480.906	antibacterial	semisynthetic; GS-3065	USP, INN, BAN	PERIOSTAT		10	DMSO
01500267	DOXYLAMINE SUCCINATE	120317-05	5-G10	562-10-7, 469-21-6 [doxylamine]	C21H28N2O5	388.468	antihistaminic, hypnotic	synthetic	USP, INN, BAN	DECAPRYN		10	DMSO
01500268	DYCLONINE HYDROCHLORIDE	120317-05	5-G11	536-43-6, 586-60-7 [dyclonine]	C18H28ClNO2	325.882	anesthetic (topical)	synthetic	USP, INN, BAN	DYCLONE		10	DMSO
01500269	DYPHYLLINE	120317-05	5-H2	479-18-5	C10H14N4O4	254.247	PDE inhibitor, bronchodilator, vasodilator	synthetic	USP, INN, BAN, JAN	LUFYLLIN		10	DMSO
01500270	TRISODIUM ETHYLENEDIAMINE TETRACETATE	120317-05	5-H3	150-38-9	C10H16N2Na3O8	361.217	chelating agent, antioxidant	synthetic	USAN	LIMCLAIR	Int J Toxicol 21 Suppl 2:95 (2002)	10	DMSO
01500272	EMETINE DIHYDROCHLORIDE	120317-05	5-H4	316-42-7, 483-18-1 [emetine]	C29H42Cl2N2O4	553.575	inhibits RNA, DNA and protein synthesis	Uragoga ipecacuanha	USP, BAN		Nature 162: 524 (1948)	10	DMSO
01500274	EPINEPHRINE BITARTRATE	120317-05	5-H5	51-42-3	C13H19NO9	333.298	adrenergic agonist, bronchodilator, antiglaucoma agent	Portulaca grandiflora	USP, JAN	BRONITIN	Pharmacol Rev 23:1 (1971); Br Med J 327:1332 (2003)	10	DMSO
01500275	EQUILIN	120317-05	5-H6	474-86-2	C18H20O2	268.359	estrogen	pregnant mare urine	USP			10	DMSO
01500276	ERGOCALCIFEROL	120317-05	5-H7	50-14-6	C28H44O	396.662	antirachitic vitamin; LD50 (rat) 56 mg/kg po	irradiation of ergosterol	USP, INN, BAN, JAN	DRISDOL	Steroids 1959:90; Prog Chem Org Nat Prod 27:131 (1969)	10	DMSO
02300325	METOLAZONE	120317-05	5-H8	17560-51-9	C16H16ClN3O3S	365.841	diuretic, antihypertensive	synthetic; SR-720-22	USP, INN, BAN, JAN	ZAROXOLYN		10	DMSO
01500279	ERYTHROMYCIN ETHYLSUCCINATE	120317-05	5-H9	1264-62-6, 114-07-8 [erythromycin]	C43H75NO16	862.074	antibacterial	semisynthetic	USP, JAN	ERYPED		10	DMSO
01500282	ESTRADIOL	120317-05	5-H10	50-28-2	C18H24O2	272.391	estrogen	pregnancy urine	USP, INN, BAN	VIVELLE		10	DMSO
01500283	ESTRADIOL CYPIONATE	120317-05	5-H11	313-06-4	C26H36O3	396.575	estrogen	semisynthetic	USP	DEPO	Drug Saf 9:365 ((1993); J Reprod Med 39:343 (1994)	10	DMSO
01500284	ESTRADIOL VALERATE	120317-06	6-A2	979-32-8	C23H32O3	356.51	estrogen	semisynthetic; NSC-17590	USP	DELESTRGEN		10	DMSO
01500285	ESTRIOL	120317-06	6-A3	50-27-1, 514-68-1 [as, succinate]	C18H24O3	288.39	estrogen	mammalian hormone	USP, INN, BAN, JAN	THEELOL	JACS 76:2943 (1954); Biochem Prep 12:81 (1968); J Steroid Biochem 20:945 (1984)	10	DMSO
01500286	ESTRONE	120317-06	6-A4	53-16-7	C18H22O2	270.375	estrogen	pregnacy urine, dates and Punica granatum seeds	USP, INN, BAN	THEELIN	Anal Profiles Drug Subs 12:135 (1983)	10	DMSO
01500287	ETHACRYNIC ACID	120317-06	6-A5	58-54-8	C13H12Cl2O4	303.144	diuretic	synthetic; MK-595, NSC-85791	USP, INN, BAN, JAN	EDECRIN		10	DMSO
01500288	ETHAMBUTOL HYDROCHLORIDE	120317-06	6-A6	1070-11-7, 74-55-5 [ethambutol]	C10H26Cl2N2O2	277.237	antibacterial (tuberculostatic)	synthetic; CL-40881	USP, INN, BAN, JAN	MYAMBUTOL		10	DMSO
01500291	ETHINYL ESTRADIOL	120317-06	6-A7	57-63-6	C20H24O2	296.413	estrogen, plus progestogen as oral contraceptive	semisynthetic NSC-10973;	USP, INN, BAN, JAN	ESTINYL		10	DMSO
01500292	ETHIONAMIDE	120317-06	6-A8	536-33-4	C8H10N2S	166.246	antibacterial, tuberculostatic	synthetic; 1314-TH	USP, INN, BAN, JAN	TRECATOR	J Biol Chem 277:12824 (2002); Am J Trop Med Hyg 74:457 (2006)	10	DMSO
01500293	ETHOPROPAZINE HYDROCHLORIDE	120317-06	6-A9	1094-08-2, 522-00-9 [ethopropazine]	C19H25ClN2S	348.942	antiparkinsonian, anticholinergic	synthetic	USP-XXIII, INN, BAN	PARSIDOL		10	DMSO
01500295	EUCATROPINE HYDROCHLORIDE	120317-06	6-A10	536-93-6, 100-91-4 [eucatropine]	C17H26ClNO3	327.855	anticholinergic (opthalmic)	semisynthetic	USP, INN, BAN			10	DMSO
01500296	EUGENOL	120317-06	6-A11	97-53-0	C10H12O2	164.206	analgesic (topical), antiseptic, antifungal	common in plant essential oils	USP			10	DMSO
01500299	FLUDROCORTISONE ACETATE	120317-06	6-B2	514-36-3, 127-31-1 [fludrocortisone]	C23H31FO6	422.498	mineralocorticoid	semisynthetic	USP, INN, BAN, JAN	FLORINEF		10	DMSO
01500300	FLUMETHAZONE PIVALATE	120317-06	6-B3	2002-29-1, 2135-17-3 [flumethasone]	C27H36F2O6	494.581	glucocorticoid, antiinflammatory	semisynthetic; NSC-107680	USP, INN, BAN, JAN	LOCORTEN		10	DMSO
01500302	FLUOCINOLONE ACETONIDE	120317-06	6-B4	67-73-2	C24H30F2O6	452.5	glucocorticoid, antiinflammatory	semisynthetic; NSC-92339	USP, INN, BAN, JAN	RETISERT		10	DMSO
01500303	FLUOCINONIDE	120317-06	6-B5	356-12-7	C26H32F2O7	494.538	antiinflammatory, glucocorticoid	semisynthetic; NSC-101791	USP, INN, BAN, JAN	LIDEX		10	DMSO
01500304	FLUOROMETHOLONE	120317-06	6-B6	426-13-1	C22H29FO4	376.472	glucocorticoid, antiinflammatory	semisynthetic	USP, INN, BAN, JAN	OXYLONE		10	DMSO
01500305	FLUOROURACIL	120317-06	6-B7	51-21-8	C4H3FN2O2	130.079	antineoplastic, pyrimidine antimetabolite	synthetic; Ro-2-9757	USP, INN, BAN, JAN	CARAC		10	DMSO
01500308	FLURBIPROFEN	120317-06	6-B8	5104-49-4	C15H13FO2	244.268	antiinflammatory, analgesic	synthetic; BTS-18322, U-27182	USP, INN, BAN, JAN	ANSAID		10	DMSO
01500309	FURAZOLIDONE	120317-06	6-B9	67-45-8	C8H7N3O5	225.162	antibacterial	NF-180; synthetic	USP, INN, BAN	FUROXONE		10	DMSO
01500310	FUROSEMIDE	120317-06	6-B10	54-31-9	C12H11ClN2O5S	330.749	diuretic, antihypertensive	synthetic	USP, INN, BAN, JAN	LASIX	Toxicol Appl Pharmacol 18:185 (1971); Anal Profiles Drug Subs 18:153 (`989)	10	DMSO
01500311	FUSIDIC ACID	120317-06	6-B11	6990-06-3	C31H48O6	516.725	antibacterial	Fusidium spp; SQ-16603	USAN, INN, BAN	FUCIDINE	Tetrahedron 21: 3505 (1965)	10	DMSO
01500312	GALLAMINE TRIETHIODIDE	120317-06	6-C2	65-29-2, 153-76-4 [gallamine]	C30H60I3N3O3	891.544	muscle relaxant (skeletal)	synthetic	USP, INN	FLAXADIL		10	DMSO
01500313	GEMFIBROZIL	120317-06	6-C3	25812-30-0	C15H22O3	250.341	antihyperlipoproteinemic	synthetic; CI-719	USP, INN, BAN	LOPID		10	DMSO
01500314	GENTAMICIN SULFATE	120317-06	6-C4	1405-41-0, 1403-66-3 [gentamicin]	C21H45N5O11S	575.684	antibacterial	Micromonospora spp; Sch-9724	USP, INN, BAN, JAN	GARAMYCIN		10	DMSO
01500315	GENTIAN VIOLET	120317-06	6-C5	548-62-9	C25H30ClN3	407.991	antibacterial, anthelmintic	synthetic	USP, INN, BAN, JAN	GVS		10	DMSO
01500316	GLUCOSAMINE HYDROCHLORIDE	120317-06	6-C6	3416-24-8	C6H14ClNO5	215.635	antiarthritic	polysaccharides in bacteria, fungi, higher plants, invertebrates, vertebrates	USAN, NF-XXI		Adv Carbohydr Chem 15:159 (1960); Methods Carbohydr Chem 1:228 (1962)	10	DMSO
01500319	GRAMICIDIN (gramicidin A shown)	120317-06	6-C7	1405-97-6	C99H140N20O17	1882.34	antibacterial	Gramicidin A (87%), B (7%), C (5%) and D (1%) ex Bacillus brevis	USP			10	DMSO
01500321	GUAIFENESIN	120317-06	6-C8	93-14-1	C10H14O4	198.221	expectorant	synthetic	USP, INN, BAN, JAN	MUCINEX		10	DMSO
01500322	GUANABENZ ACETATE	120317-06	6-C9	23256-50-0	C10H12Cl2N4O2	291.139	antihypertensive	synthetic; WY-8678	USP, JAN	WYTENSIN		10	DMSO
01500323	GUANETHIDINE MONOSULFATE	120317-06	6-C10	645-43-2, 55-65-2 [guanethidine]	C10H24N4O4S	296.391	antihypertensive, mitotic agent	synthetic	USP, INN, BAN	ISMELIN		10	DMSO
01500324	HALAZONE	120317-06	6-C11	80-13-7	C7H5Cl2NO4S	270.092	antiinfectant	synthetic	USP, INN			10	DMSO
01500325	HALOPERIDOL	120317-06	6-D2	52-86-8	C21H23ClFNO2	375.874	antidyskinetic, antipsychotic	synthetic; R-1625, McN-JR-1625	USP, INN, BAN, JAN	HALDOL	Br J Pharmacol 37:140 (1969); Toxicol Appl Pharmacol 18:185 (1971); Drugs 33:31 (1987)	10	DMSO
01500327	HETACILLIN POTASSIUM	120317-06	6-D3	5321-32-4, 3511-16-8 [hetacillin]	C19H22KN3O4S	427.571	antibacterial	semisynthetic; BRL-804, BL-P-804	USP-XIII, JAN	VERSAPEN		10	DMSO
01500328	HEXACHLOROPHENE	120317-06	6-D4	70-30-4	C13H6Cl6O2	406.91	antiinfective (topical)	synthetic	USP, INN, BAN	PHISOHEX		10	DMSO
01500330	HEXYLRESORCINOL	120317-06	6-D5	136-77-6	C12H18O2	194.276	anthelmintic, topical antiseptic	synthetic	USP, BAN			10	DMSO
01500331	HISTAMINE DIHYDROCHLORIDE	120317-06	6-D6	51-45-6 [histamine]	C5H11Cl2N3	184.07	H1&2 agonist, edema induction, gastric secretion stimulant	Claviceps purpurea, many plants and animals	USAN		JACS 40:1716 (1918); J Biol Chem 180:703 (1949); Arzneim-Forsch 9:22 (1959)	10	DMSO
01500332	HOMATROPINE HYDROBROMIDE	120317-06	6-D7	51-56-9, 87-00-3 [homatropine]	C16H22BrNO3	356.263	anticholinergic (opthalmic)	semisynthetic	USP, JAN	ISOPTO		10	DMSO
01500333	HOMATROPINE METHYLBROMIDE	120317-06	6-D8	80-49-9, 87-00-3 [homatropine]	C17H24BrNO3	370.29	anticholinergic (opthalmic)	semisynthetic	USP, INN, BAN	EQUIPIN		10	DMSO
01500334	HYDRALAZINE HYDROCHLORIDE	120317-06	6-D9	304-20-1, 86-54-4 [hydralazine]	C8H9ClN4	196.641	antihypertensive （血）	semisynthetic	USP, INN, BAN	APRESOLINE		10	DMSO
01500335	HYDROCHLOROTHIAZIDE	120317-06	6-D10	58-93-5	C7H8ClN3O4S2	297.741	diuretic	semisynthetic	USP, INN, BAN, JAN	ESIDRIX	J Pharmacol Exper Ther 134:273 (1961); Anal Profiles Drug Subs 10:405 (1981)	10	DMSO
01500338	HYDROCORTISONE ACETATE	120317-06	6-D11	50-03-3	C23H32O6	404.508	glucocorticoid, antiinflammatory	semisynthetic	USP, INN, BAN, JAN	CORTRIL		10	DMSO
01500339	HYDROCORTISONE HEMISUCCINATE	120317-06	6-E2	83784-20-7, 2203-97-6 [anhydrous]	C25H34O8	462.545	glucocorticoid	semisynthetic	USP, JAN			10	DMSO
01500340	HYDROCORTISONE PHOSPHATE TRIETHYLAMINE	120317-06	6-E3	3863-59-0 [cortisol 21-(dihydrogen phosphate)]	C33H61N2O8P	644.837	glucocorticoid	semisynthetic	USP, INN, BAN, JAN	HYDROCORTONE		10	DMSO
01500341	HYDROFLUMETHIAZIDE	120317-06	6-E4	135-09-1	C8H8F3N3O4S2	331.294	antihypertensive, diuretic	synthetic	USP, INN, BAN, JAN	DIUCARDIN		10	DMSO
01500352	INOSITOL	120317-06	6-E5	87-89-8	C6H12O6	180.159	growth factor	lipotropic polyol widely distributed in plants and animals	NF-XII			10	DMSO
01500344	HYDROXYUREA	120317-06	6-E6	127-07-1	CH4N2O2	76.0552	antineoplastic, inhibits ribonucleoside diphosphate reductase	synthetic; SQ-1089, NSC-32065	USP, INN, BAN	HYDREA		10	DMSO
01500345	HYDROXYZINE PAMOATE	120317-06	6-E7	10246-75-0, 68-88-2 [hydroxyzine]	C44H43ClN2O8	763.295	anxiolytic, antihistaminic	synthetic	USP, JAN	VISTARIL		10	DMSO
01500346	HYOSCYAMINE	120317-06	6-E8	101-31-5	C17H23NO3	289.378	anticholinergic, analgesic	Atropa, Datura and Hyoscyamus spp	USP, BAN	LEVSIN	Anal Profiles Drug Subst Excip 23:153 (1994)	10	DMSO
01500347	IBUPROFEN	120317-06	6-E9	15687-27-1, 58560-75-1 [(+/-) mixture]	C13H18O2	206.287	antiinflammatory	synthetic; U-18573	USP, INN, BAN, JAN	ADVIL		10	DMSO
01500348	IMIPRAMINE HYDROCHLORIDE	120317-06	6-E10	113-52-0, 50-49-7 [imipramine]	C19H25ClN2	316.878	antidepressant	synthetic	USP, INN, BAN, JAN	TOFRANIL		10	DMSO
01500349	INDAPAMIDE	120317-06	6-E11	26807-65-8	C16H16ClN3O3S	365.841	diuretic, antihypertensive （血）	synthetic	USP, INN, BAN, JAN	LOZOL		10	DMSO
01500350	INDOMETHACIN	120317-06	6-F2	53-86-1	C19H16ClNO4	357.797	antiinflammatory, antipyretic, analgesic	synthetic	USP, INN, BAN, JAN	INDOCIN		10	DMSO
01500351	INDOPROFEN	120317-06	6-F3	31842-01-0	C17H15NO3	281.314	analgesic, antiinflammatory	synthetic; K-4274	USAN, INN, BAN			10	DMSO
01500364	LEUCOVORIN CALCIUM	120317-06	6-F4	1492-18-8	C20H21CaN7O7	511.513	antianemic, antidote to folic acid antagonists	synthetic; NSC-3590	USP, INN, BAN, JAN	WELLCOVERIN		10	DMSO
01500353	IODOQUINOL	120317-06	6-F5	83-73-8	C9H5I2NO	396.955	antiamebic	synthetic	USP, INN, BAN	IOQUIN		10	DMSO
02300104	TACRINE HYDROCHLORIDE	120317-06	6-F6	1684-40-8	C13H15ClN2	234.731	anticholinesterase, cognitive adjuvant, K channel blocker	synthetic; CL-970	USP	COGNEX	Clin Toxicol 16:269 (1980); N Engl J Med 315:1241 (1986);; JAMA 280:1777 (1998)	10	DMSO
01500355	ISONIAZID	120317-06	6-F7	54-85-3	C6H7N3O	137.142	antibacterial, tuberculostatic	synthetic	USP, INN, BAN, JAN	NYDRAZID		10	DMSO
01500356	ISOPROPAMIDE IODIDE	120317-06	6-F8	71-81-8, 7492-32-2 [isopropamide]	C23H33IN2O	480.437	anticholinergic	synthetic	USP, INN, BAN, JAN	DARBID		10	DMSO
01500357	ISOPROTERENOL HYDROCHLORIDE	120317-06	6-F9	51-30-9, 7683-59-2 [isoproterenol]	C11H18ClNO3	247.724	bronchodilator	synthetic	USP, INN, BAN, JAN	AEROLONE		10	DMSO
01502389	OLSALAZINE SODIUM	120317-06	6-F10	6054-98-4	C14H8N2Na2O6	346.209	antiinflammatory	synthetic; CJ-91B	USAN, INN, BAN	AZODISAL SODIUM		10	DMSO
01500359	ISOXSUPRINE HYDROCHLORIDE	120317-06	6-F11	579-56-6, 395-28-8 [isoxsuprine]	C18H24ClNO3	337.85	vasodilator	synthetic	USP, INN, BAN, JAN	VASODILAN		10	DMSO
01500360	KANAMYCIN A SULFATE	120317-06	6-G2	25389-94-0, 133-92-6 [replaced], 59-01-8 [kanamycin]	C18H38N4O15S	582.585	antibacterial	Streptomyces kanamyceticus	USP, INN, BAN, JAN	KANTREX		10	DMSO
01500362	KETOCONAZOLE	120317-06	6-G3	65277-42-1	C26H28Cl2N4O4	531.443	antifungal, PXR/SRC1 & CAR/SRC1 inhibitor	synthetic; R-41400	USP, INN, BAN, JAN	KETOZOLE	Oncogene 26:258 (2007)	10	DMSO
01500363	LACTULOSE	120317-06	6-G4	4618-18-2	C12H22O11	342.303	laxative	synthetic	USP, INN, BAN, JAN	ACILAC	Gut 13:859 (1972); Carcinogenesis 18:517 (1997); Evid Based Nurs 14:61 (2011)	10	DMSO
01500368	LINCOMYCIN HYDROCHLORIDE	120317-06	6-G5	7179-49-9, 859-18-7 [anhydrous], 154-21-2 [lincomycin]	C18H35ClN2O6S	443.006	antibacterial	Streptomyces lincolnensis, S espinosus, S variabilis; U-10149	USAN, INN, BAN	LINCOCIN	Toxicol Appl Pharmacol 6:476 (1964); Gazz Med Ital 138:41 (1979)	10	DMSO
01500365	LEVONORDEFRIN	120317-06	6-G6	829-74-3, 18829-78-2 [replaced]	C9H13NO3	183.209	vasoconstrictor	synthetic	USP, INN	NEO-COBEFRIN		10	DMSO
01500383	MEPENZOLATE BROMIDE	120317-06	6-G7	76-90-4, 25990-43-6 [mepenzolate]	C21H26BrNO3	420.35	anticholinergic	synthetic	USP-XXIII, INN, BAN	CANTIL		10	DMSO
01500379	MEDROXYPROGESTERONE ACETATE	120317-06	6-G8	71-58-9, 520-85-4 [medroxyprogesterone]	C24H34O4	386.536	contraceptive	semisynthetic; NSC-26386	USP, INN, BAN, JAN	PROVERA		10	DMSO
01500395	METHICILLIN SODIUM	120317-06	6-G9	7246-14-2, 132-92-3 [anhydrous], 61-32-5 [methicillin]	C17H19N2NaO6S	402.405	antibacterial	semisynthetic; BRL-1241, SQ-16123, X-1497	USAN, INN, BAN, JAN	STAPHCILLIN		10	DMSO
01500655	ACONITINE	120317-06	6-G10	302-27-2	C34H47NO11	645.754	anesthetic (gastric), antipyretic, and cardiotoxin	Aconitum spp	USP-X, BP-1934		Neuropharmacol 34: 1139 (1995); Biochem Pharmacol 55: 883 (1998)	10	DMSO
01500508	PROGESTERONE	120317-06	6-G11	57-83-0	C21H30O2	314.472	progestogen	semisynthetic; NSC-9704	USP, INN, BAN, JAN	ENDOMETRIN	Proc Soc Exp Biol Med 46:116 (1941); Vitam Horm 23:209 (1965)	10	DMSO
01500404	METHYLERGONOVINE MALEATE	120317-06	6-H2	57432-61-8, 7054-07-1 [replaced], 113-42-8 [methylergonovine]	C24H29N3O6	455.515	oxytocic	semisynthetic	USP, INN, BAN, JAN	METHERGINE		10	DMSO
01500400	METHOXSALEN	120317-06	6-H3	298-81-7	C12H8O4	216.195	antipsoriatic, pigmentation agent	Amni visnaga	USP, BAN, JAN	OXSORALENE	Annu Rev Pharmacol Toxicol 20:235 (1980); Clin Pharmacol Therap 71:153 (2002)	10	DMSO
01500434	NITROFURAZONE	120317-06	6-H4	59-87-0	C6H6N4O4	198.139	antiinfective (topical)	synthetic	USP, INN, BAN	ACTIN-N		10	DMSO
01500408	METHYLTHIOURACIL	120317-06	6-H5	56-04-2	C5H6N2OS	142.18	antithyroid agent	synthetic	USP-XXI, INN			10	DMSO
01500413	MICONAZOLE NITRATE	120317-06	6-H6	22832-87-7, 22916-47-8 [miconazole]	C18H15Cl4N3O4	479.15	antifungal (topical)	synthetic	USP, JAN	MONISTAT		10	DMSO
01500427	NEOMYCIN SULFATE	120317-06	6-H7	1405-10-3, 1404-04-2 [neomycin]	C23H48N6O17S	712.733	antibacterial	Streptomyces fradiae	USP, JAN	MYCIFRADIN		10	DMSO
01500435	NITROMIDE	120317-06	6-H8	121-81-3	C7H5N3O5	211.135	antibacterial, coccidiostat	synthetic; NSC-60719	USAN			10	DMSO
01500450	OXIDOPAMINE HYDROCHLORIDE	120317-06	6-H9	1199-18-4	C8H12ClNO3	205.643	adrenergic agonist (opthalmic)	synthetic	USAN, INN			10	DMSO
01500438	NORETHINDRONE ACETATE	120317-06	6-H10	51-98-9	C22H28O3	340.467	Oral contraceptive (in combination with estrogen)	synthetic; NSC-9564	USP	AYGESTIN		10	DMSO
01500456	OXYQUINOLINE SULFATE	120317-06	6-H11	134-31-6, 148-24-3 (base)	C9H9NO5S	243.24	antiinfectant, complexing agent	synthetic	USAN		Int J Toxicol 11:487 (1992); J Pharm Pharmacol 51:543 (1999)	10	DMSO
01500447	ORPHENADRINE CITRATE	120317-07	7-A2	4682-36-4, 83-98-7 [orphenadrine]	C24H31NO8	461.517	muscle relaxant (skeletal), antihistaminic	synthetic	USP, INN, BAN	NORFLEX		10	DMSO
01500465	PENICILLIN G POTASSIUM	120317-07	7-A3	69-57-8, 61-33-6 [penicillin, G]	C16H17KN2O4S	372.491	antibacterial	Penicillium spp	USP, BAN, JAN	PENTIDS	Avian Diseases 52:407 (2008)	10	DMSO
01500467	PENICILLIN V POTASSIUM	120317-07	7-A4	132-98-9, 87-08-1 [penicillin, V]	C16H17KN2O5S	388.49	antibacterial	semisynthetic	USP, JAN	BEEPEN-VK	Pediatrics 25:27 (1960)	10	DMSO
01500774	LEVOTHYROXINE	120317-07	7-A5	51-48-9	C15H11I4NO4	776.877	antihypercholesterimic, thyromimetic	thyroid gland	USP, INN, BAN, JAN	SYNTHROID	Biochem J 20: 293, 300 (1926)	10	DMSO
01500483	PHENYLEPHRINE HYDROCHLORIDE	120317-07	7-A6	61-76-7, 59-42-7 [phenylephrine]	C9H14ClNO2	203.67	mydriatic, decongestant	synthetic	USP, INN, BAN, JAN	AFRIN	J Pharmacol Exp Ther 86:284 (1946); Anal Profiles Drug Subs 3:483 (1974)	10	DMSO
01502387	LUMIRACOXIB	120317-07	7-A7	220991-20-8	C15H13ClFNO2	293.728	antiinflammatory, analgesic, antiarthritic	synthetic; COX-189	USAN, INN, BAN	PREXIGE		10	DMSO
01500486	PHYSOSTIGMINE SALICYLATE	120317-07	7-A8	57-64-7, 57-47-6 [physostigmine]	C22H27N3O5	413.478	cholinergic, anticholinesterase, miotic	Physostigma venenosum	USP, JAN	ANTILIRIUM	J Chem Soc 1954: 3651	10	DMSO
01500487	PILOCARPINE NITRATE	120317-07	7-A9	148-72-1, 92-13-7 [pilocarpine]	C11H17N3O5	271.275	antiglaucoma agent, miotic	Pilocarpus spp.	USP	PILAGAN	Boll Chim Farm106:8 (1967); Anal Profiles Drug Subs 12:385 (1983)	10	DMSO
01500488	PINDOLOL	120317-07	7-A10	13523-86-9	C14H20N2O2	248.328	antihypertensive, antianginal, antiarrhythmic, antiglaucoma （血）	synthetic; LB-46	USP, INN, BAN, JAN	VISKEN	Am Heart J 104 Suppl 2(2):333 (1982); Neurochem Res 21:557 (1996)	10	DMSO
01500489	PIPERACILLIN SODIUM	120317-07	7-A11	59703-84-3, 66258-76-2 [piperacillin], 61477-96-1 [anhydrous]	C23H26N5NaO7S	539.547	antibacterial	semisynthetic; T-1220, CL-227193	USP, INN, BAN, JAN	PIPRACIL	Chemotherapy (Tokyo) 25:816 (1977); 36 Suppl 7:1 (1988); Clin Ther 7 Suppl B:28, 36 (1985)	10	DMSO
01504258	NATEGLINIDE	120317-07	7-B2	105816-04-4	C19H27NO3	317.432	antidiabetic	synthetic; A-4166, DJN-608	USAN, INN, BAN	STARLIX	Diabetes Res Clin Pract 12:53 (1991); Yakuri To Chiryo 25 Suppl 1:S5, S9 (1997)	10	DMSO
01500491	PIROXICAM	120317-07	7-B3	36322-90-4	C15H13N3O4S	331.353	antiinflammatory	synthetic; CP-16171	USP, INN, BAN, JAN	FELDENE	Drugs 22:165 (1981); 28:292 (1984); Am J Med 81 Suppl 5B:1 (1986)	10	DMSO
01500492	POLYMYXIN B SULFATE	120317-07	7-B4	1405-20-5, 1404-26-8 [polymyxin B]	C56H100N16O17S	1301.58	antibacterial	Bacillus polymyxa	USP, INN, BAN, JAN	AEROSPORIN	N Engl J Med 271:633 (1964); J Bacteriol.93:1463 (1967); Biochem Biophys Res Commun 109:1129 (1982)	10	DMSO
01500494	PRAZIQUANTEL	120317-07	7-B5	55268-74-1	C19H24N2O2	312.415	anthelmintic; EMBAY-8440	synthetic	USP, INN, BAN, JAN	BILTRICIDE	Eur J Clin Pharmacol 14:281 (1978); N Engl J Med 310:101 (1984)	10	DMSO
01500495	PRAZOSIN HYDROCHLORIDE	120317-07	7-B6	19237-84-4, 19216-56-9 [prazosin]	C19H22ClN5O4	419.871	antihypertensive （血）	synthetic; CP-12299-1	USP, INN, BAN, JAN	MINIPRESS	Drugs 25:339 (1983); Cardiology 73:164 (1986); Anal Profiles Drug Subs 18:351 (1989)	10	DMSO
01500496	PREDNISOLONE	120317-07	7-B7	50-24-8 [anhydrous], 52438-85-4 [sesquihydrate]	C21H28O5	360.454	glucocorticoid	semisynthetic; NSC-9120	USP, INN, BAN, JAN	DELTA-CORTEF	Ther Drug Monit 2:169 (1980); Anal Profiles Drug Subs Excip 21:415 (1992)	10	DMSO
01500497	PREDNISOLONE ACETATE	120317-07	7-B8	52-21-1	C23H30O6	402.492	glucocorticoid	semisynthetic	USP, JAN	METICOTOLONE	Ther Drug Monit 2:169 (1980); Anal Profiles Drug Subs Excip 21:415 (1992)	10	DMSO
01500499	PREDNISONE	120317-07	7-B9	53-03-2	C21H26O5	358.438	glucocorticoid	semisynthetic; NSC-10023	USP, INN, BAN	DECORTIN	J Pediatric Surg 7:223 (1972); Environ Toxicol Chem 22:534 (2003)	10	DMSO
01500500	PRIMAQUINE PHOSPHATE	120317-07	7-B10	63-45-6, 90-34-6 [primaquine]	C15H27N3O9P2	455.345	antimalarial	synthetic; SN-13272	USP, INN, BAN		J Infect Dis 169:932 (1994); Am J Trop Med Hyg 61:973 (1999)	10	DMSO
01500501	PRIMIDONE	120317-07	7-B11	125-33-7	C12H14N2O2	218.258	anticonvulsant	synthetic	USP, INN, BAN, JAN	MYSOLINE	anal Profiles Drug Subs 2:409 (1973); 17:749 (1988)	10	DMSO
01500502	PROBENECID	120317-07	7-C2	57-66-9	C13H19NO4S	285.365	uricosuric	synthetic	USP, INN, BAN, JAN	PROBENEMID	J Pharmacol Exp Ther 102:208 (1951); Anal Profiles Drug Subs 10:639 (1981)	10	DMSO
01500503	PROCAINAMIDE HYDROCHLORIDE	120317-07	7-C3	614-39-1, 51-06-9 [procainamide]	C13H22ClN3O	271.793	antiarrhythmic	synthetic	USP, INN, BAN, JAN	PROCAN	Anal Profiles Drug Subs 4:333 (1975); Br Heart J 44:589 (1980)	10	DMSO
01500504	PROCAINE HYDROCHLORIDE	120317-07	7-C4	51-05-8, 59-46-1 [procaine]	C13H21ClN2O2	272.778	anesthetic (local)	synthetic	USP, JAN	NOVOCAIN	J Am Pharm Assoc Sci Ed 45:382 (1956); Toxicol Appl Pharmacol 18:185 (1971)	10	DMSO
01500505	PROCHLORPERAZINE EDISYLATE	120317-07	7-C5	1257-78-9, 84-02-6 [prochlorperazine maleate], 58-38-8 [prochlorperazine]	C22H30ClN3O6S3	564.146	antiemetic, antipsychotic, treatment of vertigo	synthetic; Bay A-173; RP-6140, SKF-4657	USP, JAN	COMPAZINE	C R SeancesSoc Biol Ses Fil 152:1371 (1958); Can Psychiatr Assoc J 14:267 (1969); Br J Clin Pract 42:228 (1988)	10	DMSO
01500507	PROCYCLIDINE HYDROCHLORIDE	120317-07	7-C6	1508-76-5, 77-37-2 [procyclidine]	C19H30ClNO	323.91	anticholinergic	synthetic	USP, INN, BAN	KEMADRIN	Arch Int Pharmacodyn 184:233 (1970); Neuropharmacology 44:739 (2003)	10	DMSO
01500509	PROMAZINE HYDROCHLORIDE	120317-07	7-C7	53-60-1, 58-40-2 [promazine]	C17H21ClN2S	320.887	antipsychotic	synthetic; RP-3276, Wy-1094, A-145	USP, INN, BAN	SPARINE	Lancet. 273:925 (1957); Br Med J 1: 595 (1960); Pharmacology 33:311 (1986); J Biochem Toxicol 5:245 (1990)	10	DMSO
01500511	PROPANTHELINE BROMIDE	120317-07	7-C8	50-34-0, 298-50-0 [propantheline]	C23H30BrNO3	448.404	anticholinergic	synthetic	USP, INN, BAN, JAN	PROBANTHINE	Clin Pharmacol Ther 13:212 (1972); Fundamental Appl Toxicol 9:496 (1987)	10	DMSO
01500514	DEXPROPRANOLOL HYDROCHLORIDE	120317-07	7-C9	13071-11-9	C16H22ClNO2	295.812	antihypertensive, antianginal, antiarrhythmic （血）	synthetic; AY-20694, ICI-47319	USAN, INN, BAN			10	DMSO
01503740	BUTYLATED HYDROXYANISOLE	120317-07	7-C10	25013-16-5	C11H16O2	180.249	antioxidant	synthetic	NF, BAN		Chem Biol Interact 80:109 (1991); Food Chem Toxicol 37:1027 (1999)	10	DMSO
02300347	PENTYLENETETRAZOL	120317-07	7-C11	54-95-5	C6H10N4	138.173	analeptic, circulation stimulant	synthetic	NF-XIII, INN, BAN	CARDIAZOL	Toxicol Appl Pharmacol 18:185 (1971)	10	DMSO
01500517	PYRANTEL PAMOATE	120317-07	7-D2	22204-24-6, 15686-83-6 [pyrantel]	C34H30N2O6S	594.692	anthelmintic	synthetic; CP-10423-16	USP, INN, BAN, JAN	NEMEX	Vet Rec 79:590 (1966); J Parasitol 53:1085 (9167); J Pharm Pharmacol 22:26 (1970)	10	DMSO
01500518	PYRAZINAMIDE	120317-07	7-D3	98-96-4	C5H5N3O	123.115	antibacterial, tuberculostatic	synthetic; D-50	USP, INN, BAN, JAN	TEBRAZID	J Pharmacol Exp Ther 180:411 (1972); Chest 94:845 (1988); JAMA 283:1445 (2000)	10	DMSO
01500519	PYRILAMINE MALEATE	120317-07	7-D4	59-33-6, 91-84-9 [pyrilamine]	C21H27N3O5	401.466	antihistaminic	synthetic; RP-2786	USP, INN, BAN	ANTAMINE	Arzneim Forsch 7:237 (1957); 13:324 (1963)	10	DMSO
01500520	PYRIMETHAMINE	120317-07	7-D5	58-14-0	C12H13ClN4	248.717	antimalarial	synthetic; RP-4753	USP, INN, BAN, JAN	DARAPRIM	Am J Med 84:94 (1988); Ann Intern Med 116:33 (1992); Br Med J 328:545 (2004)	10	DMSO
01500521	PYRVINIUM PAMOATE	120317-07	7-D6	3546-41-6	C49H43N3O6	769.906	anthelmintic	synthetic	USP, BAN, JAN	POVAN	Am J Nursing 62:24 (1962); Toxicol Appl Pharmacol 74:293 (1984)	10	DMSO
01500522	QUINACRINE HYDROCHLORIDE	120317-07	7-D7	6151-30-0, 69-05-6 [anhydrous], 83-89-6 [quinacrine]	C23H32Cl3N3O	472.89	anthelmintic, antimalarial, intercalating agent	synthetic; RP-866, SN-390	USP-XXII, INN, BAN	ATABRINE	J Pharmacol Exp Ther 81:307 (1944); Am J Psychiatry 102:805 (1946); Life Sci 36:277 (1985)	10	DMSO
01500523	QUINIDINE GLUCONATE	120317-07	7-D8	7054-25-3, 6591-63-5 [quinidine sulfate], 56-54-2 [quinidine]	C26H36N2O9	520.585	antiarrhythmic, antimalarial	Cinchona spp	USP	DURAQUIN	J Clin Pharmacol 22:264 (1982); Annals Int Med 103:307 (1985)	10	DMSO
01500524	QUININE SULFATE	120317-07	7-D9	6119-70-6, 804-63-7 [anhydrous], 130-95-0 [quinine]	C20H26N2O6S	422.504	antimalarial, skeletal muscle relaxant	Cinchona spp	USP, JAN	QUALAQUIN	J Infect Dis 169:467 (1994); Angew Chem Int Ed 44:854 (2005)	10	DMSO
01502008	CIPROFIBRATE	120317-07	7-D10	52214-84-3	C13H14Cl2O3	289.161	antihyperlipidemic	synthetic; WIN-35833	USAN, INN, BAN		Angiolology 53:273 (2002); Biochem J 373:941 (2003)	10	DMSO
01500526	RESERPINE	120317-07	7-D11	50-55-5	C33H40N2O9	608.695	antihypertensive	Rauwolfia serpentina	USP, INN, BAN, JAN	SERPASIL	Anal Profiles Drug Subs 4:384 (1975); Toxicol Pathol 8:1 (1980)	10	DMSO
01502400	ESTRADIOL DIPROPIONATE	120317-07	7-E2	113-38-2	C24H32O4	384.52	estrogen		NF-XIV, JAN		J Clin Endocrinol 1:559 (1941)	10	DMSO
01500529	RIFAMPIN	120317-07	7-E3	13292-46-1	C43H58N4O12	822.961	antibacterial (tuberculostatic)	semisynthetic; L-5103, Ba-41166/E, NSC-113926	USP, INN, BAN, JAN	RIFADIN	Arzneim Forsch 17:523, 526, 534 (1967); 21:1907 (1971)	10	DMSO
01503835	IODIXANOL	120317-07	7-E4	92339-11-2	C35H44I6N6O15	1550.2	radiopaque agent	synthetic; 2-5410-3A	USP, INN, BAN	VISIPAQUE		10	DMSO
01500531	SALICYL ALCOHOL	120317-07	7-E5	90-01-7	C7H8O2	124.141	anesthetic (local), antiinflammatory	Populus sieboldii	USAN	SALICAIN	J Med Chem 13:957 (1970); Chem Pharm Bull 40:2191 (1992)	10	DMSO
01500532	SALICYLAMIDE	120317-07	7-E6	65-45-2	C7H7NO2	137.139	analgesic	synthetic	USP, INN, BAN, JAN	URTOSAL	J Pharmacol Exp Ther 89:205 (1947); J Clin Pharmacol J New Drugs 7:150 (1967)	10	DMSO
01500533	SODIUM SALICYLATE	120317-07	7-E7	54-21-7	C7H5NaO3	160.106	keratolytic	synthetic	USP, JAN	IDOCYL	Toxicol Appl Pharmacol 18:185 (1971); Brit J Clin Pharmacol 27:607 (1989);	10	DMSO
01500536	SISOMICIN SULFATE	120317-07	7-E8	53179-09-2, 32385-11-8 [sisomicin]	C19H39N5O11S	545.614	antibacterial, binds to ribosomes	Micromonospora myoensis; SCH-13475	USP, BAN, JAN	SISEPTIN	J Antibiot 23:551, 559 (1970); Drugs 27:548 (1984)	10	DMSO
01500538	SPECTINOMYCIN HYDROCHLORIDE	120317-07	7-E9	22189-32-8, 21736-83-4 [anhydrous], 1695-77-8 [spectinomycin]	C14H26Cl2N2O7	405.279	antibacterial	Streptomyces spectabilis; CHX-3101; M-141, U-18409AE	USP, INN, BAN, JAN	TROBICIN	Ann Intern Med 84:712 (1976); Med Clin North Am 66:169 (1982)	10	DMSO
01500539	SPIRONOLACTONE	120317-07	7-E10	52-01-7	C24H32O4S	416.584	diuretic, aldosterone antagonist	synthetic; SC-9420	USP, INN, BAN, JAN	ALDACTONE	Clin Endocrinol Metab 15:363 (1986); Clin Ther 8:568 (1986); N Engl J Med 341 (709 (1999)	10	DMSO
01500541	STREPTOMYCIN SULFATE	120317-07	7-E11	3810-74-0, 57-92-1 [streptomycin]	C21H41N7O16S	679.662	antibacterial (tuberculostatic)	Streptomyces griseus	USP, INN, BAN, JAN	AGRI-STREP	Adv Carbohydr Chem 3:337 (1948); Anal Profiles Drug Subs 16:507 (1986)	10	DMSO
01500543	STREPTOZOSIN	120317-07	7-F2	18883-66-4	C8H15N3O7	265.225	antineoplastic, alkylating agent	synthetic; U-9889	USAN, INN	ZANOSAR	Eur J Clin Pharmacol 7:89 (1969); Arzneim Forsch 22:830 (1972)	10	DMSO
01500544	SULFABENZAMIDE	120317-07	7-F3	127-71-9	C13H12N2O3S	276.316	antibacterial	synthetic	USP, INN, BAN	SULFABENZIDE	JACS 65:2126 (1943)	10	DMSO
01500545	SULFACETAMIDE	120317-07	7-F4	144-80-9, 127-56-0 [anhydrous], 6209-17-2 [sulfacetamide sodium]	C8H10N2O3S	214.244	antibacterial	synthetic	USP, INN, BAN	ALBUCID	Int J Dermatol 32:365 (1993); Anal Profiles Drug Subs Excip 23:471 (1994)	10	DMSO
01500546	SULFADIAZINE	120317-07	7-F5	68-35-9	C10H10N4O2S	250.281	antibacterial	synthetic	USP, INN, BAN, JAN	ADIAZINE	Chemotherapy 14:195 (1969); Anal Profiles Drug Subs 11:523 (1982)	10	DMSO
01500547	SULFAMERAZINE	120317-07	7-F6	127-79-7	C11H12N4O2S	264.308	antibacterial	synthetic; RP-2632	USP-XXIII, INN, BAN	MESULFA	Vet Med (Prague) 13:619 (1968); Anal Profiles Drug Subs 6:515 (1977)	10	DMSO
01500548	SULFAMETHAZINE	120317-07	7-F7	57-68-1	C12H14N4O2S	278.335	antibacterial	synthetic	USP, INN, BAN	SULFASURE	Arch Immunol Ther Exp 16:804 (1968); Anal Profiles Drug Subs 7:401 (1978)	10	DMSO
01500549	SULFAMETHIZOLE	120317-07	7-F8	144-82-1	C9H10N4O2S2	270.334	antibacterial	synthetic	USP, INN, BAN, JAN	THIOSULFIL	N Engl J Med 268:36, 92 (1963); J Antimicrob Chemother 52:837 (2003)	10	DMSO
01500550	SULFAMETHOXAZOLE	120317-07	7-F9	723-46-6	C10H11N3O3S	253.281	antibacterial, antipneumocystis	synthetic; Ro-4-2130	USP, INN, BAN, JAN	GANTANOL	Anal Profiles Drug Subs 2:467 (1973); Chemotherapy 21:187 (1973); Rev Infect Dis 9 Suppl 2:S152 (1987)	10	DMSO
01500551	SULFAPYRIDINE	120317-07	7-F10	144-83-2	C11H11N3O2S	249.293	antibacterial, dermatitis herpetiformis therapy	synthetic; M&B-693	USP, INN, BAN	SULPHAPYRIDINE	J Pharmacol Exper Ther 84:203, 211 (1945); Br J Opthalmol 80:549 (1946)	10	DMSO
01500552	SULFASALAZINE	120317-07	7-F11	599-79-1	C18H14N4O5S	398.4	anticolitis and Crohn's disease	synthetic	USP, INN, BAN	AZULFIDINE	Ann Rheum Dis 44:194 (1985); Anal Profiles Drug Subs 5:515 (1976)	10	DMSO
01500553	SULFATHIAZOLE	120317-07	7-G2	72-14-0	C9H9N3O2S2	255.319	antibacterial	synthetic	USP, INN, BAN	THIAZAMIDE	Anal Profiles Drug Subs Excip 22:389 (1993)	10	DMSO
01500554	SULFINPYRAZONE	120317-07	7-G3	57-96-5	C23H20N2O3S	404.491	uricosuric	synthetic	USP, INN, BAN, JAN	ANTURANE	N Engl J Med 298:289 (1978); 302:250 (1980); Drugs 20:179 (1980)	10	DMSO
01500555	SULFISOXAZOLE	120317-07	7-G4	127-69-5	C11H13N3O3S	267.309	antibacterial	synthetic	USP, INN, BAN, JAN	SULFAFURAZOLE	Arzneim Forsch 15:1441 (1965); Pediatrics 88:215 (1991)	10	DMSO
01500556	SULINDAC	120317-07	7-G5	38194-50-2	C20H17FO3S	356.419	antiinflammatory	synthetic	USP, INN, BAN, JAN	CLINORIL	Drugs 16:97 (1978); Dig Dis 12:259 (1994)	10	DMSO
01500557	TAMOXIFEN CITRATE	120317-07	7-G6	54965-24-1, 10540-29-1 [tamoxifen]	C32H37NO8	563.654	estrogen antagonist, antineoplastic	synthetic; ICI-46474	USP, INN, BAN, JAN	SOLTAMOX	J Clin Oncol 13:513 (1995); N Engl J Med 339:1609 (1998)	10	DMSO
01500558	TERBUTALINE HEMISULFATE	120317-07	7-G7	23031-32-5, 23031-25-6 [terbutaline]	C12H21NO7S	323.368	betaadrenergic agonist, bronchodilator	synthetic; KWD-2019	USP, INN, BAN, JAN	BRETHAIRE	Anal Profiles Drug Subs 19:601 (1990); Crit Care Clin 7:639 (1991)	10	DMSO
01500564	TETRACAINE HYDROCHLORIDE	120317-07	7-G8	136-47-0, 94-24-6 [tetracaine]	C15H25ClN2O2	300.832	anesthetic (local)	synthetic	USP, BAN, JAN	PONTOCAINE	Anesthesiology 11:606 (1950); Am J Health-System Pharm 54:388 (1997)	10	DMSO
01500566	TETRACYCLINE HYDROCHLORIDE	120317-07	7-G9	64-75-5, 60-54-8 [tetracycline]	C22H25ClN2O8	480.906	antibacterial, antiamebic, antirickettsial	Streptomyces spp	USP, INN, BAN, JAN	ACHROMYCIN	Toxicol Appl Pharmacol 18:185 (1971); Crit Rev Oral Biol Med 2:297 (1991)	10	DMSO
01500567	TETRAHYDROZOLINE HYDROCHLORIDE	120317-07	7-G10	522-48-5, 84-22-0 [tetrahydrozoline]	C13H17ClN2	236.747	adrenergic agonist, nasal decongestant	synthetic	USP, INN, BAN, JAN	VISINE	Arch Otolaryngology 62:143 (1955); N Engl J Med 275:112 (1966); Br J Ophthalmol 92:149 (2008)	10	DMSO
01500464	PENICILLAMINE	120317-07	7-G11	52-67-5	C5H11NO2S	149.213	chelating agent (Cu), antirheumatic	semisynthetic	USP, INN, BAN, JAN	CUPRIMINE	Br Med J 2:1423 (1976); Southern Med J 73:1053 (1980); Int J Morphol 25:717 (2007)	10	DMSO
01300035	SODIUM GLUCONATE	120317-07	7-H2	527-07-1	C6H11NaO7	218.14	electrolyte replenisher	widespread in nature	USP			10	DMSO
01500573	THIOGUANINE	120317-07	7-H3	154-42-7, 5580-03-0 [hemihydrate]	C5H5N5S	167.193	antineoplastic, purine antimetabolite	synthetic; NSC-752	USP, INN, BAN	TABLOID	JACS 77:1676 (1955); JAMA 200:619 (1967); Nucl Acids Res 31:1331 (2003)	10	DMSO
01500575	THIORIDAZINE HYDROCHLORIDE	120317-07	7-H4	130-61-0, 50-52-2 [thioridazine]	C21H27ClN2S2	407.044	antipsychotic	synthetic	USP, INN, BAN	MELLARIL	Toxicol Appl Pharmacol 18:185 (1971); Curr Ther Res 21:587 (1977)	10	DMSO
01500576	THIOTHIXENE	120317-07	7-H5	5591-45-7, 3313-26-6 [//Z//]	C23H29N3O2S2	443.634	antipsychotic	synthetic; P-4657B	USP, INN, BAN, JAN	NAVANE	Psychopharmacologica 12:142 (1968); Anal Profiles Drug Subs 18:527 (1989)	10	DMSO
01500578	TIMOLOL MALEATE	120317-07	7-H6	26921-17-5, 91524-16-2 [timolol]	C17H28N4O7S	432.499	betaadrenergic blocker	synthetic	USP, JAN	BLOCADREN	Clin Pharmacol Ther 13:138, 232 (1972); Drugs 17:38 (1979); N Engl Med 304:801 (1981); 310:9 (1984)	10	DMSO
01500579	TOBRAMYCIN	120317-07	7-H7	32986-56-4	C18H37N5O9	467.524	antibacterial, inhibits protein synthesis	Streptomyces spp	USP, INN, BAN, JAN	TOBI	Toxicol Appl Pharmacol 22:332 (1972); Curr Ther Res 59:420 (1998)	10	DMSO
01500580	TOLAZOLINE HYDROCHLORIDE	120317-07	7-H8	59-97-2, 59-98-3 [tolazoline]	C10H13ClN2	196.682	adrenergic blocker	synthetic	USP, INN, BAN, JAN	PRISCOLINE	Clin Perinatol 11:703 (1984)	10	DMSO
01500581	TOLBUTAMIDE	120317-07	7-H9	64-77-7	C12H18N2O3S	270.353	antidiabetic	synthetic; D-860, U-2043	USP, INN, BAN, JAN	ORINASE	Naturvissenschaften 43:93 (1956); Anal Profiles Drug Subs 3:513 (1974)	10	DMSO
01500584	TRANYLCYPROMINE SULFATE	120317-07	7-H10	13492-01-8, 7081-36-9 [replaced], 155-09-9 [tranylcypromine]	C9H13NO4S	231.272	antidepressant, MAO inhibitor	synthetic	USP-XXI, INN, BAN	PARNATE	Arch Pharmacol Res 10: 50 (1987)	10	DMSO
01500585	TRIACETIN	120317-07	7-H11	102-76-1	C9H14O6	218.208	antifungal (topical)	synthetic	USP, INN, BAN	ENZACTIN	Acta Physiol Scand 40:338 (1957)	10	DMSO
01500586	TRIAMCINOLONE	120317-08	8-A2	124-94-7	C21H27FO6	394.444	glucocorticoid	semisynthetic	USP, INN, BAN, JAN	ARISTOCORT	Anal Profiles Drug Subs 1:367 (1972)	10	DMSO
01500587	TRIAMCINOLONE ACETONIDE	120317-08	8-A3	76-25-5	C24H31FO6	434.509	antiinflammatory	semisynthetic	USP, INN, BAN, JAN	NASACORT	Anal Profiles Drug Subs 1:397 (1972); 11:615 (1982)	10	DMSO
01500588	TRIAMCINOLONE DIACETATE	120317-08	8-A4	67-78-7	C25H31FO8	478.519	antiinflammatory	semisynthetic	USP, JAN	KENACORT	Anal Profiles Drug Subs 1:367, 423 (1972)	10	DMSO
01500589	TRIAMTERENE	120317-08	8-A5	396-01-0	C12H11N7	253.268	diuretic	semisynthetic; SK&F-8542	USP, INN, BAN, JAN	DYRENIUM	Anal Profiles Drug Subs Excip 23:571 (1994)	10	DMSO
01500590	TRICHLORMETHIAZIDE	120317-08	8-A6	133-67-5	C8H8Cl3N3O4S2	380.658	diuretic, antihypertensive	synthetic	USP, INN, JAN	METAHYDRIN	Toxicol Appl Pharmacol 18:185 (1971)	10	DMSO
01500591	TRIFLUOPERAZINE HYDROCHLORIDE	120317-08	8-A7	440-17-5, 117-89-5 [trifluoperazine]	C21H26Cl2F3N3S	480.427	antipsychotic	synthetic	USP, INN, BAN, JAN	STELAZINE	Arzneim forsch 27:866 (1977); Anal Profiles Drug Subs 9:543 (1980)	10	DMSO
01500592	TRIHEXYPHENIDYL HYDROCHLORIDE	120317-08	8-A8	52-49-3	C20H32ClNO	337.937	anticholinergic, antiparkinsonian	synthetic	USP, INN, BAN, JAN	ARTANE	JACS 71:2053 (1949)	10	DMSO
01500593	TRIMEPRAZINE TARTRATE	120317-08	8-A9	4330-99-8, 41375-66-0 [replaced], 84-96-8 [trimeprazine]	C22H28N2O6S	448.542	antipruritic	synthetic;Bay-1219, RP-6549	USP, INN, BAN, JAN	TEMARIL	J Pharm Pharmacol 18:19 (1966)	10	DMSO
01500595	TRIMETHOPRIM	120317-08	8-A10	738-70-5	C14H18N4O3	290.325	antibacterial	synthetic; BW-72U	USP, INN, BAN, JAN	TRIMPEX	Drugs 23:405 (1982)	10	DMSO
01500596	TRIOXSALEN	120317-08	8-A11	3902-71-4	C14H12O3	228.25	melanizing agent, antipsoriatic	synthetic; NSC-71047	USP, INN, JAN	TRISORALEN	Clin Exper Dermatol 6:133 (1981); Anal Profiles Drug Subs 10:705 (1981)	10	DMSO
01500597	TRIPELENNAMINE CITRATE	120317-08	8-B2	6138-56-3, 91-81-6 [tripelennamine]	C22H29N3O7	447.492	antihistaminic	synthetic	USP-XXIII, INN, BAN	PYRIBENZAMINE	Clin Toxicol 16:17 (1980); Anal Profiles Drug Subs 14:108 (1985)	10	DMSO
01500598	TRIPROLIDINE HYDROCHLORIDE	120317-08	8-B3	6138-79-0, 550-70-9 [anhydrous], 486-12-4 [triprolidine]	C19H23ClN2	314.862	antihistaminic	synthetic	USP, INN, BAN, JAN	ACTIDIL	J Pharm Pharmacol 23:848 (1971); J Allergy Clin Immunol 77:326 (1986)	10	DMSO
01500599	TROPICAMIDE	120317-08	8-B4	1508-75-4	C17H20N2O2	284.361	anticholinergic (opthalmic)	synthetic	USP, INN, BAN, JAN	MYRDRIACYL	Anal Profiles Drug Subs 3:565 (1974)	10	DMSO
01500600	TRYPTOPHAN	120317-08	8-B5	73-22-3 ['L']	C11H12N2O2	204.23	antidepressant, nutrient; LD50(rat) 1634 mg/kg ip	many plants, animal protein	USP, INN, JAN		Biochem J 29:2256 (1935); JACS 67:36 (1945); Aust J Chem 16:246 (1963)	10	DMSO
01500601	TUAMINOHEPTANE SULFATE	120317-08	8-B6	6411-75-2, 123-82-0 [tuaminoheptane]	C7H19NO4S	213.298	adrenergic agonist	synthetic	USP-XX	HEPTEDRINE	Biochem Pharmacol 40:821 (1990)	10	DMSO
01500603	TYROTHRICIN	120317-08	8-B7	1404-88-2	C66H85N11O15	1272.48	topical antibacterial (topical)	Bacillus aneurinolyticus; mixture of gramicidins & tyrocidines (tyrocidine A shown)	USP, INN, BAN	HYDROTRICINE	Arzneim Forsch 7:98 (1957)	10	DMSO
01500604	UREA	120317-08	8-B8	57-13-6	CH4N2O	60.0558	diuretic	synthetic	USP, JAN	UREAPHIL	Can Med Assoc J 78:206 (1958)	10	DMSO
01500605	URSODIOL	120317-08	8-B9	128-13-2	C24H40O4	392.584	anticholelithogenic; LD50(rat) 890 mg/kg ip	bear bile	USP, INN, BAN, JAN	ACTIGALL	Hoppe Seyler's Z Physiol Chem 244:181 (1936); Drugs 21:90 (1981); Gastroenterology 91:1007 (1986)	10	DMSO
01500606	VALPROATE SODIUM	120317-08	8-B10	1069-66-5, 99-66-1 [valproic acid]	C8H15NaO2	166.197	anticonvulsant	synthetic; Abbott-44090	USAN, JAN	DEPACON	Pharmacol Toxicol 69:310 (1991); Pharmacotherapy 5:171 (1985); 15:631 (1995)	10	DMSO
01500607	VANCOMYCIN HYDROCHLORIDE	120317-08	8-B11	1404-93-9, 1404-90-6 [vancomycin]	C67H77Cl3N8O24	1484.76	antibacterial	Streptomyces orientalis	USP, INN, BAN, JAN	VANCOCIN	Med Clin North Am 79:817 (1995)	10	DMSO
01500609	VIDARABINE	120317-08	8-C2	24356-66-9, 5536-17-4 [anhydrous]	C10H13N5O4	267.246	antiviral	synthetic	USP, INN, BAN, JAN	VIRA-A	Antimicrob Agents Chemother 1968:136, 180; Pharmacol Ther 8:143 (1980)	10	DMSO
01503847	TERCONAZOLE	120317-08	8-C3	67915-31-5	C26H31Cl2N5O3	532.475	antifungal	synthetic; R-42470	USAN, INN, BAN	TERAZOL	Chemotherapy 29:322 (1983); Pharmacotherapeutica 4:525 (1986)	10	DMSO
01500614	XYLOMETAZOLINE HYDROCHLORIDE	120317-08	8-C4	1218-35-5, 526-36-3 [xylometazoline]	C16H25ClN2	280.844	adrenergic agonist, nasal decongestant	synthetic	USP, INN, BAN	OTRIVIN	Anal Profiles Drug Subs 14:135 (1985); J Laryngol Otol 101:666 (1987)	10	DMSO
01503903	ALBENDAZOLE	120317-08	8-C5	54965-21-8	C12H15N3O2S	265.336	anthelmintic	synthetic; SKF-62979	USP	ALBENZA	Am J Vet Res 38:2037 (1977); Am J Trop Med Hyg 31:263 (1982)	10	DMSO
01500441	NORGESTREL	120317-08	8-C6	6533-00-2	C21H28O2	312.456	progestogen	synthetic	USP, INN, BAN, JAN	OVRETTE	Experientia 19:394 (1963); Anal Profiles Drug Subs 4:294 (1975)	10	DMSO
01500642	PHENACETIN	120317-08	8-C7	62-44-2	C10H13NO2	179.221	analgesic, antipyretic	synthetic	USP-XX, INN, BAN	SARIDON	Toxicol Appl Pharmacol 1:240 (1959); N Engl J Med 308:357 (1983); 320:1238 (1989)	10	DMSO
01506176	PIMAGEDINE HYDROCHLORIDE	120317-08	8-C8	1937-19-5	CH7ClN4	110.547	glycosylation inhibitor	synthetic; GER-11	USAN		Eur J Pharmacol 233:119 (1993); Biochem Biophys Res Commun 199:147 (1994); 225:525 (1996)	10	DMSO
01500443	NOSCAPINE HYDROCHLORIDE	120317-08	8-C9	912-60-7, 128-62-1 [noscapine]	C22H24ClNO7	449.892	antitussive	Corydalis cava and Papaver spp	USP, INN, BAN, JAN	TUSACAPINE	Tetrahedron Letters 1965: 669	10	DMSO
01500648	AZELAIC ACID	120317-08	8-C10	123-99-9	C9H16O4	188.225	antiacne, antiproliferative agent	rancid fats and Lycopodium spp	USAN, INN	FINACEAE	Br J Dermatol 111:115 (1984); 114:493 (1986); J Am Acad Dermatol 17:1033 (1987)	10	DMSO
01500446	NYSTATIN	120317-08	8-C11	114-90-9	C47H75NO17	926.118	antifungal, binds to membrane sterols	Streptomyces noursei	USP, INN, BAN, JAN	MYCOSTATIN		10	DMSO
01500433	NITROFURANTOIN	120317-08	8-D2	67-20-9, 54-87-5 [nitrofurantoin sodium], 17140-81-7 [monohydrate]	C8H6N4O5	238.161	antibacterial	synthetic	USP, INN, BAN, JAN	FURADANTIN	Anal Profiles Drug Subs 5:345 (1976); Am J Obstet Gynecol 191:182 (2004)	10	DMSO
01506103	ALLYLISOTHIOCYANATE	120317-08	8-D3	57-06-7	C4H5NS	99.1551	counterirritant	Brassica nigra	USP		Lancet 2:1060 (1953); Food Cosmet Toxicl 2:327 (1964)	10	DMSO
01505114	CLIOQUINOL	120317-08	8-D4	130-26-7	C9H5ClINO	305.504	antiseptic, antiamebic	synthetic	USP, INN, BAN	VIOFORM		10	DMSO
01500663	YOHIMBINE HYDROCHLORIDE	120317-08	8-D5	65-19-0	C21H27ClN2O3	390.914	alpha adrenergic blocker, mydriatic, antidepressant	Corynanthe spp	USP, ban		J Chem Soc 1950: 1534; Alkaloids 2: 406 (1952); Pharmacol Rev 35: 143 (1983)	10	DMSO
01500667	ADENOSINE PHOSPHATE	120317-08	8-D6	61-19-8	C10H14N5O7P	347.226	vasodilator, neuromodulator	widespread in living tissue	USAN, INN, BAN	ADENYL	Biochem J 36:113 (1942); J Chem Edu 46:198 (1971)	10	DMSO
01500668	KETOTIFEN FUMARATE	120317-08	8-D7	34580-14-8, 34580-13-7 [ketotifen]	C23H23NO5S	425.507	antiasthmatic	synthetic; HC-20511	USAN, INN, BAN, JAN	ZADITOR		10	DMSO
01500670	BETAHISTINE HYDROCHLORIDE	120317-08	8-D8	5579-84-0, 5638-76-6 [betahistine]	C8H14Cl2N2	209.12	vasodilator	synthetic	USAN, INN, BAN, JAN	SERC	Clin Med 74:41 (1967); Postgrad Med J 52:501 (1976); J Laryngol Otol 90:833 (1976)	10	DMSO
01505985	NIZATIDINE	120317-08	8-D9	76963-41-2	C12H21N5O2S2	331.461	antiulcer, H2 antagonist	synthetic; LY-139037	USP, INN, BAN, JAN	AXID	Clin Pharmacol Ther 37:162 (1985); Arzneim Forsch 39:240 (1989)	10	DMSO
01500674	MYCOPHENOLIC ACID	120317-08	8-D10	24280-93-1	C17H20O6	320.345	immune suppressant, antineoplastic, antiviral	Penicillium brevicompactum, other Penicillium spp.; 68618	USAN, INN, BAN	MYFORTIC	Biochem J 26:1411 (1932); J Antibiot 22:358 (1969); Transplant Proc 26:3205 (1994); Virology 304:211 (2002)	10	DMSO
01505727	MELENGESTROL ACETATE	120317-08	8-D11	2919-66-6	C25H32O4	396.531	antineoplastic, progestin	semisynthetic; BDH-1921, 5373, NSC-70968	USAN, INN, BAN			10	DMSO
01500676	OUABAIN	120317-08	8-E2	11018-89-6, 630-60-4 [anhydrous]	C29H44O12	584.667	antiarrhythmic, cardiotonic, hypertensive, Na/K ATPase inhibitor	Acokanthera and Strophanthus spp	USP-XX, JAN		Ann Rev Biochem 15: 155 (1946); Helv Chim Acta 42: 1418 (1959); 45: 1244 (1962); 50: 2299 (1967)	10	DMSO
01504188	PIRENPERONE	120317-08	8-E3	75444-65-4	C23H24FN3O2	393.465	5HT2 receptor antagonist	synthetic; R-47465	USAN, INN, BAN		Psychopharmacol 119: 222 (1995)	10	DMSO
01500431	NIFEDIPINE	120317-08	8-E4	21829-25-4	C17H18N2O6	346.343	antianginal, antihypertensive （血）	synthetic; Bay-A1040	USP, INN, BAN, JAN	ADALAT		10	DMSO
01500682	CAPTOPRIL	120317-08	8-E5	62571-86-2	C9H15NO3S	217.289	antihypertensive （血）	synthetic	USP, INN, BAN, JAN	CAPOTEN	Eur J Pharmacol 51:277 ()978); Postgrad Med J 62 Suppl1:1 (1986)	10	DMSO
01506162	FLUROXENE	120317-08	8-E6	406-90-6	C4H5F3O	126.079	anesthetic	synthetic	USAN, NF-XIV, INN	FLUOROMAR		10	DMSO
02300214	DILTIAZEM HYDROCHLORIDE	120317-08	8-E7	33286-22-5, 42399-41-7 [diltiazem]	C22H27ClN2O4S	450.988	Ca channel blocker, coronary vasodilator	synthetic; RG-83606	USP, INN, BAN, JAN	CARDIZEM		10	DMSO
01500687	HYDRASTINE (1R, 9S)	120317-08	8-E8	118-08-1	C21H21NO6	383.405	antihypertensive, sedative, antibacterial	Corydalis spp	USP-IX		J Nat Prod 45:105 (1982)	10	DMSO
01500689	LIDOCAINE HYDROCHLORIDE	120317-08	8-E9	6108-05-0, 73-78-9 [anhydrous], 137-58-6 [lidocaine]	C14H23ClN2O	270.805	anesthetic (local), antiarrhythmic	synthetic	USP, INN, JAN	XYLOCAINE	J Pharmacol Exp Ther 179:580 (1971); Drugs 64:937 (2004)	10	DMSO
01500691	PHENTOLAMINE HYDROCHLORIDE	120317-08	8-E10	73-05-2, 50-60-2 [phentolamine]	C17H20ClN3O	317.821	antihypertensive （血）	synthetic	USP-XX, INN, BAN	REGITINE	Am Heart J 92:397 (1976); J Urol 157:2132 (1997)	10	DMSO
01500767	BUTAMBEN	120317-08	8-E11	94-25-7	C11H15NO2	193.248	anesthetic (local); inhibitor of DRG IA/Kv4.2 current	synthetic	USP	BUTESIN	J Pharmacol.Exp Ther 304:531 (2003); 314:1177 (2005); Anesth Analg 106:1778 (2008)	10	DMSO
01500771	CEFACLOR	120317-08	8-F2	70356-03-5, 53994-73-3 [anhydrous]	C15H14ClN3O4S	367.814	antibacterial	semisynthetic	USP, INN, BAN, JAN	CECLOR	Antimicrob Agents Chemother 14:454, 614 (1978); J Antimicrob Chemother 4:343 (1978)	10	DMSO
01500772	IODIPAMIDE	120317-08	8-F3	606-17-7, 2618-26-0 [iodipamide sodium]	C12H11I3N2O4	627.946	radioopaque agent	synthetic; L-isomer: spectrum	USAN, INN, BAN, JAN	CHOLOGRAFIN		10	DMSO
02300206	DIAZOXIDE	120317-08	8-F4	364-98-7	C8H7ClN2O2S	230.674	antihypertensive, diuretic, activates K channels and AMPA receptors （血）	synthetic; Sch-6783; NSC-64198	USP, INN, BAN			10	DMSO
01500801	ALLANTOIN	120317-08	8-F5	97-59-6	C4H6N4O3	158.117	wound healing agent	allantoic fluid; widely distributed in plants	USP, BAN, JAN	ALCLOXA	J Pharmacol Exp Therap 81:1 (1944); Biochem J 312:315 (1995)	10	DMSO
01500804	ALTHIAZIDE	120317-08	8-F6	5588-16-9	C11H14ClN3O4S3	383.897	diuretic	synthetic; P-1779	USAN, INN	ALDACTAZINE	Curr Ther Res 46:44 (1989)	10	DMSO
01500807	ADENINE	120317-08	8-F7	73-24-5	C5H5N5	135.129	Vitamin B4	widespread in nature	USP, JAN	LEUCO-4	Ber 18: 79, 1928 (1885); J Pharmacol Exp Ther 104:20 (1952)	10	DMSO
01500810	AMINACRINE	120317-08	8-F8	90-45-9, 134-50-9 [aminacrine hydrochloride]	C13H10N2	194.238	local antiseptic	synthetic	USAN, IN, BAN	MONACRIN	Lancet ii:238 (1944); J Antimicrob Chemother 40:587 (1997)	10	DMSO
01500812	BEKANAMYCIN SULFATE	120317-08	8-F9	4696-76-8 (base)	C18H39N5O14S	581.601	antibacterial	semisynthetic; Streptomyces kanamyceticus; NK-1006	USP, INN, BAN, JAN		JACS 80:2911 (1958); 85:1547 (1963)	10	DMSO
01500813	BUDESONIDE	120317-08	8-F10	51333-22-3 [11(gr b), 16(gr a)] 51372-29-3 [(11(gr b), 16(gr a)[//R//])] 51372-28-2 [(11(gr b), 16(gr a)[//S//])]	C25H34O6	430.546	antiinflammatory	semisynthetic	USAN, INN, BAN, JAN	PULMICORT	Arzneim Forsch 29:1787 (1979); Drugs 28:485 (1984)	10	DMSO
01506179	CASANTHRANOL [cascaroside A shown]	120317-08	8-F11	8024-48-4	C21H22O10	434.403	laxative, antineoplastic	mixture of anthranol glycosides ex Cascara sagrada	USP	CASAKOL	Cancer Letters 170:15 (2001)	10	DMSO
01500828	CANRENOIC ACID, POTASSIUM SALT	120317-08	8-G2	2181-04-6, 4138-96-9 [canrenoic acid]	C22H29KO4	396.576	aldosterone antagonist, diuretic	semisynthetic; SC-14266	USAN, INN, BAN, JAN	KANRENOL	Clin Gastroenterol Hepatol 4:1395 (2006); Health Technol Assess 14:#24 (2010)	10	DMSO
01500837	CHENODIOL	120317-08	8-G3	474-25-9	C24H40O4	392.584	anticholithogenic, antilipemic agent	human bile	USAN, INN, BAN, JAN	CHENIX	Helv Chim Acta 43: 1595 (1960)	10	DMSO
01500838	CHOLECALCIFEROL	120317-08	8-G4	67-97-0	C27H44O	384.651	vitamin D3	fish oils	USP, INN, BAN, JAN		J Biol Chem 247: 2328 (1972)	10	DMSO
01505730	LEVOCARNITINE PROPIONATE HYDROCHLORIDE	120317-08	8-G5	119793-66-7	C10H20ClNO4	253.728	carnitine replenisher in peripheral arterial disease	synthetic; ST-261	USAN	DROMOS		10	DMSO
01500403	METHYLDOPA	120317-08	8-G6	41372-08-1, 555-30-6 [anhydrous]	C10H13NO4	211.219	antihypertensive （血）	synthetic	USP, INN, BAN, JAN	ALDOMET	Br J Pharmacol 45:167p, 168p	10	DMSO
01500844	CYANOCOBALAMIN	120317-08	8-G7	68-19-9	C63H92CoN14O14P	1359.43	vitamin, coenzyme B12	fish, meat, liver, dairy products	USP-XXI	RUBRAMIN	Anal Profiles Drug Subs 10:183 (1981); Chem Rev 105:2075 (2005)	10	DMSO
01500847	CHOLESTEROL	120317-08	8-G8	57-88-5	C27H46O	386.667	emulsifying agent	common animal sterol	USAN, NF		Endocr Rev 3:299 (1982)	10	DMSO
01500873	PIPERINE	120317-08	8-G9	94-62-2	C17H19NO3	285.346	analeptic, antibacterial	black pepper (Piper nigrum L.)	USP-VIII		Tet Lett 1979:1043	10	DMSO
02300242	LOXAPINE SUCCINATE	120317-08	8-G10	27833-64-3, 1977-10-2 [loxapine]	C22H24ClN3O5	445.907	antipsychotic	synthetic; CL-71563	USP	LOXAPINE		10	DMSO
01500907	DEHYDROCHOLIC ACID	120317-08	8-G11	81-23-2	C24H34O5	402.536	choleretic	derivative of cholic acid	USP, INN, BAN, JAN	DILABIL		10	DMSO
01500992	FLUMEQUINE	120317-08	8-H2	42835-25-6	C14H12FNO3	261.255	antibacterial	synthetic	USAN, INN, BAN	APURONE		10	DMSO
01500993	FLUNARIZINE HYDROCHLORIDE	120317-08	8-H3	30484-77-6, 52468-60-7 [flunarazine]	C26H28Cl2F2N2	477.429	vasodilator	synthetic; R-14950	USAN, INN, BAN, JAN	FLUGERAL		10	DMSO
01500994	FLUPHENAZINE HYDROCHLORIDE	120317-08	8-H4	146-56-5	C22H28Cl2F3N3OS	510.453	antipsychotic, H1 antihistamine	synthetic	USP, BAN, JAN	PROLIXIN	Ill Med J 119:398 (1961); Am J Psychiat 123:1303 (1967); Schizophr Res 53:25 (2002); Schizophr Bull 33:1379 (2007)	10	DMSO
01500995	FLUTAMIDE	120317-08	8-H5	13311-84-7	C11H11F3N2O3	276.217	antiandrogen, antineoplastic, Nuclear Hormone receptor antagonist	synthetic	USP, INN, BAN	EULEXIN		10	DMSO
01501002	DROPERIDOL	120317-08	8-H6	548-73-2	C22H22FN3O2	379.438	neuroleptic	synthetic; McN-JR-4749, R-4749	USP, INN, BAN, JAN	INAPSINE		10	DMSO
01501003	FAMOTIDINE	120317-08	8-H7	76824-35-6	C8H15N7O2S3	337.446	H2 antihistamine	synthetic; MK-208	USP, INN, BAN, JAN	PEPCID	Am J Med 81 Suppl 4B:1 (1986); Scand J Gastroenterol 22 Suppl 134: 1 (1987)	10	DMSO
01501005	ETODOLAC	120317-08	8-H8	41340-25-4	C17H21NO3	287.362	antiinflammatory	synthetic; AY-24234	USP, INN, BAN	LODINE		10	DMSO
01501007	FENOTEROL HYDROBROMIDE	120317-08	8-H9	13392-18-2	C17H22BrNO4	384.273	betaadrenergic agonist	synthetic; TH-1165a	USAN, INN, BAN, JAN	BEROTEC		10	DMSO
01501008	FENBUFEN	120317-08	8-H10	36330-85-5	C16H14O3	254.288	antiinflammatory	synthetic; CL-82204	USAN, INN, BAN, JAN			10	DMSO
01501117	MEBEVERINE HYDROCHLORIDE	120317-08	8-H11	2753-45-9, 3625-06-7 [mebeverine]	C25H36ClNO5	466.022	muscle relaxant (smooth)	synthetic; CSAG-144	USAN, INN, BAN	COLOFAC		10	DMSO
01501124	ACECLIDINE	120317-09	9-A2	827-61-2	C9H15NO2	169.225	muscarinic ACh agonist, antiglaucoma	synthetic	USAN, INN	GLAUCOSTAT	Mol Pharm 21:594 (1982); Eur J Pharmacol 238:343 (1993); J Pharmacol Exp Ther 279:1335 (1996))	10	DMSO
01501128	CAPSAICIN	120317-09	9-A3	404-86-4	C18H27NO3	305.421	analgesic (topical), depletes Substance P, neurotoxic	Capsicum spp	USP		J Chem Soc 1955: 1025; Life Sci 25: 1273 (1979); Trends Pharmacol Sci 11: 330 (1990)	10	DMSO
01501130	FAMPRIDINE	120317-09	9-A4	504-24-5	C5H6N2	94.117	K channel blocker; multiple sclerosis therapy	synthetic; EL-970	USAN, INN	NEURELAN	J Pharmacol Exp Ther 275: 864 (1995)	10	DMSO
01501133	NICERGOLINE	120317-09	9-A5	27848-84-6	C24H26BrN3O3	484.397	vasodilator	synthetic	USAN, INN, BAN, JAN	SERMION		10	DMSO
01501152	SPIPERONE	120317-09	9-A6	749-02-0	C23H26FN3O2	395.481	antipsychotic	synthetic; R-5147	USAN, INN, BAN, JAN	SPIROPITAN	J Neural Transmission 43:113 (1978); J Neuroscience 15:5574 (1995)	10	DMSO
01501176	ERYTHROMYCIN ESTOLATE	120317-09	9-A7	134-36-1, 114-07-8 [erythromycin]	C52H97NO18S	1056.41	antibacterial	Streptomyces erythreus	USP, INN, BAN, JAN	ILOSONE		10	DMSO
01503423	SPIRAMYCIN	120317-09	9-A8	8025-81-8	C43H74N2O14	843.074	antibacterial	Streptomyces ambofaciens	USAN, INN, BAN	ROVAMYCIN	J Am Chem Soc 91: 3401 (1969)	10	DMSO
01501182	ESTRADIOL BENZOATE	120317-09	9-A9	50-50-0	C25H28O3	376.5	estrogen	semisynthetic; NSC-9566	USP-XX, INN, BAN, JAN	AGOFOLLIN		10	DMSO
01501203	RETINOL	120317-09	9-A10	68-26-8	C20H30O	286.462	vitamin A	fish & liver oils, eggs, milk	USP, INN, BAN		Dev Pharmacol Ther 7 Suppl 1:213 (1984); Biochem J 348:481 (2000); Clin Exper Dermatol 26:648 (2001)	10	DMSO
01502013	ISOTRETINON	120317-09	9-A11	4759-48-2	C20H28O2	300.445	antiacne, antineoplastic	semisynthetic; Ro-4-3780	USP, INN, BAN	ACCUTANE	Science 195: 487 (9177); N Eng J Med 300: 329 (1979)	10	DMSO
01502014	MESNA	120317-09	9-B2	19767-45-4, 3375-50-6 [2-mercaptoethanesulfonic, acid]	C2H5NaO3S2	164.178	mucolytic	synthetic	USAN, INN, BAN			10	DMSO
02300173	BUSPIRONE HYDROCHLORIDE	120317-09	9-B3	33386-08-2, 36505-84-7 [buspirone]	C21H32ClN5O2	421.974	5HT1a receptor agonist, anxiolytic	synthetic	USP, INN, BAN	BUSPAR	J Clin Psychiatry 43:1 (1982); Drugs 32:114 (1986); Pharmacotherapy 8:100 (1988)	10	DMSO
02300165	AMIODARONE HYDROCHLORIDE	120317-09	9-B4	1951-25-3	C25H30ClI2NO3	681.785	adrenergic agonist, coronary vasodilator, Ca channel blocker	synthetic	USAN, INN, BAN, JAN	CORDARONE	Adv Drug Res 16: 309 (1987)	10	DMSO
01502019	FOSCARNET SODIUM	120317-09	9-B5	63585-09-1	CNa3O5P	191.951	antiviral	synthetic	USAN, INN, BAN	FOSCAVIR		10	DMSO
01502029	CEFSULODIN SODIUM	120317-09	9-B6	52152-93-9, 62587-73-9 [cefsulodin]	C22H19N4NaO8S2	554.537	antibacterial	semisynthetic	USAN, INN, BAN, JAN	CEFOMONIL	Antimicrob Agents Chemother 13:137 (1978); 17:165 (1980); Arzneim Forsch 30:1478 (1980)	10	DMSO
01502039	FOSFOMYCIN CALCIUM	120317-09	9-B7	26472-47-9, 23112-90-5(acid)	C3H5CaO4P	176.125	antibacterial	Streptomyces spp	USAN, INN, BAN	FOSMICIN	Ann NY Acad Sci 235:364 (1974); J Antimicrob Chemother 11:467 (1983); 48:209 (2001)	10	DMSO
02300166	ALPRENOLOL	120317-09	9-B8	13655-52-2, 13707-88-5 [alprenolol hydrochloride]	C15H24ClNO2	285.817	betaadrenergic blocker	synthetic	USAN, INN, BAN, JAN	GUBERNAL	Clin Ter 56:121 (9171); Acta Med Scand 1984 Suppl 680:1	10	DMSO
01502047	LIOTHYRONINE (L- isomer) SODIUM	120317-09	9-B9	55-06-1, 6893-02-3 [liothyronine]	C15H11I3NNaO4	672.962	thyroid hormone	synthetic; L-isomer	USP, BAN, JAN	CYTOMEL		10	DMSO
01502053	ALRESTATIN	120317-09	9-B10	51411-04-2, 51876-97-2 [alrestatin sodium]	C14H9NO4	255.232	aldose reductase inhibitor	synthetic; AY-22284A	USAN, INN		Indian J Ophthalmol 57:175 (2009)	10	DMSO
01502084	PROADIFEN HYDROCHLORIDE	120317-09	9-B11	62-68-0	C23H32ClNO2	389.97	cytochrome P450 inhibitor, Ca antagonist, anesthetic (local)	synthetic; SKF-525A, RP-5171	USAN, INN		Eur J Pharmacol 10:131 (1970); Carcinogenesis 8:881 (1987)	10	DMSO
01506177	ISOVALERAMIDE	120317-09	9-C2	541-46-8	C5H11NO	101.15	anticonvulsant, antimigraine, analgesic	synthetic; NFS-1776	USAN			10	DMSO
01506189	SYMCLOSENE	120317-09	9-C3	87-90-1	C3Cl3N3O3	232.411	anti-infective	synthetic; NSC-405124	USAN, INN	CLORINE	Toxicology. 3rd ed. Wiley , NY 1981-1982, 2768; Sax's Dangerous Properties of Industrial Materials. 11th Edition. Wiley-Interscience, Hoboken, NJ. 2004.,3530	10	DMSO
01502109	ZIDOVUDINE [AZT]	120317-09	9-C4	30516-87-1	C10H13N5O4	267.246	RT transferase inhibitor, antiviral	synthetic; AZT, BW-A509U	USP, INN, BAN, JAN	RETROVIR	Am J Med 85 Suppl 2A: 186 (1988); Ann Intern Med 117:487 (1992)	10	DMSO
02300154	ACECAINIDE HYDROCHLORIDE	120317-09	9-C5	34118-92-8, 32795-44-1 [acecainide]	C15H24ClN3O2	313.83	antiarrhythmic	synthetic; ASL-601	USAN, INN	NAPA	Am J Cardiol 45:1250 (1980); 47:123 (1981); Durgs 39:720 (1990)	10	DMSO
01503848	VIOMYCIN SULFATE	120317-09	9-C6	37883-00-4	C25H45N13O14S	783.78	antibacterial	synthetic; LM-192	USP-XXII	VIOCIN	Arzneim Forsch 6:61 (1956); Antibiot Chemother 7:374 (1957)	10	DMSO
01502127	TINIDAZOLE	120317-09	9-C7	19387-91-8	C8H13N3O4S	247.275	antiprotozoal	synthetic; CP-12574	USP, INN, BAN, JAN	TINDAMAX	Drugs 11:423 (1976); J Antimicrob Chemother 10 Suppl A:1:(1982)	10	DMSO
01300016	EDETATE DISODIUM	120317-09	9-C8	60-00-4(acid)	C10H16N2Na2O8	338.227	chelating agent	synthetic	USP	ENDRATE		10	DMSO
01502196	ETHOSUXIMIDE	120317-09	9-C9	77-67-8	C7H11NO2	141.171	anticonvulsant	synthetic; CI-366, CN-10395, PM-671	USP, INN, BAN, JAN	ZARONTIN		10	DMSO
01502197	PIPERIDOLATE HYDROCHLORIDE	120317-09	9-C10	129-77-1, 82-98-4 [piperidolate]	C21H26ClNO2	359.9	antispasmodic	synthetic	USP-XX, INN, BAN, JAN	DACTIL	Arch Surg 75:780 (1957)	10	DMSO
01500428	NEOSTIGMINE BROMIDE	120317-09	9-C11	114-80-7, 59-99-4 [neostigmine]	C12H19BrN2O2	303.201	cholinergic	synthetic	USP, INN, BAN, JAN			10	DMSO
01502202	CYCLOSPORINE	120317-09	9-D2	59865-13-3	C62H111N11O12	1202.64	immunosuppressant	Tolypocladium inflatum; 27-400	USP, INN, BAN, JAN	SANDIMMUNE	Helv Chim Acta 60: 1568 (1977)	10	DMSO
01502230	ASCORBIC ACID	120317-09	9-D3	50-81-7	C6H8O6	176.127	antiscorbutic, antiviral	Vitamin C	USP, INN, BAN, JAN	CENOLATE	PNAS 68:2678 (1971); N Eng J Med 314:892 (1986); Scand J Inf Dis 26:1 (1994)	10	DMSO
01502254	MENADIONE	120317-09	9-D4	58-27-5	C11H8O2	172.185	prothrombogenic agent	Asplenium and Juglans spp.	USP, BAN	KAYQUINONE	J Nat Prod 47: 901 (1984)	10	DMSO
01502255	SALICIN	120317-09	9-D5	138-52-3	C13H18O7	286.284	analgesic, antipyretic	Salix spp	USP-IX		Am J Med Sci 80:273 (1880); Arch Intern Med 101:997 (1958)	10	DMSO
01502258	MONENSIN SODIUM (monensin A is shown)	120317-09	9-D6	22373-78-0, 17090-79-8 (monensin)	C37H63NaO10	690.898	antibacterial	Streptomyces cinnamonensis; 67314	USP, INN, BAN	RUMENSIN	J Am Chem Soc 89: 5737 (1967)	10	DMSO
02300094	ASTEMIZOLE	120317-09	9-D7	68844-77-9	C28H31FN4O	458.584	H1 antihistamine (nonsedating)	synthetic	USP, INN, BAN, JAN	HISMANAL	Curr Ther Res 29:24 (1981); 31:638 (1982); Drugs 28:38 (1984)	10	DMSO
01503001	BENZOIC ACID	120317-09	9-D8	65-85-0	C7H6O2	122.125	antifungal	synthetic	USP, JAN		Appl Microbiol 16:1524 (1968); Appl Environ Microbiol 1991:1	10	DMSO
01503002	BENZYL BENZOATE	120317-09	9-D9	120-51-4	C14H12O2	212.251	scabicide	synthetic	USP, JAN	ASCABIOL	J Pharmacol Exper Ther 84:358 (1945); 93:26 (1948)	10	DMSO
01503004	BENZOYL PEROXIDE	120317-09	9-D10	94-36-0	C14H10O4	242.233	keratolytic	synthetic; NSC-675	USP	LOROXIDE	Brit J Dermatol 119:615 (1988); Int J Dermatol 30:467 (1991)	10	DMSO
01503007	BETAINE HYDROCHLORIDE	120317-09	9-D11	590-46-5, 141-58-2 [replaced], 107-43-7 [betaine]	C5H12ClNO2	153.61	antiarteriosclerotic, hypolipaemic, hepatoprotectant	widespread in fungi and plants	USP	CYSTADANE	Eur J Pediatr 142:147 (1984); Arch Dis Child 64:1061 (1989); Biochem J 382:831 (2004)	10	DMSO
01503009	BIOTIN	120317-09	9-E2	58-85-5	C10H16N2O3S	244.315	vitamin B complex	Vitamin B complex	USP, INN, JAN	BIOEPIDERM	Nutr Rev 33:97 (1975); JACS 98:4024 (1977); Ber 113:607 (1980); Science216:1329 (1982)	10	DMSO
01503014	AKLOMIDE	120317-09	9-E3	3011-89-0	C7H5ClN2O3	200.583	antiprotozoal, coccidiostat	synthetic	USAN, INN, BAN	NOVASTAT	JACS 75: 4675 (1953); Exp Parasitol 28:25 (1970)	10	DMSO
01503038	NICOTINYL ALCOHOL TARTRATE	120317-09	9-E4	100-55-0	C10H13NO7	259.218	vasodilator	synthetic	USAN, JAN	RONIACOL		10	DMSO
01503059	FLOXURIDINE	120317-09	9-E5	50-91-9	C9H11FN2O5	246.197	antineoplastic, antimetabolite	synthetic;FUDR, NSC-27640	USP			10	DMSO
01503065	ALTRETAMINE	120317-09	9-E6	645-05-6	C9H18N6	210.284	antineoplastic	synthetic	USP, INN, BAN	HEXALEN	Fed Proc 24:641 (1965); Br J Cancer 41:630 (1980)	10	DMSO
01503069	AMINOHIPPURIC ACID	120317-09	9-E7	61-78-9, 94-16-6 [aminohippurate sodium]	C9H10N2O3	194.192	renal function diagnosis	synthetic	USP	PAH	Acta Med Scand 127:471 (1947); Renal Physiol 237:F291 (1979); J Pharmacol Exp Therap 283:1018 (1997)	10	DMSO
01503070	MEFLOQUINE	120317-09	9-E8	53230-10-7	C17H17ClF6N2O	414.781	antimalarial	synthetic; Ro-21-5998; WR-142490	USAN, INN, BAN	LARIAM	Br Med J 315:1412 (1997)	10	DMSO
01503073	ADIPHENINE HYDROCHLORIDE	120317-09	9-E9	50-42-0, 64-95-9 [adiphenine]	C20H26ClNO2	347.889	muscle relaxant (smooth)	synthetic	USAN, INN	TRASENTINE	Eur J Pharmacol 41:53 (1977); Xenobiotica 11:123 (1981)	10	DMSO
01503076	QUINAPRIL HYDROCHLORIDE	120317-09	9-E10	82586-55-8, 85441-61-8 [quinapril]	C25H31ClN2O5	474.989	antihypertensive, ACE inhibitor	synthetic; CI-906	USP, INN, BAN	ACCUPRIL	J Am Soc Nephrol 8:756 (1997); J Clin Endocrinol Metabol 91:1001 (2006)	10	DMSO
01503081	AMIFOSTINE	120317-09	9-E11	20537-88-6	C5H15N2O3PS	214.225	radioprotectant	synthetic; WR-2721	USP, INN, BAN	ETHYOL	Drug Metab Dispos 22:895 (1994); Leuk Res 24:1009 (2000); Anticancer Drugs13:181 (2002)	10	DMSO
01502304	IOHEXOL	120317-09	9-F2	66108-95-0	C17H22I3N3O8	777.093	radiopaque diagnostic aid	synthetic B-15000, SQ-13396	USP, INN, BAN, JAN	OMNIPAQUE	Clin Radiol 33:231 (1982); Anal Profiles Drug Subst 17:115 (1988)	10	DMSO
01503086	TIAPRIDE HYDROCHLORIDE	120317-09	9-F3	51012-32-9	C15H25ClN2O4S	364.894	neuroleptic	synthetic; FLC-1374	USAN, INN, BAN	TIAPRIDAL	J Int Med Res 10:160 (1982); Neuropsychobiology 14:17 (1985); Br J Psychiatry 150:164 (1987)	10	DMSO
01503102	BACAMPICILLIN HYDROCHLORIDE	120317-09	9-F4	37661-08-8, 50972-17-3 [bacampicillin]	C21H28ClN3O7S	501.99	antibacterial	semisynthetic	USP, INN, BAN, JAN	SPECTROBID	Antimicrob Agents Chemother 8:518 (1975); 13:971 (1978)	10	DMSO
01503104	BENDROFLUMETHIAZIDE	120317-09	9-F5	73-48-3	C15H14F3N3O4S2	421.42	diuretic, antihypertensive （血）	synthetic	USP, INN, BAN, JAN	NATURETIN	Anal Profiles Drug Subs 5:1 (1976)	10	DMSO
01503106	BEPRIDIL HYDROCHLORIDE	120317-09	9-F6	74764-40-2	C24H35ClN2O	403.012	antiarrhythmic	synthetic; CERM-1978	USAN, INN, BAN, JAN	BEPADIN	Therapie 32:485 (1977); 36:123 (1981); Am J Cardiol 61:1210 (1988)	10	DMSO
01503107	BROMHEXINE HYDROCHLORIDE	120317-09	9-F7	611-75-6, 3572-43-8 [bromhexine]	C14H21Br2ClN2	412.598	expectorant	synthetic	USAN, INN, BAN, JAN	BISOLVON	Arch Int Pharmacodyn Ther 163:284 (1966)	10	DMSO
01503110	CARMUSTINE	120317-09	9-F8	154-93-8	C5H9Cl2N3O2	214.052	antineoplastic, alkylating agent	synthetic	USAN, INN, BAN	GLIADEL	Toxicol Appl Pharmacol 21: 405 (1972)	10	DMSO
01503111	CEFTRIAXONE SODIUM TRIHYDRATE	120317-09	9-F9	104376-79-6, 73384-59-5 [ceftriaxone]	C18H22N8Na2O10S3	652.595	antibacterial	semisynthetic; RO-13-9904	USP, INN, BAN, JAN	ROCEPHIN	Drugs 27:469 (1984); Pharmacotherapy 5:237 (1985)	10	DMSO
01503117	TRIMIPRAMINE MALEATE	120317-09	9-F10	521-78-8, 739-71-9 [trimipramine]	C24H30N2O4	410.518	antidepressant	synthetic; RP-7162	USAN, JAN	SURMONTIL	CA 72:77299y (1970); Anla Profiles Drug Subs 12:683 (1983)	10	DMSO
01503118	TRIFLUPROMAZINE HYDROCHLORIDE	120317-09	9-F11	1098-60-8, 146-54-3 [triflupromazine]	C18H20ClF3N2S	388.886	antipsychotic	synthetic	USP, INN, BAN	VESPRIN	Anal Profiles Drug Subs 2:523 (1973)	10	DMSO
01503121	TRAZODONE HYDROCHLORIDE	120317-09	9-G2	25332-39-2, 19794-93-5 [trazodone]	C19H23Cl2N5O	408.334	antidepressant	synthetic; AF-1160	USP, INN, BAN, JAN	DESYREL	Drugs 21:401 (1981); Psychopharmacol 95 Suppl:1 (1988); J Clin Psychiatry 66:469 (2005)	10	DMSO
01504526	FIROCOXIB	120317-09	9-G3	189954-96-9	C17H20O5S	336.41	analgesic, antiinflammatory, antipyretic, COX-II inhibitor	synthetic; ML-1785713	USAN, INN	EQIOXX	Am J Vet Res 65:503 (2004)	10	DMSO
01503135	THONZYLAMINE HYDROCHLORIDE	120317-09	9-G4	63-56-9, 91-85-0 [thonzylamine]	C16H23ClN4O	322.841	antihistamine	synthetic; NC-1264	USAN, INN, BAN	ANAHIST	Proc Soc Exp Biol Med 66:512 (1947)	10	DMSO
01503136	THIAMPHENICOL	120317-09	9-G5	15318-45-3	C12H15Cl2NO5S	356.227	antibacterial	synthetic; WIN-5063-2	USAN, INN, BAN, JAN	THIOCYMETIN	Br J Vener Dis 47:379 (1971); Antimicrob Agents Chemother 14:788 (1978); Int J Odontostomat 2:7 (2008)	10	DMSO
01503142	TENOXICAM	120317-09	9-G6	59804-37-4	C13H11N3O4S2	337.378	antiinflammatory	synthetic; Ro-12-0068	USAN, INN, BAN, JAN	ALGANEX	Curr Med Res Opin 8:9 (1982); Drugs 34:289 (1987); Anal Profiles Drug Subs Excip 22:431 (1993)	10	DMSO
01503202	CHLOROXINE	120317-09	9-G7	773-76-2	C9H5Cl2NO	214.052	chelating agent, antiseborrheic	synthetic	USAN	CAPITROL		10	DMSO
01503203	CHLORPROTHIXENE HYDROCHLORIDE	120317-09	9-G8	113-59-7	C18H19Cl2NS	352.329	antipsychotic	synthetic; N-714, RO-4-0403	USP-XIII, INN, BAN, JAN	TARACTAN	J Med Chem 36: 2219 (1993)	10	DMSO
01503204	CINNARAZINE	120317-09	9-G9	298-57-7	C26H28N2	368.526	H1 antihistamine	synthetic; R-516	USAN, INN, BAN, JAN	CINAZYN	Arch Int Pharmacodyn Ther 204:37 (1973); Arch Pharmacol 318:234 (1982)	10	DMSO
01503209	DANTROLENE SODIUM	120317-09	9-G10	24868-20-0, 14663-23-1 [anhydrous], 7261-97-4 [dantrolene]	C14H9N4NaO5	336.241	muscle relaxant (skeletal)	synthetic; F-440	USAN, INN, BAN, JAN	DANTRIUM		10	DMSO
01503210	BETAMETHASONE 17,21-DIPROPIONATE	120317-09	9-G11	5593-20-4	C28H37FO7	504.601	glucocorticoid, antiinflammatory	semisynthetic	USP, INN, BAN, JAN	DIPROLENE	Anal Profiles Drug Subs 6:43 (1977)	10	DMSO
01505751	ERYTHROSINE SODIUM	120317-09	9-H2	16423-68-0	C20H6I4Na2O5	879.865	color additive	synthetic	USP-XXII		JACS 49:1594 (1927); Food Cosmet Toxicol 14:525 (1976)	10	DMSO
01503214	EDOXUDINE	120317-09	9-H3	15176-29-1	C11H16N2O5	256.261	antiviral	synthetic; EDU; EUDR; ORF-15817; RWJ-15817	USAN, INN			10	DMSO
01503215	ENOXACIN	120317-09	9-H4	74011-58-8	C15H17FN4O3	320.326	antibacterial	synthetic; AT2266, CI-919, PD-107779	USAN, INN, BAN, JAN	PENETREX		10	DMSO
01505333	TRANILAST	120317-09	9-H5	53902-12-8	C18H17NO5	327.34	antiallergic, mast cell degranulation inhibitor, angiogenesis blocker	synthetic; MK-341	USAN, INN, JAN		Br J Pharmacol 118:915 (1996); 122:1061 (1997); Eur J Pharmacol 361:191 (1998)	10	DMSO
01500643	PHENETHICILLIN POTASSIUM	120317-09	9-H6	132-93-4, 147-55-7 [phenethicillin]	C17H19KN2O5S	402.517	antibacterial	semisynthetic	USP-XX, INN, BAN, JAN			10	DMSO
01503227	PERHEXILINE MALEATE	120317-09	9-H7	6724-53-4, 6621-47-2 [perhexiline]	C23H39NO4	393.572	coronary vasodilator	synthetic	USAN, INN, BAN	PEXID	hepatotoxic at clinical dose (300mg)	10	DMSO
01503228	PAROMOMYCIN SULFATE	120317-09	9-H8	1263-89-4, 7542-37-2 [paromomycin], 59-04-1 [paromomycin, replaced]	C23H47N5O18S	713.718	antibacterial, antiamebic	Streptomyces rimosis paramomycinus	USP, INN, BAN	HUMATIN	Gynecol Prat 15:247 (1964); Genitourin Med 73:397 (1997); Clin Infect Dis 49:914 (2009)	10	DMSO
01503229	METHAPYRILENE HYDROCHLORIDE	120317-09	9-H9	135-23-9, 91-80-5 [methapyrilene]	C14H20ClN3S	297.853	H1 antihistamine	synthetic	USP-XX, INN, BAN	THENYLENE		10	DMSO
01506053	TYLOXAPOL	120317-09	9-H10	25301-02-4	C70H124O13	1173.76	polymeric nonionic detergent	synthetic	USP, INN, BAN	SUPERINONE	J Exp Med 93:373 (1951); Xenobiotica 25:521 (1995)	10	DMSO
01504108	AZILSARTAN KAMEDOXOMIL	120317-09	9-H11	863031-24-7	C30H23KN4O8	606.642	antihypertensive, AT1 angiotensin II antagonist （血）	synthetic; TAK-491	USAN, INN	EDARBI	Formulary 45:342 (2010); J Hypertension 28:e442 (2010); J Clin Hypertension 13:81 (2011)	10	DMSO
01503239	HYCANTHONE	120317-10	10-A2	3105-97-3	C20H24N2O2S	356.49	anthelmintic, hepatotoxic	synthetic; WIN-24933, NSC-134434	USAN, INN			10	DMSO
01500424	NAPHAZOLINE HYDROCHLORIDE	120317-10	10-A3	550-99-2, 835-31-4 [naphazoline]	C14H15ClN2	246.742	adrenergic agonist, nasal decongestant	synthetic	USP, INN, BAN, JAN	ALBALON		10	DMSO
01503242	ISOXICAM	120317-10	10-A4	34552-84-6	C14H13N3O5S	335.341	antiinflammatory	synthetic; W-8495	USAN, INN, BAN	MAXICAM		10	DMSO
01503243	LABETALOL HYDROCHLORIDE	120317-10	10-A5	32780-64-6, 36894-69-6 [labetalol]	C19H25ClN2O3	364.876	adrenergic blocker	synthetic; Sch-15719W, AH-5158A	USP, INN, BAN, JAN	NORMODYNE		10	DMSO
01503875	PIROCTONE OLAMINE	120317-10	10-A6	68890-66-4	C16H30N2O3	298.429	antiseborrheic	synthetic	USAN	OCTOPIROX	J Soc Cosmet Chem 32:327 (1981)	10	DMSO
01503250	MEPHENTERMINE SULFATE	120317-10	10-A7	1212-72-2, 6190-60-9 [dihydrate], 100-92-5 [mephentermine]	C11H19NO4S	261.342	vasoconstrictor	synthetic	USP-XXIII, INN, BAN	WYAMINE		10	DMSO
01503251	METARAMINOL BITARTRATE	120317-10	10-A8	33402-03-8	C13H19NO8	317.298	antihypotensive	synthetic	USP, INN, BAN, JAN	ARAMINE		10	DMSO
01503252	METHAZOLAMIDE	120317-10	10-A9	554-57-4	C5H8N4O3S2	236.273	carbonic anhydrase inhibitor	synthetic	USP, INN, BAN, JAN			10	DMSO
01503253	METHYLBENZETHONIUM CHLORIDE	120317-10	10-A10	1320-44-1, 25155-18-4 [anhydrous]	C28H44ClNO2	462.121	antiinfective	synthetic	USP, INN, BAN	DELAVAN		10	DMSO
01505994	ETHAMIVAN	120317-10	10-A11	304-84-7	C12H17NO3	223.274	CNS & respiratory stimulant	synthetic; NCS-406087	USAN, USP-XX, INN, BAN	VANDID	Compt Rendu 243:609 (1956)	10	DMSO
01503256	AMSACRINE	120317-10	10-B2	51264-14-3	C22H20N2O3S	392.48	antineoplastic, immune suppressive	synthetic	USAN, INN, BAN	AMSIDYL	Pharmacother 5: 78 (1985)	10	DMSO
01503257	MIDODRINE HYDROCHLORIDE	120317-10	10-B3	3092-17-9, 42794-76-3 [midodrine]	C12H19ClN2O4	290.749	antihypertensive, vasoconstrictor （血）	synthetic; A-4020, St-1085	USAN, INN, BAN, JAN	ORVATEN		10	DMSO
01503260	NADOLOL	120317-10	10-B4	42200-33-9	C17H27NO4	309.409	betaadrenergic blocker	synthetic; SQ-11725	USP, INN, BAN, JAN	COGARD		10	DMSO
01503262	NALTREXONE HYDROCHLORIDE	120317-10	10-B5	16676-29-2, 16590-41-3 [naltrexone]	C20H23NO4	341.411	morphine antagonist	synthetic; EN-1639A	USP	VIVITROL		10	DMSO
01505907	METHYLPHENIDATE HYDROCHLORIDE	120317-10	10-B6	298-59-9, 113-45-1(base)	C14H20ClNO2	269.774	CNS stimulant	synthetic	USP, INN, BAN, JAN	RITALIN	Helv Chim Acta 27:1748 (1944); J Pharmacol Exp Therap 131:115 (1961)	10	DMSO
01503265	NICLOSAMIDE	120317-10	10-B7	50-65-7	C13H8Cl2N2O4	327.126	anthelmintic, teniacide	synthetic; BAY-2353	USAN, INN, BAN	NICLOSIDE		10	DMSO
01505993	MESALAMINE	120317-10	10-B8	89-57-6	C7H7NO3	153.139	antiinflammatory	synthetic; 5-ASA	USP, INN, BAN	ASACOL	Gastroenterology 83:1062 (1982); Am J Gastroenterol 81:141 (1986); Expert Opinion Pharmacother 6:69 (2005)	10	DMSO
01503269	PERGOLIDE MESYLATE	120317-10	10-B9	66104-23-2, 66104-22-1 [pergolide]	C20H30N2O3S2	410.602	dopamine receptor agonist	semisynthetic; LY-127809	USP, INN, BAN	PERMAX	Adv Neurol 45:551, 555 (1986); Clin Neuropharmacol 25:1 (2002)	10	DMSO
01503270	PRILOCAINE HYDROCHLORIDE	120317-10	10-B10	1786-81-8, 721-50-6 [prilocaine]	C13H21ClN2O	256.778	anesthetic (local)	synthetic; Astra-1512, L-67	USAN, INN, BAN	CITANEST	Anesthesiology 28:246 (1967); Arch Dermatol 122:924 (1986)	10	DMSO
01503273	HYDROCORTISONE BUTYRATE	120317-10	10-B11	13609-67-1	C25H36O6	432.562	glucocorticoid, antiinflammatory	semisynthetic	USP, INN, BAN, JAN	LOCOID		10	DMSO
01503276	ROXITHROMYCIN	120317-10	10-C2	80214-83-1	C41H76N2O15	837.067	antibacterial	semisynthetic; RU-28965, RU-965	USAN, INN, JAN	RULIDE	Antimicrob Agents Chemother 24:209 (1983); 31:1147 (1987); J Antimicrob Chemother 20 Suppl B:1 (1987)	10	DMSO
01503278	MITOXANTRONE HYDROCHLORIDE	120317-10	10-C3	70476-82-3, 65271-80-9 [mitoxantrone]	C22H30Cl2N4O6	517.414	antineoplastic	semisynthetic; CL-232315	USP, INN, BAN, JAN	NOVANTRONE		10	DMSO
01503279	OXETHAZAINE	120317-10	10-C4	126-27-2	C28H41N3O3	467.657	anesthetic (local)	synthetic; Wy-806	USAN, INN, BAN, JAN			10	DMSO
01503298	DIPYRONE	120317-10	10-C5	5907-38-0, 68-89-3 [anhydrous]	C13H16N3NaO4S	333.344	analgesic, antipyretic	synthetic; NSC-73205	USAN, INN, BAN, JAN	NOVALDIN		10	DMSO
01503842	NEVIRAPINE	120317-10	10-C6	129618-40-2	C15H14N4O	266.305	antiviral, RT inhibitor	synthetic; BIRG-0587	USP, INN, BAN	VIRAMUNE		10	DMSO
01500420	NAFCILLIN SODIUM	120317-10	10-C7	7177-50-6, 985-16-0 [anhydrous], 147-52-4 [nafcillin]	C21H21N2NaO5S	436.466	antibacterial	semisynthetic; WY-3277	USP, INN, BAN	NALLPEN		10	DMSO
01506180	EPRODISATE DISODIUM	120317-10	10-C8	36589-58-9	C3H6Na2O6S2	248.185	amyloidosis therapy	synthetic; NC-503	USAN, INN		N Engl J Med 356:2349 (2007); 357:1153 (2007); BMJ 334:1245 (2007)	10	DMSO
01500422	NALOXONE HYDROCHLORIDE	120317-10	10-C9	357-08-4, 51481-60-8 [dihydrate], 465-65-6 [naloxone]	C19H22ClNO4	363.844	narcotic antagonist	synthetic; EN-15304	USP, INN, BAN, JAN	NARCAN	Brain Res 839:209 (1999); Brit J Pharmacol 127:605 (1999)	10	DMSO
01503330	TETROQUINONE	120317-10	10-C10	319-89-1	C6H4O6	172.095	keratolytic	synthetic; HPEK-1; THQ	USAN, INN		Eye Ear Nose Throat Mon 50:101 (1971)	10	DMSO
01506181	IMEXON	120317-10	10-C11	59643-91-3	C4H5N3O	111.104	antineoplastic	synthetic	USAN, INN	AMPLIMEXON		10	DMSO
01503373	OXIBENDAZOLE	120317-10	10-D2	20559-55-1	C12H15N3O3	249.272	anthelmintic	synthetic; SK&F-30310	USAN, INN, BAN	ANTHELCIDE	Am J Vet Res 38:809 (1977); J Parasitol 66:929 (1980)	10	DMSO
01503393	PIPOBROMAN	120317-10	10-D3	54-91-1	C10H16Br2N2O2	356.059	antineoplastic, alkylating agent	synthetic; A-8103	USP-XXII, INN	VERCYTE	JAMA 200:619 (1967): Haematologica 85:1011 (2000)	10	DMSO
01500419	NADIDE	120317-10	10-D4	53-84-9	C21H27N7O14P2	663.435	alcohol and narcotic antagonist	synthetic; DPN, CO-1, NAD	USAN, INN, BAN, JAN			10	DMSO
01503877	QUINETHAZONE	120317-10	10-D5	73-49-2	C10H12ClN3O3S	289.742	diuretic, antihypertensive	synthetic; CL-36010	USP-XXII, INN, BAN, JAN	HYDROMOX	J Clin Pharmacol 3:167 (1963); Br Med J 2:288 (1964); J Occupational Med 8:658 (1966)	10	DMSO
01503420	QUIPAZINE MALEATE	120317-10	10-D6	5786-68-5, 4774-24-7 [quipazine]	C17H19N3O4	329.359	antidepressant, oxytocic	synthetic; CGS-12066A, MA-1291	USAN, INN		Endocrine Res 5:161 (1978); Pharmacol Biochem Behavior,14:831 (1981); Behavioral Neurosci 111:825 (1997); 119:821 (2005)	10	DMSO
01502004	BUMETANIDE	120317-10	10-D7	28395-03-1	C17H20N2O5S	364.423	diuretic	synthetic	USP, INN, BAN, JAN	BUMEX	Arzneim Forsch 22:66 (1972); Drugs 28:426 (1984)	10	DMSO
01503422	SEMUSTINE	120317-10	10-D8	13909-09-6	C10H18ClN3O2	247.727	antineoplastic	synthetic; METHYL-CCNU	USAN, INN		Cancer 48:2575 (1981); N Engl J Med 314:119 (1986); J Natl Cancer Inst 81:1840 (1989)	10	DMSO
01503324	THIOTEPA	120317-10	10-D9	52-24-4	C6H12N3PS	189.22	antineoplastic, alkylating agent	synthetic; NSC-6396	USP, INN, BAN, JAN	THIOPLEX	Cancer 6:142 (1953); Cancer Treat Rev 26:257 (2000)	10	DMSO
01503429	CLOFIBRATE	120317-10	10-D10	637-07-0	C12H15ClO3	242.705	antihyperlipidemic	synthetic; AY-61123, ICI-28257	USP, INN, BAN, JAN	ATROMID	Arzneim Forsch 27:1173 (1977); Therapie 35:5 (1980)	10	DMSO
01503500	RESORCINOL MONOACETATE	120317-10	10-D11	102-29-4	C8H8O3	152.151	antiseborrheic, antipruritic	synthetic	USP	EURESOL	Arch Derm 72:153 (1955); Artificial Cells Blood Substitutes Biotechnol 16:771 (1988)	10	DMSO
01503600	NIMODIPINE	120317-10	10-E2	66085-59-4	C21H26N2O7	418.451	vasodilator	synthetic; Bay-E9736	USP, INN, BAN	NIMOTOP		10	DMSO
01503603	ACYCLOVIR	120317-10	10-E3	59277-89-3	C8H11N5O3	225.209	antiviral	synthetic	USP, INN, BAN, JAN	ZOVIRAX	N Engl J Med 308:1448 (1983); 310:1545 (1984); 327:782 (1992)	10	DMSO
01503604	RETINYL PALMITATE	120317-10	10-E4	79-81-2	C36H60O2	524.878	provitamin, antixerophthalamic	semisynthetic; Vitamin A palmitate	USP, JAN		J Nutr 127:1686S (1997); J Food Drug Anal 10:262 (2002)	10	DMSO
01503607	THALIDOMIDE	120317-10	10-E5	50-35-1	C13H10N2O4	258.236	hypnotic	synthetic; K-17	USP, INN, BAN	THALOMID	Drug Saf 7:116 (1992); J Am Pharm Assoc NS37:307 (1997); Clin Ther 25:342 (2003)	10	DMSO
01503609	NITRENDIPINE	120317-10	10-E6	84845-75-0	C18H20N2O6	360.37	antihypertensive （血）	synthetic; Bay-E5009	USAN, INN, BAN, JAN	BAYPRESS	Circulation Res 56:868 (1985); Br J Pharmacol 102:337 (1991); 105:997 (1992)	10	DMSO
01503610	BENZALKONIUM CHLORIDE	120317-10	10-E7	8001-54-5	C22H40ClN	354.024	antiinfective (topical)	synthetic	USAN, NF, INN, BAN, JAN	ROCCAL	Toxicol Appl Pharmacol 20:89 (1971); J Hosp Infect 38:283 (1998)	10	DMSO
01503614	CIPROFLOXACIN	120317-10	10-E8	85721-33-1	C17H18FN3O3	331.35	antibacterial, fungicide	synthetic	USP, INN, BAN	CIPRO	Antimicrob Agents Chemother 28:128 (1985); J Antimicrob Chemother 17:605, 623 (1986)	10	DMSO
01503678	CELECOXIB	120317-10	10-E9	169590-42-5	C17H14F3N3O2S	381.379	antiarthritic, cyclooxygenase2 inhibitor	synthetic; SC-58635	USAN, INN, BAN	CELEBREX	Arthritis Rheum 41:1591 (1998); JAMA 284:1247 (2000); N Engl J Med 342:1946 (2000)	10	DMSO
01503679	AZITHROMYCIN	120317-10	10-E10	83905-01-5, 117772-70-0 [dihydrate]	C38H72N2O12	749.004	antibacterial	semisynthetic	USP, INN, BAN	ZITHROMAX	J Antimicrob Chemother 31 Suppl E:1 (1993); Drugs 56:273 (1998); Lancet 354:891 (1999)	10	DMSO
01503705	ANETHOLE	120317-10	10-E11	4180-23-8	C10H12O	148.207	expectorant, gastric stimulant, insecticide	anise, fennel and other plant oils	USAN, NF	MONASIRUP	Therapie 22:309 (1967); Food Chem Toxicol 37:789 (1999)	10	DMSO
01503708	TERFENADINE	120317-10	10-F2	50679-08-8	C32H41NO2	471.689	H1 antihistamine, nonsedating	synthetic; RMI-9918	USP XXIII, INN, BAN, JAN	SELDANE	Arzneim Forsch 32:1153, 1157 (1982); Clin Rev Allergy 11:5 (1993)	10	DMSO
01503710	CLOPIDOGREL SULFATE	120317-10	10-F3	113665-84-2	C16H18ClNO6S2	419.906	platelet aggregation inhibitor	synthetic; SR-25990C	USP, INN, BAN	PLAVIX	Lancet 348:1329 (1996); Expert Opin Invest Drugs 4:425 (1995)	10	DMSO
01503712	LORATADINE	120317-10	10-F4	79794-75-5	C22H23ClN2O2	382.894	H1 antihistamine	synthetic	USP, INN, BAN	ALAVERT		10	DMSO
01503720	SELAMECTIN	120317-10	10-F5	165108-07-6	C43H63NO11	769.982	anthelmintic, antiparasitic, antimite （菌）	semisynthetic; UK-124114	USAN, INN	REVOLUTION	Vet Parasitol 91:223, 377 (2000); Can Vet J 43:767 (2002)	10	DMSO
01503801	NAPROXOL	120317-10	10-F6	26159-36-4	C14H16O2	216.282	antinflammatory, analgesic, antipyretic	synthetic; RS-4034	USAN, INN			10	DMSO
01503804	COLFORSIN	120317-10	10-F7	66575-29-9	C22H34O7	410.512	adenylate cyclase activator, antiglaucoma, hypotensive, vasodilator	Coleus forskohlii; HL-362; L-75-1362B	USAN, INN		J Biol Chem 258:2960 (1983); J Med Chem 26:436, 486 (1983); TIPS 10:442 (1989)	10	DMSO
01506100	PENTAGASTRIN	120317-10	10-F8	5534-95-2	C37H49N7O9S	767.909	gastric secretion indicator	synthetic; ICI-50123	USAN, INN, BAN, JAN	PEPTAVLON	J Clin Invest 57:1644 (1976); J Clin Endocrin Metab 78:114 (1994) ; Exp Physiol 91.:977 (2006)	10	DMSO
01503816	AMCINONIDE	120317-10	10-F9	51022-69-6	C28H35FO7	502.585	glucocorticoid, antiinflammatory	synthetic	USP, INN, BAN, JAN	CYCLOCORT	Cutaneous Med Practitioner 34:190 (1984); Contact Dermatitis 12:213 91985)	10	DMSO
01503818	BUPIVACAINE HYDROCHLORIDE	120317-10	10-F10	14252-80-3, 2180-92-9 [bupivacaine], 18010-40-7 [anhydrous]	C18H29ClN2O	324.898	anesthetic (local)	synthetic	USP, INN, BAN, JAN	MARCAINE	Anal Profiles Drug Subs 19:59 (1990); Drugs 56:355 (1998)	10	DMSO
01503650	NABUMETONE	120317-10	10-F11	42924-53-8	C15H16O2	228.294	antiinflammatory	synthetic	USP, INN, BAN, JAN	RELAFEN		10	DMSO
01503908	PACLITAXEL	120317-10	10-G2	33069-62-4	C47H51NO14	853.929	antineoplastic	Taxus breviofolia; BMS-181339-01	USP, INN, BAN	TAXOL	J Am Chem Soc 93: 2325 (1971)	10	DMSO
01503914	BUTACAINE	120317-10	10-G3	149-16-6	C18H30N2O2	306.452	anesthetic (local)	synthetic	USP-XX, INN, BAN	BUTYN	Biochem J 148:527 (1975); Arch Biochem Biophys 193:76 (1979); J Biol Chem 258:7974 (1983)	10	DMSO
01503918	CLOBETASOL PROPIONATE	120317-10	10-G4	25122-46-7, 25122-41-2 [clobetasol]	C25H32ClFO5	466.982	glucocorticoid, antiinflammatory	synthetic; CCI-4725, GR-2/925	USP, INN, BAN, JAN	CLOBEX	J Am Acad Dermatol 15:246 (1986)	10	DMSO
01503923	IOPANIC ACID	120317-10	10-G5	96-83-3	C11H12I3NO2	570.937	radioopaque agent	synthetic	USP, INN, BAN, JAN	TELEPAQUE		10	DMSO
01503925	KETOROLAC TROMETHAMINE	120317-10	10-G6	74103-07-4, 74103-06-3 [ketorolac]	C19H24N2O6	376.413	antiinflammatory	synthetic	USP, INN, BAN	TORADOL	Agents Actions 12:684 (1982); Clin Pharmacol Ther 39:89 (1986)	10	DMSO
01503926	LANSOPRAZOLE	120317-10	10-G7	103577-45-3	C16H14F3N3O2S	369.368	antiulcer	synthetic; AG-1749, A-65006	USP, INN, BAN	PREVACID		10	DMSO
01503929	MEXILETINE HYDROCHLORIDE	120317-10	10-G8	5370-01-4, 31828-71-4 [mexiletine]	C11H18ClNO	215.725	antiarrhythmic	synthetic; Ko-1173	USP, INN, BAN, JAN			10	DMSO
01503931	MORANTEL CITRATE	120317-10	10-G9	26155-31-7, 20574-50-9 [morantel]	C18H24N2O7S	412.465	anthelmintic	synthetic; CP-12009	USAN, INN, BAN			10	DMSO
01503934	PERPHENAZINE	120317-10	10-G10	58-39-9	C21H26ClN3OS	403.978	antipsychotic	synthetic	USP, INN, BAN, JAN	TRILAFON	Obstet Gynecol 14:337 (1959); J Endocrinol 94, 267 (1982); J Clin Pharmacol 50:73 (2010)	10	DMSO
01505987	DENATONIUM BENZOATE	120317-10	10-G11	3734-33-6	C28H34N2O3	446.595	denaturing agent, bitter principle	synthetic; NSC-157658	USAN, NF, INN, BAN	BITREX	Chem Ind 22:721 (1988)	10	DMSO
01503968	TACROLIMUS	120317-10	10-H2	109581-93-3, 104987-11-3 [anhydrous]	C44H69NO12	804.04	immune suppressant, antifungal	Streptomyces tsukubaensis; FK-506	USAN, INN, BAN, JAN	PROGRAF	Transplat Proc 22:83 (1990); 23:2709 (1991); Br Med J 318:1104 (1999)	10	DMSO
01503985	BROMPHENIRAMINE MALEATE	120317-10	10-H3	980-71-2, 86-22-6 [brompheniramine]	C20H23BrN2O4	435.321	H1 antihistamine	synthetic	USP, INN, BAN	DIMETANE	Cur Med Res Opinion 5:366 (1978); Br J Clin Pharmacol 14:49 (1982); J Allergy Clin Immunol 103:223 (1999)	10	DMSO
01504008	SIROLIMUS	120317-10	10-H4	53123-88-9	C51H79NO13	914.197	immunosuppressant, antineoplastic; rapamycin	Streptomyces hygroscopicus; AY-22989, WY-090217	USAN, INN, BAN	RAPAMUNE	Transplant Proc 35 Suppl 1:S1 (2003); Circulation 109:634 (2004)	10	DMSO
01504085	PAROXETINE HYDROCHLORIDE	120317-10	10-H5	61869-08-7	C19H21ClFNO3	365.836	antidepressant	synthetic	USP, INN, BAN	PAXIL	Psychopharmacology 127:73 (1996);132:296 (1997);159:266 (2002); Br J Psychiatry 175:120 (1999)	10	DMSO
01505984	PROTRYPTYLINE HYDROCHLORIDE	120317-10	10-H6	1225-55-4	C19H22ClN	299.847	antidepressant	synthetic; MK-240	USP, INN, BAN	VIVACTIL	J Med Chem 11:325 (1968); N Engl J Med 307:1037 (1982)	10	DMSO
01504136	ALAPROCLATE	120317-10	10-H7	60719-82-6	C13H18ClNO2	255.747	antidepressant	synthetic; GEA-654	USAN, INN		Acta Psychiatrica Scandinavica 71:190 (1985); J Pharmacol Exp Ther 271:1314 (1994)	10	DMSO
01504142	ACETRIAZOIC ACID	120317-10	10-H8	85-36-9, 129-63-5 [acetrizoate sodium]	C9H6I3NO3	556.866	X-ray contrast medium	synthetic	USP	SALPIX	JACS 74: 4365 (1952); J Pharmacol Exp Therap 116: 394 (1956)	10	DMSO
01504171	VENLAFAXINE HYDROCHLORIDE	120317-10	10-H9	99300-78-4, 93413-69-5 [venlafaxine]	C17H28ClNO2	313.871	antidepressant	synthetic; WY-45030	USAN, INN, BAN	EFFEXOR	J Clin Psychiatry54:119 (1993); J Am Med Assoc 283:3082 (2000)	10	DMSO
01503836	IOTHALAMIC ACID	120317-10	10-H10	2276-90-6	C11H9I3N2O4	613.919	radiopaque agent	synthetic; MI-216	USP, INN, BAN, JAN	CONRAY		10	DMSO
01504173	FLUOXETINE	120317-10	10-H11	54910-89-3	C17H19ClF3NO	345.795	antidepressant	synthetic; LY-110140	USAN, INN, BAN	PROZAC	Clin Ther 19:1135 (1997); 21:615 (1999)	10	DMSO
02300234	ISRADIPINE	120317-11	11-A2	75695-93-1	C19H21N3O5	371.396	Ca channel blocker, antiparkisonian	synthetic; PN-200-110	USP, INN, BAN	DYNACIRC	Int J Neuropsychopharm 8:203 (2005); Eur J Med Res 11: 93 (2006); Nature 447:1081 (2007)	10	DMSO
01504175	CEFUROXIME AXETIL	120317-11	11-A3	64544-07-6, 55268-75-2 [cefuroxime]	C20H22N4O10S	510.483	antibacterial	synthetic	USP, BAN, JAN	CEFTIN	Antimicrob Agents Chemother 9:511 (1976); 12:47 (1977); Drugs 17:233 (1979)	10	DMSO
01504179	FEXOFENADINE HYDROCHLORIDE	120317-11	11-A4	138452-21-8	C32H40ClNO4	538.133	nonsedating H1-antihistamine	synthetic; MDL-16455A	USAN, INN, BAN	ALLEGRA	Arzneim Forsch 46:153 (1996); J Allergy Clin Immunol 98:1062 (1996)	10	DMSO
01504183	TRIFLURIDINE	120317-11	11-A5	70-00-8	C10H11F3N2O5	296.205	antiviral (opthalmic)	synthetic	USP, INN	VIROPTIC	Invest Opthamol Visual Sci 17:1941 (1978); Arch Opthamol 96:1839 (1978); Drugs 23:329 (1982)	10	DMSO
01300037	SODIUM NITROPRUSSIDE	120317-11	11-A6	13755-38-9	C5FeN6Na2O	261.922	antihypertensive	synthetic	USP	NITROPRESS	J Clin Pharmacol 14:494 (1974)	10	DMSO
01504190	AVOBENZONE	120317-11	11-A7	70356-09-1	C20H22O3	310.397	sunscreen	synthetic	USP, INN	PARSOL	J Am Acad Dermatol 15:494 (1986); 16:346 (1987); Int J Cosmet Sci 10:53 (1988)	10	DMSO
01505982	OXANTEL PAMOATE	120317-11	11-A8	68813-55-8	C36H32N2O7	604.666	anthelmintic	synthetic; CP-14445-16	USAN, INN, BAN	TELOPAR		10	DMSO
01504214	TRIMETOZINE	120317-11	11-A9	635-41-6	C14H19NO5	281.311	sedative, neurosedative	synthetic; Abbott-22370, PS-2383	USAN, INN		J Med Pharm Chem 5: 800 (1962)	10	DMSO
02300212	DOMPERIDONE	120317-11	11-A10	57808-66-9	C22H24ClN5O2	425.922	antiemetic, dopamine antagonist	synthetic; R-33812	USAN, INN, BAN, JAN	MOTILIUM		10	DMSO
01504226	CYSTEAMINE HYDROCHLORIDE	120317-11	11-A11	60-23-1	C2H8ClNS	113.61	antiurolithic, depigmentation, radiation protectant	cysteamine; CL-9148	USAN, INN, BAN			10	DMSO
01504235	ROFECOXIB	120317-11	11-B2	162011-90-7	C17H14O4S	314.363	COX2 inhibitor, antiinflammatory, antiarthritic	synthetic; MK-0966	USAN, INN, BAN	VIOXX	JAMA 186:954 (2001)	10	DMSO
01504236	SIMVASTATIN	120317-11	11-B3	79902-63-9	C25H38O5	418.579	antihyperlipidemic, HMGCoA reductase inhibitor	synthetic; MK-733	USP, INN, BAN	ZOCOR	Anal Profiles Drug Subs Excip 22:359 (1993); Clin Cardiol 23:39 (2000); Am J Cardiol 86:406 (2000)	10	DMSO
01504243	OXCARBAZEPINE	120317-11	11-B4	28721-07-5	C15H12N2O2	252.275	antipsychotic	synthetic; GP-47680, KIN-493	USAN, INN, BAN	TRILEPTAL		10	DMSO
01504150	MELOXICAM SODIUM	120317-11	11-B5	71125-38-7	C14H12N3NaO4S2	373.387	antiinflammatory	synthetic; UH-AC-62XX	USAN, INN, BAN	MOBIC	Neuropharmacol 39:1653 (2000)	10	DMSO
01504257	CARVEDILOL	120317-11	11-B6	72956-09-3	C24H26N2O4	406.486	beta-adrenergic blocker	synthetic; BM-14190	USAN, INN, BAN, JAN	COREG	Arzneim Forsch 40:735 (1990); N Engl J Med 334:1349 (1996); 339:1759 (1998)	10	DMSO
01504259	IRBESARTAN	120317-11	11-B7	138402-11-6	C25H28N6O	428.542	angiotensin 2 receptor antagonist	synthetic; BMS-186295, SR-47436	USP, INN, BAN	AVAPRO	J Clin Hypertens 3:283 (2001); N Engl J Med 345:851 (2001)	10	DMSO
01504260	LEVOFLOXACIN	120317-11	11-B8	138199-71-0	C18H20FN3O4	361.376	antibacterial	synthetic; DR-3355, RWJ-25213	USAN, INN, BAN, JAN	LEVAQUIN		10	DMSO
01504269	LITHIUM CITRATE	120317-11	11-B9	6080-58-6, 919-16-4 [anhydrous]	C6H5Li3O7	209.92	antidepressant	synthetic	USP	LITAREX		10	DMSO
01504272	GATIFLOXACIN	120317-11	11-B10	160738-57-8	C19H22FN3O4	375.403	antibacterial	synthetic; BMS-206584-01, AM-1155	USAN, INN	TEQUIN		10	DMSO
01504273	MIGLITOL	120317-11	11-B11	72432-03-2	C8H17NO5	207.228	alpha-glucosidase inhibitor, antidiabetic	synthetic; Bay-M1099	USAN, INN, BAN	GLYSET	Drugs 59:521 (2000)	10	DMSO
01504300	ORLISTAT	120317-11	11-C2	96829-58-2	C29H53NO5	495.749	reversible lipase inhibitor, antiobesity	semisynthetic; Ro-18-0647/002	USAN, INN, BAN	XENICAL	J Clin Pharmacol 35:1103 (1995); JAMA 281:235 (1999); J Clin Pharmacol 43 :428 (2003)	10	DMSO
01504303	MOXIFLOXACIN HYDROCHLORIDE	120317-11	11-C3	186826-86-8	C23H29ClFN3O4	465.957	antibacterial	synthetic	USAN	AVELOX		10	DMSO
01504401	PIOGLITAZONE HYDROCHLORIDE	120317-11	11-C4	111025-46-8 (pioglitazone)	C19H21ClN2O3S	392.908	antidiabetic	synthetic; U-72107A	USAN, INN, BAN	ACTOS	Endocrinology 129:1915 (1991); Diabetes 41:476 (1992); Am J Physiol 264:C1600 (1993)	10	DMSO
01504403	DONEPEZIL HYDROCHLORIDE	120317-11	11-C5	142057-77-0	C24H30ClNO3	415.965	acetylcholinesterase inhibitor (reversible), cognitive enhancer	synthetic; E-2020, BNAG	USAN, INN, BAN	ARICEPT		10	DMSO
01504911	FLUVASTATIN	120317-11	11-C6	93957-54-1	C24H26FNO4	411.478	antihyperlipidemic, HMGCoA reductase inhibitor	synthetic; XU-62-320	USAN, INN, BAN	LESCOL		10	DMSO
01505003	PIZOTYLINE MALATE	120317-11	11-C7	5189-11-7	C23H27NO5S	429.539	5HT antagonist, antimigraine	synthetic; Pizotifen; BC-105	USAN, INN, BAN	SANDOMIGRAN	J Cardiovas Pharmacol 8:805 (1986); Eur Neurol 38:31 (1997)	10	DMSO
01505012	EXEMESTANE	120317-11	11-C8	107868-30-4	C20H24O2	296.413	antineoplastic, aromatase inhibitor	synthetic; PNU-155971, FCE-24304	USAN, INN, BAN	AROMASIN	J Steroid Biochem 30:391 (1988)	10	DMSO
01301012	ADIPIC ACID	120317-11	11-C9	124-04-9	C6H10O4	146.144	acidulating agent	synthetic	NF		JACS 62:869 (1910), J Org Chem 38:3729 (1973)	10	DMSO
01505981	ORNIDAZOLE	120317-11	11-C10	16773-42-5	C7H10ClN3O3	219.629	antiinfective	synthetic; Ro-7-0207	USAN, INN			10	DMSO
01505979	ETHYNODIOL DIACETATE	120317-11	11-C11	297-76-7	C24H32O4	384.52	progestin	semisynthetic; SC-11800	USP, INN, BAN, JAN			10	DMSO
01505116	ESTROPIPATE	120317-11	11-D2	7280-37-7	C22H32N2O5S	436.575	estrogen	semisynthetic	USP, BAN	OGEN		10	DMSO
01502552	CINROMIDE	120317-11	11-D3	58473-74-8	C11H12BrNO	254.128	anticonvulsant	synthetic	USAN, INN	VUMIDE	J Pharm Pharmacol 33:741 (1981); Epilepsia 24:394, 422 (1983); Curr Ther Res 34:7 (1983)	10	DMSO
01505125	ALCLOMETAZONE DIPROPIONATE	120317-11	11-D4	66734-13-2	C28H37ClO7	521.056	antiinflammatory, glucocorticoid	semisynthetic; SCH-22219	USP, INN, JAN	ACLOVATE	Arzniem Forsch 29:992 (1979); 30:1618 (1980)	10	DMSO
01505166	ALENDRONATE SODIUM	120317-11	11-D5	121268-17-5	C4H19NNaO10P2	326.134	bone resorption inhibitor, farnesyldiphosphate synthetase inhibitor, antimetastatic	synthesis	USAN	FOSAMAX	Nature 223:211 (1969); Cancer Res 62:2708 (2002); Mol Pharmacol 62:1255 (2002)	10	DMSO
01505172	ACARBOSE	120317-11	11-D6	56180-94-0	C25H43NO18	645.617	alpha-glucosidase & saccharase inhibitor, antidiabetes, antihyperlipidaemia, antiobesity	Actinoplanes spp	USAN, INN, BAN	GLUCOBAY	Naturwissenschaften 64:535 (1977); Carbohydr Res 128:235 (1984); Drugs 35:214 (1988)	10	DMSO
01505178	ROPINIROLE HYDROCHLORIDE	120317-11	11-D7	91374-21-9	C16H25ClN2O	296.843	dopamine receptor agonist, antiParkinsonian	synthetic; SK&F-101468	USAN, INN, BAN	REQUIP	J Med Chem 28:1533 (1985)	10	DMSO
01505187	QUETIAPINE	120317-11	11-D8	111974-69-7	C21H25N3O2S	383.516	antipsychotic: 5HT antagonist, dopamine antagonist, H1-antihistamine, alpha adrenergic blocker	synthetic; ICI-204636, ZD-5077, ZM-204639	USAN, INN, BAN	SEROQUEL	Psychopharmacol 112:285 (1993); 119:231 (1995); Curr Med Res Opin 15:145 (1999)	10	DMSO
01505189	RIZATRIPTAN BENZOATE	120317-11	11-D9	144034-80-0	C22H25N5O2	391.477	5HT-1B/1D agonist, antimigraine	synthetic; MK-0462	USAN, INN, BAN	MAXALT	Neurology 57:1377 (2001); Drugs 62:1539 (2002)	10	DMSO
01505201	FAMCICLOVIR	120317-11	11-D10	104227-87-4	C14H19N5O4	321.339	antiviral	synthetic; BRL-42810	USAN, INN, BAN	FAMVIR		10	DMSO
01505202	AMLODIPINE BESYLATE	120317-11	11-D11	111470-99-6	C26H31ClN2O8S	567.063	Ca channel blocker	synthetic	USAN, INN, BAN, JAN	NORVASC	N Engl J Med 335:1107 (1996); Exp Opin Pharmacother 5:459 (2004)	10	DMSO
01505203	EZETIMIBE	120317-11	11-E2	163222-33-1	C24H21F2NO3	409.437	sterol absorption inhibitor	synthetic	USAN, INN, BAN	ZETIA	Br J Pharmacol 129:1748 (2000); Expert Opin Invest Drugs 11:1587 (2002)	10	DMSO
01505205	OLMESARTAN MEDOXOMIL	120317-11	11-E3	144689-63-4	C29H30N6O6	558.599	Angiotensin II inhibitor prodrug, antihypertensive （血）	synthetic; CS-866	USAN, INN, BAN	BENICAR	J Hypertens 15:1809 (1997); Curr Opin Cardiovasc Pulm Renal Invest Drugs 2:378 (2000)	10	DMSO
01505207	CEFTIBUTEN	120317-11	11-E4	97519-39-6	C15H14N4O6S2	410.43	antibacterial	semisynthetic	USAN, INN, BAN	CEDAX	Antimicrob Agents Chemother 32:1576 (1988); J Clin Pharmacol 28:246 (1988)	10	DMSO
01505208	CEFDINIR	120317-11	11-E5	91832-40-5	C14H13N5O5S2	395.418	antibacterial	semisynthetic; CL-983, FK-482	USAN, INN, BAN	OMNICEF	Pediatr Infect Dis J 19:S141 (2000); 23:834 (2004); Drugs 64:1433 (2004)	10	DMSO
01505210	SIBUTRAMINE HYDROCHLORIDE	120317-11	11-E6	84485-00-7; 106650-56-0 (base); 125494-59-9 (hydrate)	C17H27Cl2N	316.317	anorexic, antidepressant, inhibitor of 5HT, norepinephrine & dopamine uptake	synthetic; BTS-54524	USAN, INN, BAN	MERIDIA	Int J Obes 22:32, Suppl 1:S18 (1998);	10	DMSO
01505212	PERINDOPRIL ERBUMINE	120317-11	11-E7	107133-36-8; 82834-16-0 (perindopril)	C23H43N3O5	441.616	antihypertensive, ACE inhibitor （血）	synthetic; S-9490, McN-A-28833-109	USAN, INN, BAN	ACEON	Br J Clin Pharmacol 23:159 (1987); J Cardiovasc Pharmacol 10suppl:7: 116 (1987)	10	DMSO
01505213	ROSUVASTATIN CALCIUM	120317-11	11-E8	287714-14-4, 147098-20-2(Ca salt)	C22H27CaFN3O6S	520.619	antihyperlipidemic	synthetic; S-4532	USAN, INN, BAN	CRESTOR	Clin Pharmacol Ther 78:330 (2005); Am J Cardiol 97:229 (2006)	10	DMSO
01500418	MOXALACTAM DISODIUM	120317-11	11-E9	8031-09-2	C20H18N6Na2O9S	564.445	antibacterial	semisynthetic; LY-127935	USAN, INN, BAN	MOXAM		10	DMSO
01503876	PREDNICARBATE	120317-11	11-E10	73771-04-7	C27H36O8	488.583	antiinflammatory, glucocorticoid	semisynthetic; HOE-777	USP, INN, BAN	DERMATOP	Arzneim Forsch 32:633 (1982); 35:1753 (1985); Z Hautkrankhr 61 Suppl 1:1 (1986)	10	DMSO
01505222	DERACOXIB	120317-11	11-E11	169590-41-4	C17H14F3N3O3S	397.379	antiinflammatory, antiarthritic, COX-2 inhibitor	synthetic	USAN, INN	DERAMAXX	molecules 5:945 (2000), Vet Ther 3:453 (2002)	10	DMSO
01505230	CILOSTAZOL	120317-11	11-F2	73963-72-1	C20H27N5O2	369.47	phosphodiesterase inhibitor	synthetic; OPC-13013	USAN, INN, BAN, JAN	PLETAL	Am J Cardiol 84:511 (1999); Circulation 100:21 (1999); Drugs Aging 14:63 (1999)	10	DMSO
01505244	CITICOLINE	120317-11	11-F3	987-78-0	C14H26N4O11P2	488.331	cognition enhancer, phosphocholine cytidyltransferase activator	cytidine-5'-diphosphocholine	USAN, INN, JAN	CERAXON	J Neurochem 65: 889 (1995); Neurosci Lett 273: 163 (1999)	10	DMSO
01505249	APRAMYCIN SULFATE	120317-11	11-F4	65710-07-8	C21H41N5O11	539.588	antibacterial; LD50(iv) 280mg/kg(mouse)	Streptomyces tenebrarius, Saccharomyces porispora hiltus; EL-857	USAN, INN, BAN		J Org Chem 41: 2087 (1976); 43: 1430 (1978); Eur J Biochem 99: 623 (1979); Antimicrobial Agents Chemother 14: 69 (1978)	10	DMSO
01505262	SERTRALINE HYDROCHLORIDE	120317-11	11-F5	79559-97-0; 79617-96-2(base)	C17H18Cl3N	342.699	antidepressant, 5HT uptake inhibitor	synthetic	USAN, INN, BAN	ZOLOFT	Drugs 44:604 (1992); JAMA 283:1837 (2000)	10	DMSO
01500414	MINOCYCLINE HYDROCHLORIDE	120317-11	11-F6	13614-98-7, 10118-90-8 [minocycline]	C23H28ClN3O7	493.949	antibacterial	semisynthetic	USAN, INN, BAN	SOLODYN		10	DMSO
01505265	TELITHROMYCIN	120317-11	11-F7	191114-48-4	C43H65N5O10	812.025	antibacterial	semisynthetic; HMR-3647	USAN, INN, BAN	KETEK	J Antimicrob Chemother 41:149 (1998); 51:497 (2003)	10	DMSO
01505267	OXAPROZIN	120317-11	11-F8	21256-18-8	C18H15NO3	293.325	antiinflammatory	synthetic; WY-21743	USP, INN, BAN, JAN	DAYPRO		10	DMSO
01501129	CARBETAPENTANE CITRATE	120317-11	11-F9	23142-01-0, 77-23-6 [carbetapentane]	C26H39NO10	525.601	antitussive	synthetic	NF-XIII, INN, BAN	TOCLASE	Arzneim Forsch 17:495 (1967); 22:389 (1972)	10	DMSO
01503843	NITAZOXANIDE	120317-11	11-F10	55981-09-4	C12H9N3O5S	307.287	antiparasitic （菌）	synthetic; PH-5776	USAN, INN, BAN	ALINIA		10	DMSO
01505305	PEFLOXACINE MESYLATE	120317-11	11-F11	149676-40-4	C18H24FN3O6S	429.471	antibacterial, antiproliferative	synthetic; 41982-BP	USAN, INN, BAN		J Med Chem 31:221 (1988); J Pharmacol Exp Ther 248:415 (1989)	10	DMSO
01503841	METHYCLOTHIAZIDE	120317-11	11-G2	135-07-9	C9H11Cl2N3O4S2	360.24	antihypertensive	synthetic; NSC-110431	USP, INN, BAN, JAN	ENDURON		10	DMSO
01505309	BIFONAZOLE	120317-11	11-G3	60628-96-8	C22H18N2	310.402	antifungal, calmodulin antagonist	synthetic; BAY-H-4502	USAN, INN, BAN, JAN	MYCOSPOR	Eur J Pharmacol 313:265 (1996)	10	DMSO
01505312	TYLOSIN TARTRATE	120317-11	11-G4	1405-54-5, 1401-69-0(base)	C50H83NO23	1066.21	antibacterial	Streptomyces fradiae	USP, INN, BAN	TYLAN	Chem Ber 108:2481 (1975); Infection 5:183 (1977); Antimicrob Agents Chemother 20:214 (1981); US Pat 1981, 4 304 856; J Antibiot 35: 921, 1675 (1982)	10	DMSO
01505314	SARAFLOXACIN HYDROCHLORIDE	120317-11	11-G5	91296-87-6	C20H18ClF2N3O3	421.835	antibacterial	synthetic; Abbott-56620	USAN, INN, BAN	SARAFLOX	J Med Chem 28:1558 (1985); J Antimicrob Chemother 19:611 (1987)	10	DMSO
01503834	GADOTERIDOL	120317-11	11-G6	120066-54-8	C17H29GdN4O7	558.693	paramagnetic agent	synthetic; SQ-32692	USP, INN, BAN, JAN	PROHANCE		10	DMSO
01505327	CHLORMADINONE ACETATE	120317-11	11-G7	302-22-7	C23H29ClO4	404.938	progestin, antiandrogen	semisynthetic; NSC-92338	USAN, INN, BAN, JAN		Cancer Metastasis Rev 6:615 (1987); Endocrin J 42:505 (1995)	10	DMSO
01505330	OXICONAZOLE NITRATE	120317-11	11-G8	64211-46-7	C18H14Cl4N4O4	492.149	antifungal	synthetic; SGD-301-76, Ro-13-8996,ST-813	USAN, INN, BAN, JAN	OXISTAT	Arzneimittelforschung 32:17 (1992)	10	DMSO
01505332	AZAPERONE	120317-11	11-G9	1649-18-9	C19H22FN3O	327.405	tranquilizer, neuroleptic, alpha adrenergic blocker	synthetic; R-1929	USP, INN, BAN	SUICALM	J Vet Pharmacol Ther 9:164 (1986); Psychopharmacol 52:107 (1997)	10	DMSO
01503838	IOXILAN	120317-11	11-G10	107793-72-6	C18H24I3N3O8	791.12	radiopaque agent	synthetic	USP, INN	OXILAN		10	DMSO
01505340	AZELASTINE HYDROCHLORIDE	120317-11	11-G11	58581-89-8	C22H25Cl2N3O	418.37	H1 antihistamine (nonsedating); leucotriene synthesis blocker	synthetic	USAN, INN, BAN, JAN	ASTENIL	Int Arch Allergy Appl Immun 83:284 (1987)	10	DMSO
01505346	KETANSERIN TARTRATE	120317-11	11-H2	83846-83-7, 74050-98-9(base)	C22H22FN3O3	395.437	5HT2/5HT1C seritonin antagonist	synthetic; R41468	USAN, INN, BAN		J Pharmacol Exp Therap 218:217 (1981); Drug Dev Res 6:263 (1985)	10	DMSO
01503879	TILETAMINE HYDROCHLORIDE	120317-11	11-H3	14176-50-2	C12H18ClNOS	259.8	anesthetic, anticonvulsant	synthetic; CL-399	USAN, INN, BAN	TELAZOL	J Wildlife Diseases 36:670 (2000); J Wildlife Management 73:210 (2009)	10	DMSO
01505356	DECOQUINATE	120317-11	11-H4	18507-89-6	C24H35NO5	417.55	coccidiostat	synthetic; M&B-15497, HC-1528	USP, INN, BAN			10	DMSO
01505360	CEFDITORIN PIVOXIL	120317-11	11-H5	117467-28-4	C25H28N6O7S3	620.73	antibacterial	semisynthetic	USAN, INN, JAN	SPECTRACEF	Antimicrob Agents Chemother 32:1421 (1988); Drugs Exper Clin Res 20:127 (1994)	10	DMSO
01505368	VALACYCLOVIR HYDROCHLORIDE	120317-11	11-H6	124832-27-5	C13H21ClN6O4	360.803	antiviral	synthetic; BW-256-U-87	USAN, INN, BAN	VALTREX	Drugs 52:754 (1996); N Engl J Med 340:1462 (1999); 350:11 (2004)	10	DMSO
01505387	DULOXETINE HYDROCHLORIDE	120317-11	11-H7	136434-34-9	C18H20ClNOS	333.883	antidepressant	synthetic; LY-248686	USAN, INN, BAN	CYMBALTA		10	DMSO
01505390	NISOLDIPINE	120317-11	11-H8	63675-72-9	C20H24N2O6	388.424	vasodilator (coronary)	synthetic; bayk-5552	USAN, INN, BAN, JAN	SULAR		10	DMSO
01505391	MONTELUKAST SODIUM	120317-11	11-H9	151767-02-1	C34H33ClNNaO3S	594.154	leucotriene antagonist, antiasthmatic	synthetic; MK-476	USAN, INN, BAN	SINGULAIR		10	DMSO
01505410	BENURESTAT	120317-11	11-H10	38274-54-3	C9H9ClN2O3	228.637	urease inhibitor	synthetic; EU-2826	USAN, INN		Invest Urol 12:381 (1975); 18:102 (1980)	10	DMSO
01505411	BENZOXIQUINE	120317-11	11-H11	86-75-9	C16H11NO2	249.272	antiinfective	synthetic; NSC-3951	USAN, INN	DIOXYLINE	Int J Toxicol 16:117 (1997)	10	DMSO
01505412	BISMUTH SUBSALICYLATE	120317-12	12-A2	14882-18-9	C7H5BiO4	362.096	antidiarrheal, antacid, antiulcer	synthetic	USP, JAN	PEPTO-BISMOL	Rev Infect Dis 12 Suppl 1:1 (1990); N Engl J Med 328:1653 (1993); Dig Dis Sci 44:2419 (1999)	10	DMSO
01505413	BENZOYLPAS	120317-12	12-A3	13898-58-3	C14H11NO4	257.248	antibacterial, tuberculostatic	synthetic	USP-XX	THERAPAS	J Chem Soc 1949:1498	10	DMSO
01505414	BROMINDIONE	120317-12	12-A4	1146-98-1	C15H9BrO2	301.142	anticoagulant	synthetic	USAN, INN, BAN	HALINONE	Farmaco Ed Sci 10:710 (1955)	10	DMSO
01505417	CAPOBENIC ACID	120317-12	12-A5	21434-91-3	C16H23NO6	325.365	antiarrhythmic	synthetic; C-3	USAN, INN			10	DMSO
01505425	ACETOHEXAMIDE	120317-12	12-A6	968-81-0	C15H20N2O4S	324.402	antidiabetic	synthetic; 33006	USP, INN, BAN, JAN	DYMELOR	J Med Chem 6:60 (1963); Anal Profiles Drug Subs 1:1 (1972)	10	DMSO
01505426	ETHOXZOLAMIDE	120317-12	12-A7	452-35-7	C9H10N2O3S2	258.32	carbonic anhydrase inhibitor, antiulcer, antiglaucoma	synthetic	USP-XX	ETHAMIDE		10	DMSO
01505429	FLUCYTOSINE	120317-12	12-A8	2022-85-7	C4H4FN3O	129.094	antifungal	synthetic; RO-2-9915	USP, INN, BAN, JAN	ANCOBON		10	DMSO
01505432	FOMEPIZOLE HYDROCHLORIDE	120317-12	12-A9	56010-88-8	C4H7ClN2	118.567	alcohol dehydrogenase inhibitor, antidote	synthetic; 4-MP	USAN, INN, BAN	ANTIZOL		10	DMSO
01505433	GLIPIZIDE	120317-12	12-A10	29094-61-9	C21H27N5O4S	445.544	antidiabetic	synthetic; CP-28720, K-4024	USP, INN, BAN	GLUCOTROL	Arzneim Forsch 21:206 (1971); Drugs 18:329 (1979); Pharmacotherapy 5:63 (1985)	10	DMSO
01505435	GUANFACINE HYDROCHLORIDE	120317-12	12-A11	29110-47-2	C9H10Cl3N3O	282.559	antihypertensive	synthetic; BS-100-141	USP, INN, BAN, JAN	TENEX	Br J Clin Pharmacol 10 Suppl 1:1S (1980); Am J Cardiol 57:1E (1986)	10	DMSO
01505436	D-LACTITOL MONOHYDRATE	120317-12	12-B2	81025-04-9, 585-86-4	C12H26O12	362.334	sweetener, treatment of portoencephalopathy	semisynthetic	USAN, NF, INN, BAN		Zhonghua Yi Xue Za Zhi 55:31 (1995)	10	DMSO
01505437	LEVOCARNITINE	120317-12	12-B3	541-15-1	C7H15NO3	161.202	cofactor for fatty acid metabolism, replenisher in arterial disease	semisynthetic	USP, INN, BAN, JAN	CARNITOR		10	DMSO
01505440	LOBENDAZOLE	120317-12	12-B4	6306-71-4	C10H11N3O2	205.218	anthelmintic	synthetic; SK&F-24529; NSC-42044	USAN, INN			10	DMSO
01505444	METHYLENE BLUE	120317-12	12-B5	7220-79-3	C16H20ClN3OS	337.874	antimethemoglobinemic, cyanide antidote	synthetic	USP, INN, BAN			10	DMSO
01502382	EPRINOMECTIN	120317-12	12-B6	123997-26-2	C50H75NO14	914.154	antiparasitic （菌）	synthetic; MK-397	USAN, INN, BAN	EPRINEX		10	DMSO
01505448	NITHIAMIDE	120317-12	12-B7	140-40-9	C5H5N3O3S	187.178	antibacterial	synthetic; CI-5279	USAN, INN, BAN			10	DMSO
01505449	PRALIDOXIME CHLORIDE	120317-12	12-B8	51-15-0	C7H9ClN2O	172.616	cholesterase agonist	synthetis; 2-PAM	USP, INN, BAN	PROTOPAM	J Pharm Sci 53:1143 (1964); Toxicol Appl Pharmacol 16:40 (1970)	10	DMSO
01505450	PREDNISOLONE HEMISUCCINATE	120317-12	12-B9	2920-86-7	C25H32O8	460.529	antiinflammatory, glucocorticoid	semisynthetic	USP, JAN	CORT SOL	Ther Drug Monit 2:169 (1980); Anal Profiles Drug Subs Excip 21:415 (1992); Ophthalmic Res 36:231 (2001)	10	DMSO
01505453	PYRIDOXINE	120317-12	12-B10	65-23-6	C8H11NO3	169.182	vitamin B6, enzyme cofactor	rice husks, wheat germ, yeast	USP, INN, BAN, JAN	HEXABETALIN	Acta Neurol Scand 76:8 (1987); Biol Pharm Bull 32:597 (2009)	10	DMSO
01506038	RISPERIDONE	120317-12	12-B11	106266-06-2	C23H27FN4O2	410.496	neuroleptic	synthetic; R-64766	USAN, INN, BAN	RISPERDAL	Am J Therapeutics 4:159 (1997); Pharmacotherapy 26:748 (2006)	10	DMSO
01505461	SULFISOXAZOLE ACETYL	120317-12	12-C2	80-74-0	C13H15N3O4S	309.346	antibacterial	synthetic	USP	GANTRISIN	Arzneim Forsch 15:1441 (1965); Anal Profiles Drug Subs 2:487 (1973)	10	DMSO
01505463	TAURINE	120317-12	12-C3	107-35-7	C2H7NO3S	125.147	neuroprotectant, inhibitory neurotransmitter, GABA agonist	widespread in animal tissue	USP, INN, JAN		Am J Clin Nutrition 47:660 (1988); Amino Acids 23:381 (2002); Endocrinology 147:3276 (2006)	10	DMSO
01505465	TRICLOSAN	120317-12	12-C4	3380-34-5	C12H7Cl3O2	289.547	antiinfective	synthetic; CH-3565	USP, INN, BAN	STRI-DEX	Drugs Cosmet Ind 109(3):36, 171 (1971); Toxicology 3:33 (1975); Ind Med Surg 38(2):64 (1969)	10	DMSO
01505464	THIAMINE	120317-12	12-C5	67-03-8	C12H18Cl2N4OS	337.273	vitamin B1, enzyme cofactor	rice husks, wheat germ, yeast	USP, INN, BAN, JAN	BETALIN-S	Anal Profiles Drug Subs 18:413 (1989); Am J Clin Nutr 36:1067 (1982); J Pharm Sci 82:56 (1993)	10	DMSO
01505466	TRIMETHADIONE	120317-12	12-C6	127-48-0	C6H9NO3	143.144	anticonvulsant	synthetic	USP-XXIII, INN, BAN, JAN	TRIDIONE	Pharmacol Toxicol 26:177 (1968); 27:295 (1969); Toxicol Appl Pharmacol 30:452 (1974)	10	DMSO
01503870	VALGANCICLOVIR HYDROCHLORIDE	120317-12	12-C7	175865-59-5	C14H23ClN6O5	390.83	antiviral	synthetic; RS-079070-194	USAN, INN, BAN	VALCYTE	Clin Pharmacokinet 37:167 (1999);N Engl J Med 346:1119 (2002)	10	DMSO
01505468	UNDECYLENIC ACID	120317-12	12-C8	112-38-9	C11H20O2	184.281	antifungal	semisynthetic	USP, JAN		Int J Dermatol 19:51 (1980)	10	DMSO
01505470	CLINDAMYCIN PALMITATE HYDROCHLORIDE	120317-12	12-C9	25507--04-4	C34H64Cl2N2O6S	699.869	antibacterial, inhibits protein synthesis	semisynthetic; U-25179E	USP, JAN	CLEOCIN	Anal Profiles Drug Subs 10:75 (1981)	10	DMSO
01505474	CEFONICID SODIUM	120317-12	12-C10	71420-79-6	C18H16N6Na2O8S3	586.535	antibacterial	semisynthetic; SK&F-D-75073-Z	USAN, INN, BAN	MONOCID	Antimicrob Agents Chemother 13:784 (1978); 21:344 (1982)	10	DMSO
00305025	PHENYL AMINOSALICYLATE	120317-12	12-C11	133-11-9	C13H11NO3	229.238	antibacterial (tuberculostatic)	synthetic; NSC-40144	USAN, INN, BAN	PHENYPASTEBAMIN	Acta Pharmacol Toxicol 11:307 (1955); Dis Chest 42;379 (1962)	10	DMSO
01505482	NETILMICIN SULFATE	120317-12	12-D2	56391-56-1	C21H45N5O15S2	671.745	antibacterial	semisynthetic; SCH-20569	USP, INN, BAN, JAN	NETROMYCIN		10	DMSO
01505483	DOXORUBICIN	120317-12	12-D3	23214-92-8	C27H29NO11	543.532	antineoplastic	semisynthetic; NSC-123127	USAN, INN, BAN	RUBEX		10	DMSO
01505492	METHYSERGIDE MALEATE	120317-12	12-D4	129-49-7	C25H31N3O6	469.542	vasoconstrictor, antimigraine	semisynthetic	USP	SANSERT		10	DMSO
01505978	FLORFENICOL	120317-12	12-D5	76639-94-6	C12H14Cl2FNO4S	358.218	antibacterial	synthetic; SCH-25298	USAN, INN, BAN	NUFLOR		10	DMSO
01505498	ACEPROMAZINE MALEATE	120317-12	12-D6	3598-37-6	C23H26N2O5S	442.538	sedative	synthetic; 1522-CB	USP, INN, BAN	ATRAVET	J Toxicol Environ Health 7:745 (1981); Can Vet J 35:458 (1994)	10	DMSO
01505514	BIPERIDEN	120317-12	12-D7	514-65-8	C21H29NO	311.471	anticholinergic, antiparkinsonian	synthetic	USP, INN, BAN, JAN	AKINETON	Toxicol Appl Pharmacol 2:379 (1960)	10	DMSO
01505530	DEXCHLORPHENIRAMINE MALEATE	120317-12	12-D8	2438-32-6	C20H23ClN2O4	390.87	antihistamine	synthetic	USP, INN, BAN, JAN	POLARAMINE		10	DMSO
01505532	DILOXANIDE FUROATE	120317-12	12-D9	3736-81-0	C14H11Cl2NO4	328.154	amoebicide	synthetic	USP			10	DMSO
01505537	ETIDRONATE DISODIUM	120317-12	12-D10	7414-83-7	C2H6Na2O7P2	249.993	bone resorption inhibitor	synthetic	USP, BAN, JAN	DIDRONEL		10	DMSO
01502371	AMOROLFINE HYDROCHLORIDE	120317-12	12-D11	78613-38-4, 78613-35-1(base)	C21H36ClNO	353.98	antimycotic	synthetic; RO-14-4767	USAN, INN, BAN, JAN	LOCERYL	Clin Exp Dermatol 17 Suppl 1:1 (1992); Drugs 49:103 (1995)	10	DMSO
01505562	NORGESTIMATE	120317-12	12-E2	35189-28-7	C23H31NO3	369.508	progestin	semisynthetic; ORF-10131, RWJ-10131	USP, INN, BAN			10	DMSO
01505576	TERAZOSIN HYDROCHLORIDE	120317-12	12-E3	70024-40-7	C19H26ClN5O4	423.903	antihypertensive	synthetic; Abbott-45975	USP, INN, BAN, JAN	HYTRIN	Anal Profiles Drug Subs 20:693 (1991); J Clin Pharmacol 32:520 (1992)	10	DMSO
01505581	TIOCONAZOLE	120317-12	12-E4	65899-73-2	C16H13Cl3N2OS	387.718	antifungal	synthetic; UK-20349	USP, INN, BAN, JAN	VAGISTAT	Clin Exp Dermatol 7:543 (1982); Dermatologica 166 Suppl 1:1 (1983)	10	DMSO
01502363	DEXIBUPROFEN	120317-12	12-E5	51146-56-6	C13H18O2	206.287	analgesic, antiinflammatory	synthetic; L-669455, MK-233	USAN, INN, BAN		Inflammopharmacology 11:371 (2003); Anesth Analg 97:309 (2003)	10	DMSO
01505590	ANAGRELIDE HYDROCHLORIDE	120317-12	12-E6	58579-51-4	C10H8Cl3N3O	292.554	antithrombotic	synthetic; BL-4162a	USAN, INN, BAN	AGRYLIN	N Eng J Med 92:69 (1992); Expert Opin Pharmacother 5:1781 (2004)	10	DMSO
01505599	ETOMIDATE	120317-12	12-E7	33125-97-2	C14H16N2O2	244.296	sedative	synthetic	USAN, INN, BAN	AMIDATE		10	DMSO
01505610	LAMOTRIGINE	120317-12	12-E8	84057-84-1	C9H7Cl2N5	256.096	anticonvulsant	synthetic; BW-430C	USAN, INN, BAN	LAMICTAL		10	DMSO
01505622	RALOXIFENE HYDROCHLORIDE	120317-12	12-E9	82640-04-8	C28H28ClNO4S	510.057	antiestrogen	synthetic; LY-156758	USAN, INN, BAN	EVISTA	Reprod Toxicol 12:217 (1998); JAMA 281:2189 (1999); 282:637 (1999)	10	DMSO
01505637	CEFPODOXIME PROXETIL	120317-12	12-E10	87239-81-4	C21H27N5O9S2	557.605	antibacterial	semisynthetic; U-76252, CS-807	USP, INN, BAN, JAN	VANTIN	Sanyo Kenkyusho Nempo 39:1 (1987); J Antimicrob Chemother 26 Suppl E:1 (1990)	10	DMSO
01301004	ISOLEUCINE (L)	120317-12	12-E11	73-32-5	C6H13NO2	131.176	amino acid, nutrient	widespread in nature	USP, INN, JAN			10	DMSO
01505650	AMINOPENTAMIDE SULFATE	120317-12	12-F2	119793-66-7	C19H26N2O5S	394.493	antispasmodic, antiemetic	synthetic; NND-1962; BL-139	USP	CENTRINE	J Pharmacol Exp Ther 100:325 (1950); JACS 79:4451 (1957)	10	DMSO
01503850	ZIPRASIDONE MESYLATE	120317-12	12-F3	199191-69-0	C22H25ClN4O4S2	509.05	antipsychotic	synthetic; CP-88, 059-27	USAN	GEODON	J Pharmacol Exp Ther 275:101 (1995); Clin Neuropharmacol 28:83 (2005)	10	DMSO
01505977	ISOETHARINE MESYLATE	120317-12	12-F4	7279-75-6	C14H25NO6S	335.422	bronchodilator	synthetic	USP	BROKOSOL		10	DMSO
01505296	OXFENDAZOLE	120317-12	12-F5	53716-50-0	C15H13N3O3S	315.353	anthelmintic	synthetic; RS-8858	USP, INN, BAN	SYNANTHIC	Am J Vet Res 38:465 (1977)	10	DMSO
01505675	TRIENTINE HYDROCHLORIDE	120317-12	12-F6	38260-01-4	C6H20Cl2N4	219.159	chelating agent	synthetic; MK-0681	USP, INN, BAN	SYPRINE	Prog Clin Biol Res 34:271 (1979); Dev Pharmacol Ther 1:318 (1980); Lancet 1:643 (1982)	10	DMSO
01505677	TICLOPIDINE HYDROCHLORIDE	120317-12	12-F7	53885-35-1	C14H15Cl2NS	300.252	PAF inhibitor	synthetic; 53-32C, 4-C-32	USAN, INN, BAN, JAN	TICLID	Arzneim Forsch 30:409, 415 (1980); Drugs 34:222 (1987)	10	DMSO
01505678	TICARCILLIN DISODIUM	120317-12	12-F8	4697-14-7	C15H14N2Na2O6S2	428.396	antibacterial	synthetic; BRL-2288	USP, INN, BAN	TICAR	Clin Pharmacol Ther 17:441 (1975); Drugs 20:325 (1980)	10	DMSO
01503873	THONZONIUM BROMIDE	120317-12	12-F9	553-08-2	C32H55BrN4O	591.725	mucolytic, antibacterial, surface active agent	synthetic	USAN, USP-XXII, INN	THONZIDE	Eye Ear Nose & Throat 33:351 (1954)	10	DMSO
01505681	TOLTRAZURIL	120317-12	12-F10	69004-03-1	C18H14F3N3O4S	425.389	coccidiostat	synthetic; Bay-Vi-9142	USAN, INN, BAN	BAYCOX	Acta Vet Scand 27:124 (1986); J Comp Pathol 97:21 (1987)	10	DMSO
01505872	ATRACURIUM BESYLATE	120317-12	12-F11	64228-81-5	C65H82N2O18S2	1243.51	neuromuscular blocker	synthetic; BW-33A	USP, INN, BAN	TRACRIUM	Br J Anesth 55 Suppl 1:1S (1983); 58 Suppl 1:1S (1986)	10	DMSO
01505683	ROLIPRAM	120317-12	12-G2	61413-54-5	C16H21NO3	275.351	tranquilizer	synthetic; ZK-62711	USAN, INN		Curr Ther Res 43:291 (1988); Nat Med 1:244 (1995); Biochem J 347:571 (2000)	10	DMSO
01505684	ROLITETRACYCLINE	120317-12	12-G3	751-97-3	C27H33N3O8	527.579	antibacterial	semisynthetic; SQ-15659	USP-XXII, INN, BAN, JAN	SYNTETRIN	Toxicol Appl Pharmacol 18:185 (1971); Antimicrob Agents Chemother 10:802 (1976)	10	DMSO
01505690	PIPAMPERONE	120317-12	12-G4	1893-33-0	C21H30FN3O2	375.491	antipsychotic	synthetic; R-3345	USAN, INN, BAN	DIPIPERON	Acta Psychiat Scand 52:237 (1975); Life Sci 80:74 (2006)	10	DMSO
01505692	PANCURONIUM BROMIDE	120317-12	12-G5	15500-66-0	C35H60Br2N2O4	732.687	neuromuscular blocker	synthetic; ORG-NA-97	USAN, INN, BAN, JAN	PAVULON	Anaesthesia 58:265 (2003); J Anaesth Clin Pharmacol 25:203 (2009)	10	DMSO
01505701	FlUMAZENIL	120317-12	12-G6	78755-81-4	C15H14FN3O3	303.296	benzodiazepine antagonist	synthetic; Ro-15-1788/000	USP, INN, BAN	ROMAZICON		10	DMSO
01505703	ALTRENOGEST	120317-12	12-G7	850-52-2	C21H26O2	310.44	progestinantineoplastic	synthetic; RU-2267, A-35957	USAN, INN, BAN	REGUMATE	J Anim Sci 49:729 (1979); 52:831 (1981)	10	DMSO
01505704	BISOPROLOL FUMARATE	120317-12	12-G8	104344-23-2	C22H35NO8	441.526	beta-blocker, antihypertensive	synthetic; CL-297939, EMD-33512	USP, JAN	ZEBETA	Br J Clin Pharmacol 18:343 (1984); Eur J Clin Pharmacol 27:135 (1984); Eur Heart J 6:8845 (1985)	10	DMSO
01505705	FLUDARABINE PHOSPHATE	120317-12	12-G9	75607-67-9	C10H13FN5O7P	365.217	antineoplastic	synthetic; NSC-312887	USP, INN, BAN	FLUDARA		10	DMSO
01505723	BETAMETHASONE ACETATE	120317-12	12-G10	987-24-6	C24H31FO6	434.509	antiinflammatory	semisynthetic	USP, BAN, JAN	CELESTOVET	Drug Dev Ind Pharmacy 31:813 (2005); Clin Rheumatol 28:85 (2009)	10	DMSO
01502036	VIGABATRIN	120317-12	12-G11	60643-86-9	C6H11NO2	129.16	anticonvulsant	synthetic; MDL-71754	USAN, INN, BAN		Neuropharmacology 21:803 (1982); Clin Neuropharmacol 8:1 (1985); Drugs 41:889 (1991)	10	DMSO
01300046	TYROSINE	120317-12	12-H2	60-18-4	C9H11NO3	181.193	amino acid, nutrient	widespread in nature	USP			10	DMSO
01505708	EPIRUBICIN HYDROCHLORIDE	120317-12	12-H3	56390-09-1	C27H30ClNO11	579.993	antineoplastic	synthetic; IMI-28	USAN, INN, BAN, JAN	ELLENCE		10	DMSO
01505709	VECURONIUM BROMIDE	120317-12	12-H4	50700-72-6	C34H57BrN2O4	637.748	neuromuscular blocker	synthetic; ORG-NC-45	USAN, INN, BAN, JAN	NORCURON	Anesthesiology 55:6, 12 (1981)	10	DMSO
01505710	ALISKIREN HEMIFUMARATE	120317-12	12-H5	173334-57-1	C34H57N3O10	667.847	renin inhibitor	synthetic	USAN, INN	TEKTURNA	Curr Opin Invest Drugs 3:1479 (2002); Circulation 111:1012 (2005)	10	DMSO
01505711	ACAMPROSATE CALCIUM	120317-12	12-H6	77337-73-6	C10H20CaN2O8S2	400.487	alcohol antagonist	synthetic	USAN, INN, BAN	CAMPRAL	Pharmacol Biochem Behav 32:607 (1989); Lancet 1:1014 (1985); CNS Drugs 19:445, 517 (2005)	10	DMSO
01505712	PREDNISOLONE SODIUM PHOSPHATE	120317-12	12-H7	125-02-0	C21H27Na2O8P	484.398	antiinflammatory, glucocorticoid	semisynthetic	USP, JAN	HYDELTRASOLE	Ther Drug Monit 2:169 (1980); Anal Profiles Drug Subs Excip 21:415 (1992)	10	DMSO
01505713	PREGNENOLONE SUCCINATE	120317-12	12-H8	4598-67-8	C25H36O5	416.563	glucocortcoid, antiinflammatory	semisynthetic	USAN, INN, BAN	FORMULA-405	J Steroid Biochem Mol Biol 75:1 (2000); African J Pharmacy Pharmacol 3:234 (2009)	10	DMSO
01500582	TOLMETIN SODIUM	120317-12	12-H9	64490-92-2, 26171-23-3 [tolmetin]	C15H14NNaO3	279.274	antiinflammatory	synthetic; McN-2559	USP, JAN	TOLECTIN	Drugs 15:429 (1978)	10	DMSO
01505722	DESOXYMETASONE	120317-12	12-H10	382-67-2	C22H29FO4	376.472	antiinflammatory	semisynthetic; HOE-304, R-2113, A-41-304	USAN, INN, BAN	TOPICORT	Arzneim Forsch 24:1, 3 (1974); Drugs 16:302 (1978)	10	DMSO
01505551	LEVOBUNOLOL HYDROCHLORIDE	120317-12	12-H11	17912-14-7	C17H26ClNO3	327.855	beta-adrenergic blocker	synthetic; W-7000A	USP, INN, BAN	BETAGAN		10	DMSO
01300029	MEGLUMINE	120317-13	13-A2	6284-40-8	C7H17NO5	195.217	diagnostic aid	semisynthetic	USP, INN, BAN, JAN			10	DMSO
01500354	IPRATROPIUM BROMIDE	120317-13	13-A3	66985-17-9, 22254-24-6 [anhydrous]	C20H30BrNO3	412.371	bronchodilator, antiarrhythmic	synthetic; Sch-1000	USAN, INN, BAN, JAN	ATROVENT		10	DMSO
01505724	ISOFLUPREDONE ACETATE	120317-13	13-A4	338-98-7	C23H29FO6	420.482	antiinflammatory	semisynthetic; U-6013	USP	PREDEF	Am J Vet Res 67:1244 (2006); J Dairy Sci 90:4181 (2007)	10	DMSO
01503833	ENALAPRILAT	120317-13	13-A5	84680-54-6	C18H28N2O7	384.433	antihypertensive （血）	synthetic; MK-422	USP, INN, BAN	VASOTEC		10	DMSO
01503860	ACETOPHENAZINE MALEATE	120317-13	13-A6	5714-00-1	C27H33N3O6S	527.645	antipsychotic	synthetic; SCH-6673	USAN	TINDAL	Am J Psychiatry 118:358 (1961); Arch Gen Psychiatry 24:273 (1971)	10	DMSO
01505778	BEPHENIUM HYDROXYNAPTHOATE	120317-13	13-A7	3818-50-6	C28H29NO4	443.548	anthelmintic	synthetic	USP-XXI, INN, BAN		Experientia 30:1265 (1974)	10	DMSO
01505780	DIPERODON HYDROCHLORIDE	120317-13	13-A8	537-12-2	C22H28ClN3O4	433.939	analgesic, anesthetic	synthetic	USP-XXII, INN, BAN			10	DMSO
01505974	CLOFAZIMINE	120317-13	13-A9	2030-63-9	C27H22Cl2N4	473.409	antibacterial, antilepretic, antituberculosis	synthetic; NSC-141046, G-30320	USP, INN, BAN	LAMPRENE	Arzneim Forsch 20:794, 1838 (1970); Br Med J 1:198 (1970)	10	DMSO
01505975	BENZYDAMINE HYDROCHLORIDE	120317-13	13-A10	132-69-4	C19H24ClN3O	345.876	analgesic, antipyretic, antiinflammatory	synthetic; AF-864	USAN, INN, BAN, JAN	TANTUM	Eur J Pharmacol 3:157 (1968); Toxicol Appl Pharmacol 10:148 (1967); Arzneim Forsch 37:587 (1987)	10	DMSO
01505726	DESONIDE	120317-13	13-A11	638-94-8	C24H32O6	416.519	antiinflammatory, glucocorticoid	semisynthetic; D-2083	USAN, INN, BAN	DESOWEN		10	DMSO
01505753	GLYCOPYRROLATE	120317-13	13-B2	596-51-0	C19H28BrNO3	398.344	anticholinergic	synthetic; AHR-504	USAN, INN, BAN, JAN	ROBINUL	J Pharm Pharmacol 26:352 (1974); Toxicol Appl Pharmacol 17:361 (1970)	10	DMSO
01505756	ITRACONAZOLE	120317-13	13-B3	84625-61-6	C35H38Cl2N8O4	705.65	antifungal	synthetic; R-51211	USAN, INN, BAN, JAN	SPORANOX		10	DMSO
01505760	OCTISALATE	120317-13	13-B4	118-60-5	C15H22O3	250.341	sunscreen	synthetic	USP, INN	UVINUL		10	DMSO
01505763	RIBOFLAVIN 5-PHOSPHATE SODIUM	120317-13	13-B5	130-40-5	C17H20N4NaO9P	478.334	vitamin, enzyme cofactor	wdiespread in plants and animals	USP, JAN		Helv Chim Acta 35:457 (1952)	10	DMSO
01504915	GLIMEPIRIDE	120317-13	13-B6	93479-97-1	C24H34N4O5S	490.626	hypoglycemic, antidiabetic	synthetic; HOE-490	USAN, INN, BAN	AMARYL	Arzneim Forsch 38:1079, 1120 (1988); Arzneim Forsch 43:856 (1993)	10	DMSO
01505782	CEFTAZIDIME	120317-13	13-B7	72558-82-8	C22H22N6O7S2	546.585	antibacterial	semisynthetic	USP, INN, BAN, JAN	TAZIDIME	J Antimicrobial Chemother 12(suppl A):1 (1983); Drugs 29:105 (1985)	10	DMSO
01505805	GABAPENTIN	120317-13	13-B8	60142-96-3	C9H17NO2	171.241	anticonvulsant	synthetic; CI-945; GOE-3450	USAN, INN, BAN	NEURONTIN		10	DMSO
01505819	ELETRIPTAN HYDROBROMIDE	120317-13	13-B9	177834-92-3, 143322-58-1(base)	C22H27BrN2O2S	463.441	5-HT agonist, anti-migrane	synthetic; UK-116044-04	USAN, INN, BAN	RELPAX	Eur J Pharmacol 368:259 (1999); CNS Drugs 12:325 (1999); Neurology 54:156 (2000)	10	DMSO
01505851	ARIPIPRAZOLE	120317-13	13-B10	129722-12-9	C23H27Cl2N3O2	448.397	antipsychotic, 5HT2A antagonist	synthetic; OPC-14597, OPC-31	USAN, INN, BAN	ABILIFY	J Med Chem 41:658 (1998); J Clin Psychiatry 63:763 (2001); Eur J Pharmacol 441:137 (2002)	10	DMSO
01505906	ZILEUTON	120317-13	13-B11	111406-87-2	C11H12N2O2S	236.294	5-lipoxygenase inhibitor	synthetic; Abbott-64077	USP, INN, BAN	ZYFLO	Int J Immunopharmacol 14:505 (1992); Lancet 348:519 (1996)	10	DMSO
01503115	VINPOCETINE	120317-13	13-C2	42971-09-5	C22H26N2O2	350.465	cerebral vasodilator, antimotion	vincamine Vinca minor; AY-27255	USAN, INN, JAN		Arzneimittel-Forsch 26: 1907 (1976)	10	DMSO
01505943	RABEPRAZOLE SODIUM	120317-13	13-C3	117976-90-6	C18H20N3NaO3S	381.432	gastric acid secretion inhibitor	synthetic; LY-307640, E-3810	USAN, INN, BAN	ACIPHEX	Dig Dis Sci 43:993 (1998); Expert Opin Pharmacother 5:137 (2004)	10	DMSO
01505944	RISEDRONATE SODIUM	120317-13	13-C4	115436-72-1	C7H10NNaO7P2	305.098	calcium regulator	synthetic; NE-58095	USAN	ACTONEL	JAMA 282:1344 (1999); Drugs Aging 13:83 (1998)	10	DMSO
01500294	EUCALYPTOL	120317-13	13-C5	470-82-6	C10H18O	154.254	anthelminthic, antiseptic, expectorant	eucalyptus and lavender oils	USP			10	DMSO
01505955	COLISTIN SULFATE	120317-13	13-C6	1264-72-8	C52H102N16O21S2	1351.62	antibacterial	Bacillus polymyxa colistinus; polymyxin E	USP, INN, BAN, JAN	BELCOMYCINE	J Biochem (Tokyo) 54:25, 173, 412 (1963); J Chem Soc 1964:4107	10	DMSO
01503871	TRAVOPROST	120317-13	13-C7	157283-68-6	C26H35F3O6	500.56	antiglaucoma, PG-FP agonist	synthetic; AL-6221	USAN, INN, BAN	TRAVATAN	J Ocular Pharmacol Ther 17:421 (2001); Opthalmology 109:998 (2002)	10	DMSO
01505991	DECAMETHONIUM BROMIDE	120317-13	13-C8	541-22-0	C16H38Br2N2	418.303	neuromuscular blocker	synthetic	USP-XX, INN, BAN	SYNCURINE		10	DMSO
01505971	BENZBROMARONE	120317-13	13-C9	117976-90-6	C17H12Br2O3	424.091	uricosuric	synthetic; MJ-10061, L-2214	USAN, INN, BAN	DESURIC	J Rheumatol 2:437 (1975); 3:305 (1976); Eur J Clin Pharmacol 19:431 (1981)	10	DMSO
01505972	BROMPERIDOL	120317-13	13-C10	10457-90-6	C21H23BrFNO2	420.325	antipsychotic	synthetic; R-11333	USAN, INN, BAN, JAN	IMPROMEN	Int Pharmopsychiatry 14:213 (1979); Life Sci 24:2201 (1979)	10	DMSO
01300027	IVERMECTIN	120317-13	13-C11	70288-86-7	C48H74O14	875.117	antiparasitic （菌）	semisynthetic	USP, INN, BAN	STROMECTOL	Science 221:823 (1983); J Vet Pharmacol Ther 7:1 (1984)	10	DMSO
01502302	LORNOXICAM	120317-13	13-D2	70374-39-9	C13H10ClN3O4S2	371.823	analgesic, antiinflammatory	synthetic; RO-13-9297	USAN, INN, BAN	XEFO	Postgrad Med J 64:752 (1988)	10	DMSO
01505124	CLAVULANATE LITHIUM	120317-13	13-D3	58001-44-8(acid)	C8H10LiNO5	207.112	beta-lactamase inhibitor; antibiotic	Strptomyces clavuligerus; BRL-14151	USP		Antimicrob Agents Chemother 11:852 (1977); 12:406 (1977); Lancet 1:620 (1980)	10	DMSO
01502016	TRETINOIN	120317-13	13-D4	302-79-4	C20H28O2	300.445	keratolytic, antiacne, antineoplastic	semisynthetic; UNII-5688UTCO1R	USP, INN, BAN	AVITA	J Am Acad Dermatol 6:652 (19982); Crit Rev Clin Lab Sci 29:185 (1992)	10	DMSO
01502340	SULBACTAM	120317-13	13-D5	68373-14-8	C8H11NO5S	233.245	b-lactamase inhibitor	semisynthetic; CP-45899	USP, JAN	BETAMAZE	J Antimicrob Chemother 17:389 (1986); Drugs 33:577 (1987)	10	DMSO
01506202	AMMONIUM LACTATE	120317-13	13-D6	52003-58-4	C3H9NO3	107.11	antipruritic	synthetic; BMS-186091	USAN		JACS 75:1242 (1953)	10	DMSO
01503267	NOMIFENSINE MALEATE	120317-13	13-D7	32795-47-4, 24526-64-5 [nomifensine]	C20H22N2O4	354.409	antidepressant, dopamine uptake inhibitor	synthetic; HOE-984	USAN, INN, BAN	MERITAL	J Clin Psychiatry 45: 12 (1984); Int Pharmacopsychiatry 17: 21 (1982); hepatotoxic at clinical dose (125mg)	10	DMSO
01502501	ONDANSETRON	120317-13	13-D8	99614-02-5	C18H23N3O	297.404	antiallergic, antiemetic, anti-schizophrenic	synthetic; GR-38032	USP, INN, BAN, JAN	ZOFRAN	Eur J Cancer Clin Oncol 25 Suppl 1: S21, S29, S41 (1989); Anaesth AnaIg 75: 561 (1992); Lancet 340:1223 (1992); 341:185 (1993)	10	DMSO
01500216	CYPROTERONE ACETATE	120317-13	13-D9	427-51-0	C24H29ClO4	416.949	antiandrogen	synthetic	USP	ANDROCUR	Arzneim Forsch 23:1550 (1973); J Steroid Biochem 19:591 (1983)	10	DMSO
01504144	DIRITHROMYCIN	120317-13	13-D10	62013-04-1	C42H78N2O14	835.095	antibacterial （菌）	semisynthetic; LY-237216	USP, INN, BAN	DYNABAC	J Antimicrob Chemother 31 Suppl C:1 (1993); Drugs 61: 443 (2001)	10	DMSO
01505115	CLORSULON	120317-13	13-D11	60200-06-8	C8H8Cl3N3O4S2	380.658	antiparasitic, fasciolicide （菌）	synthetic; MK-401	USP, INN, BAN	VETRANAL	Br Vet J 133:211 (1977); J Parasitol 65:555 (1979); 68:603 (1982)	10	DMSO
01502388	MANIDIPINE HYDROCHLORIDE	120317-13	13-E2	89226-75-5	C35H38N4O6	610.716	antihypertensive （血）	synthetic; CV-4093	USAN, INN, BAN	CALSLOT		10	DMSO
01500615	ZOMEPIRAC SODIUM	120317-13	13-E3	64092-49-5, 64092-48-4 [anhydrous], 33369-31-2 [zomepirac]	C15H14ClNO3	291.737	analgesic, antiinflammatory （炎）	synthetic	USAN, INN, BAN	ZOMAX	J Clin Pharmacol 20:213 (1980); Drugs 23:250 (1982)	10	DMSO
01503831	DROSPIRENONE	120317-13	13-E4	67392-87-4	C24H30O3	366.505	aldosterone antagonist	synthetic; ZK-30595	USP, INN, BAN			10	DMSO
01505294	CARBADOX	120317-13	13-E5	6804-07-5	C11H10N4O4	262.227	antibacterial （菌0	synthetic	USAN, INN, BAN	MECADOX	J Vet Med Sci 65:1275 (2003)	10	DMSO
01503938	RIBAVIRIN	120317-13	13-E6	36791-04-5	C8H12N4O5	244.209	antiviral （菌）	synthetic	USP, INN, BAN	REBETOL	Pharmacol Ther 6:123 (1979); N Engl J Med 308:1443 (1983); Lancet 351:83 (1998)	10	DMSO
01503863	BEMOTRIZINOL	120317-13	13-E7	187393-00-6	C38H49N3O5	627.831	sunscreen	synthetic; BEMT, FAT-70884	USAN, INN	TINOSORB S	Regul Toxicol Pharmacol 34:287 (2001); Cosmet Toiletries 118:47 (2003)	10	DMSO
01505248	CANRENONE	120317-13	13-E8	976-71-6	C22H28O3	340.467	aldosterone antagonist; antifibrogenic	synthetic; SC-9376	USAN, INN		Eur J Clin Pharmacol 9: 253 (1976); Gastroenterology 124: 504 (2003)	10	DMSO
01504210	ATOVAQUONE	120317-13	13-E9	95233-18-4	C22H19ClO3	366.848	antipneumocystic, antimalarial （菌）	synthetic	USP, INN, BAN	MEPRON	Drug Exper Clin Res 17:427 (1991); Biochem Pharmacol 43:1545 (1992); N Engl J Med 339:1889 (1998)	10	DMSO
01505367	MOMETASONE FUROATE	120317-13	13-E10	83919-23-7	C27H30Cl2O6	521.443	antiinflammatory, glucocorticoid （炎）	semisynthetic; Sch-32088	USP, INN, BAN, JAN	ASMANEX		10	DMSO
01505567	PENBUTOLOL SULFATE	120317-13	13-E11	38363-32-5	C18H31NO6S	389.515	beta-adrenergic blocker	synthetic; HOE-893d, HOE-39893d	USP, INN, BAN, JAN	LEVATOL	Drug Delivery 16:11 (2009)	10	DMSO
01505456	PARAMETHADIONE	120317-13	13-F2	115-67-3	C7H11NO3	157.171	anticonvulsant	synthetic	USP-XXII, INN, BAN	PARADIONE	J Pharmacol Exp Ther 113:178 (1955); J Pharm Sci 64:1702 (1975)	10	DMSO
01505428	ETHOTOIN	120317-13	13-F3	86-35-1	C11H12N2O2	204.23	anticonvulsant	synthetic	USP, INN, BAN, JAN	PEGANONE		10	DMSO
01505535	DYDROGESTERONE	120317-13	13-F4	152-62-5	C21H28O2	312.456	progestin	semisynthetic; NSC-92336	USP, INN, BAN, JAN	GYNOREST		10	DMSO
01505480	IFOSFAMIDE	120317-13	13-F5	3778-73-2	C7H15Cl2N2O2P	261.09	antineoplastic	synthetic; MJF-9325, Z-4942, NSC-109724	USP, INN, BAN, JAN	IFEX		10	DMSO
01505430	FLUROTHYL	120317-13	13-F6	333-36-8	C4H4F6O	182.066	central stimulant, convulsant	synthetic; SK&F-6539	USP-XXI, INN, BAN	INDOKLON	Anesth Analag 95:1611 (2002); 96:1010 (2003)	10	DMSO
01502423	CEFORANIDE	120317-13	13-F7	60925-61-3	C20H21N7O6S2	519.562	antibacterial （菌 ）	semisynthetic;BLS-786	USP, INN, BAN	PRECEF	Antimicrob Agents Chemother 10:426 (1976); 19:625, 20:648 (1981)	10	DMSO
01505372	SUMATRIPTAN SUCCINATE	120317-13	13-F8	103628-48-4	C18H27N3O6S	413.496	5HT agonist	synthetic; GR-43175	USAN, INN, BAN	IMITREX	Lancet 1:1309 (1988); Headache 30 Suppl 2:554 (1990); N Engl J Med 325:316 (1991)	10	DMSO
01502418	BRINZOLAMIDE	120317-13	13-F9	138890-62-7	C12H21N3O5S3	383.51	antiglaucoma	synthetic; AL-4682	USP, INN, BAN	AZOPT	Am J Opthalmol 126:400 (1998)	10	DMSO
01503862	AZATADINE MALEATE	120317-13	13-F10	3978-86-7	C24H26N2O4	406.486	H1-antihistamine	synthetic; SCH-10649	USP, INN, BAN	OPTIMINE	Agents Actions 4:264 (1974); Jitchuken Zenrincho Kenkyuho 1:173 (1975); NZ Med J 94:79 (1981)	10	DMSO
01505512	BETAXALOL HYDROCHLORIDE	120317-13	13-F11	63659-19-8	C18H30ClNO3	343.898	antihypertensive, beta-blocker, antianginal	synthetic; SL-75212-10, ALO-1401-02	USP, INN, BAN, JAN	BETOPTIC	Br J Clin Pharmacol 9:569 (1980); 11:171 (1981); Therapie 37:75 (1982)	10	DMSO
01505388	RIVASTIGMINE TARTRATE	120317-13	13-G2	123441-03-2	C18H28N2O8	400.432	acetylcholinesterase inhibitor	synthetic; SDZ-ENA-713; SDZ-212-713; ENA-713	USAN, INN, BAN	EXCELON	Prog Brain Res 98:431 (1993); Br Med J 318:633 (1999)	10	DMSO
01400151	ETHYL PARABEN	120317-13	13-G3	120-47-8	C9H10O3	166.178	antifungal （菌）	synthetic	USAN, NF, JAN			10	DMSO
01505111	THIOSTREPTON	120317-13	13-G4	1393-48-2	C72H85N19O18S5	1664.92	antibacterial （菌）	Streptomyces aureus	USP	BRYAMYCIN	Nature 225:233 (1970); J Antibiot 36:799, 814, 831(1983); 42:1649 (1989)	10	DMSO
01500677	ALBUTEROL	120317-13	13-G5	18559-94-9	C13H21NO3	239.317	bronchodilator, tocolytic	synthetic; salbutamol	USP, INN, BAN	PROVENTIL	Drugs 38:77 (1989); Arch Toxicol 68:213 (1994); Br Med J 320:1368 (2000)	10	DMSO
01506043	SOTALOL HYDROCHLORIDE	120317-13	13-G6	959-24-0	C12H21ClN2O3S	308.83	beta-adrenergic agonist	synthetic; MJ-1999	USP	BETAPACE	Nature 203:1283 (1964); J Pharmacol Exp Ther 149:161 (1965); Drugs 34:311 (1987); N Eng J Med 331:31 (1994)	10	DMSO
01504567	MYCOPHENOLATE MOFETIL	120317-13	13-G7	115007-34-6	C23H31NO7	433.506	immune suppressant, antineoplastic, antiviral （菌）	semisynthtic; RS-61443	USAN	CELLCEPT	Clin J Am Soc Nephrol 2:968 (2007); Transplantation 87:785 (2009)	10	DMSO
01504832	CEFTIOFUR HYDROCHLORIDE	120317-13	13-G8	80370-57-6	C19H18ClN5O7S3	560.03	antibacterial （菌）	semisynthetic; U-64279	USAN, INN, BAN	EXCENEL	Am J Vet Res 48:1050 (1987)	10	DMSO
01504834	CLINAFOXACIN HYDROCHLORIDE	120317-13	13-G9	105956--99-8	C17H18Cl2FN3O3	402.256	antibacterial （菌）	synthetic; CI-960	USAN		Chemotherapy 38:92 (1992)	10	DMSO
01504140	BUTOCONAZOLE	120317-13	13-G10	64872-77-1, 64872-76-0 [butoconazole]	C19H17Cl3N2S	411.784	antifungal （菌）	synthetic; RS-35887	USP, INN, BAN	FEMSTAT	J Antimicrob Chemother14:105 (1984); Obstet Gynecol 64:530 (1984)	10	DMSO
01503869	CEFPIRAMIDE	120317-13	13-G11	70797-11-4	C25H24N8O7S2	612.647	antibacterial （菌）	synthetic; WY-44635	USP, INN	CEFPIRAN	Antimicrob Agents Chemother 22:213 (1982); 26:578 (1984)	10	DMSO
01502111	AZACITIDINE	120317-13	13-H2	320-67-2	C8H12N4O5	244.209	antineoplastic, pyrimidine antimetabolite	synthetic; U-18496; NSC-102816	USAN, INN	VIDAZA	Cancer Treat Rep 71:737, 959 (1987); N Engl J Med 329:845 (1993)	10	DMSO
01505261	TELMISARTAN	120317-13	13-H3	144701-48-4	C33H30N4O2	514.633	antihypertensive, angiotensin II blocker （血）	synthetic; BIBR-277 SE	USAN, INN, BAN	MICARDIS	Br J Pharmacol 110:245 (1993); Adv Ther 15:206, 229 (1998); Drugs 56:1039 (1998)	10	DMSO
01500673	MOLSIDOMINE	120317-13	13-H4	25717-80-0	C9H14N4O4	242.236	antianginal	synthetic; CAS-276	USAN, INN, BAN, JAN	CORVATON		10	DMSO
01506084	PROSCILLARIDIN	120317-13	13-H5	466-06-8	C29H40O9	532.637	cardiotonic	Scilla spp; A-32686, 2936	USAN, INN, BAN, JAN	CARADRIN	Arzneim Forsch 20:1 (1970); Toxicol Appl Pharmacol 18:185 (1971); Arzneim Forsch 28:493 (1978)	10	DMSO
01503867	CANDICIDIN	120317-13	13-H6	1403-17-4	C59H84N2O18	1109.33	antifungal （菌 ）	synthetic; NSC-94219	USP-XXIII, INN, BAN	VANOBID	Nutr Rep Int 9:245 (1974); Lipids 16:423 (1981); Antibiot Annu 1954-55:980	10	DMSO
01502553	CINTRIAMIDE	120317-13	13-H7	5588-21-6	C12H15NO4	237.258	antipsychotic	Alstonia lenorrmandii	USAN, INN		JAMA 186:1082 (1963)	10	DMSO
00330068	PYRETHRINS	120317-13	13-H8	121-21-1	C20H26O3	314.428	insecticide, Na channel toxin	Chrysanthemum cinerariaefolium [R = COOMe and R = Me]	USP	DRIONE	J Chem Soc(C) 1966:332; Chem Commun 1972:1276	10	DMSO
01503425	ESZOPICLONE	120317-13	13-H9	138729-47-2, 43200-80-2	C17H17ClN6O3	388.816	hypnotic, sedative	synthetic; RP-27267	USAN, INN, BAN, JAN	LUNESTA	Int J Clin Psychopharmacol 5:147 (1990); Drugs 55:277 (1998)	10	DMSO
01500685	CLOZAPINE	120317-13	13-H10	5786-21-0	C18H19ClN4	326.832	antipsychotic	synthetic; HF-1854	USP, INN, BAN	CLOZARIL	N Eng J Med 324:746 (1991); Anal Profiles Drug Subs Excip 22:145 (1993)	10	DMSO
01300040	SODIUM PHENYLBUTYRATE	120317-13	13-H11	1716-12-7	C10H11NaO2	186.188	antihyperammonemic,antineoplastic	synthetic	USAN, BAN	BUPHENYL	Am J Respir Crit Care 157:484 (1998); blood 85:43 (1995); Clin Cancer Res 2:379 (1996)	10	DMSO
01503031	MONOBENZONE	120317-14	14-A2	103-16-2	C13H12O2	200.239	depigmentor	synthetic	USP, INN	BENOQUIN		10	DMSO
01501214	ENALAPRIL MALEATE	120317-14	14-A3	76095-16-4, 75847-73-3 [enalapril]	C24H32N2O9	492.531	ACE inhibitor, antihypertensive （血）	synthetic	USP, INN, BAN, JAN	VASOTEC	J Pharmacol Exp Ther 216:552, 558 (1981); J Cardiovasc Pharmacol 15 Suppl 3: S26 (1990); N Engl J Med 362:228 (2010)	10	DMSO
01502005	CARBENOXOLONE SODIUM	120317-14	14-A4	7421-40-1, 5697-56-3 [carbenoxolone]	C34H48Na2O7	614.737	antiinflammatory, antisecretory, antiulcer （炎）	semisynthetic	USAN, INN, BAN, JAN	SANODIN	Pharmacol Res Commun 16:875 (1984); Anal Profiles Drug Subs Excip 24:1 (1996)	10	DMSO
01503866	BISOCTRIZOLE	120317-14	14-A5	103597-45-1	C41H50N6O2	658.895	sunscreen	synthetic; MBBT, FAT-75634	USP, INN	TINOSORB M	Photoderm Photoimmunol Photomed 19:242 (2003); J Colloid Interface Sci 276:354 (2004)	10	DMSO
01502332	RACTOPAMINE HYDROCHLORIDE	120317-14	14-A6	90274-24-1	C18H24ClNO3	337.85	beta-adrenergic agonist, growth stimulant	synthetic; EL-737, LYO-31537	USAN, INN	OPTAFLEXX	J Anim Sci 71:2439 (1993); 72:75 (1994)	10	DMSO
01502333	RASAGILINE	120317-14	14-A7	136236-51-6	C12H13N	171.244	antiparkinsonian （神）	synthetic; AGN-1135	USAN, INN	AZILECT	Lancet 365:947 (2005); J Clin Pharmacol 45:878 (2005)	10	DMSO
01503865	BETAZOLE HYDROCHLORIDE	120317-14	14-A8	138-92-1	C5H11Cl2N3	184.07	gastric secretion stimulant	synthetic	USP-XX, INN, BAN, JAN	HISTALOG	JAMA 206:2897 (1968); Scand J Gastroenterol 15:277 (1980)	10	DMSO
01505215	TEGASEROD MALEATE	120317-14	14-A9	189188-57-6	C20H27N5O5	417.469	5HT4 receptor agonist, peristaltic stimulant	synthetic; HTF-919	USAN, INN, BAN	ZELNORM	J Clin Pharm Ther 27:343 (2002); Exp Opin Pharmacother 3:1211 (2002)	10	DMSO
01502325	PRASUGREL	120317-14	14-A10	150322-43-3	C20H20FNO3S	373.45	platelet aggregation inhibitor	synthetic	USAN, INN	EFFIENT	N Engl J Med 357:2001 (2007); Am J Cardiovasc Drugs 9: 213 (2009); Drugs 69:707 (2009)	10	DMSO
01503832	ECAMSULE TRIETHANOLAMINE	120317-14	14-A11	92761-26-7	C28H34O8S2	562.706	sunscreen	synthetic	USAN			10	DMSO
01505604	FLUVOXAMINE MALEATE	120317-14	14-B2	61718-82-9	C19H25F3N2O6	434.416	antiobsessional agent	synthetic; DU-23000	USAN, INN, BAN	LUVOX		10	DMSO
01505902	DORAMECTIN	120317-14	14-B3	117704-25-3	C50H74O14	899.139	endoparasitic	Streptomyces avermitilis; UK-67994	USAN, INN, BAN	DECTOMAX	J Antibiot 44:357 (1991); Res Vet Sci 75:217 (2003)	10	DMSO
01502330	QUINESTROL	120317-14	14-B4	152-43-2	C25H32O2	364.533	estrogen	semisynthetic; W-3566	USAN, USP-XXII, INN, BAN	ESTROVIS	Chem Ind 1961:1037	10	DMSO
01506001	IMIPENEM	120317-14	14-B5	74431-23-5	C12H19N3O5S	317.366	antibacterial （菌）	synthetic	USP, INN, BAN, JAN	IMIPEM		10	DMSO
01505706	MUPIROCIN	120317-14	14-B6	12650-69-0	C26H44O9	500.635	antibacterial, antimycoplasmal, isoleucyl-tRNA synthetase inhibitor （菌）	Pseudomonas fluorescens; BRL-4910A	USP, INN, BAN	BACTROBAN	J Antibiotics 31:330 (1978); Biochem J 176:305 (1978); 191:209 (1980)	10	DMSO
01502334	ROXATIDINE ACETATE HYDROCHLORIDE	120317-14	14-B7	93793-83-0	C19H29ClN2O4	384.907	antiulcer	synthetic; HOE-760	USAN, INN, BAN, JAN	ROXIT	Arzneim Forsch 35:703, 844 (1985);	10	DMSO
01502336	SERATRODAST	120317-14	14-B8	112665-43-7	C22H26O4	354.45	Thx-antagonist, antiasthmatic, antiinflammatory （炎）	synthetic; AA-2414, A-73001	USAN, INN	BRONICA	Jpn J Pharmacol 52:35 (1990); J Allergy Clin Immunol 87:23 (1991); Clin Pharmacol Ther 55:441 (1994)	10	DMSO
01502031	CEFOXITIN SODIUM	120317-14	14-B9	66309-69-1, 61622-34-2 [cefotiam]	C16H16N3NaO7S2	449.44	antibacterial （菌）	semisynthetic	USP, INN, BAN, JAN	MEFOXIN	Antimicrob Agents Chemother 5:25, 33, 38 (1974); Drugs 17:1 (1979)	10	DMSO
01502338	SPARFLOXACIN	120317-14	14-B10	110871-86-8	C19H22F2N4O3	392.409	antibacterial （菌）	synthetic; CI-978, AT-4140	USAN, INN, BAN, JAN	ZAGAM	Antimicrob Agents Chemother 33:1167 (1987); 34:89 (1990)	10	DMSO
01502032	SURAMIN HEXASODIUM	120317-14	14-B11	129-46-4, 145-63-1 [suramin]	C51H34N6Na6O23S6	1429.19	antiprotozoal, trypanocidal, antiviral （菌）	synthetic; Bayer-205, 309F, CI1003	USP	ANTRYPOL	Adv Pharmacol Chemother 15:289 (1978); Lancet 2:627 (1985); Arch Intern Med 105:32 (1986); Cancer Cells 2:106 (1990)	10	DMSO
01502346	VORICONAZOLE	120317-14	14-C2	137234-62-9	C16H14F3N5O	349.318	antifungal （菌）	synthetic; UK-109496	USAN, INN, BAN	VFEND	Antimicrob Agents Chemother 41:2492 (1997), 42:161 (1998); 46:2546 (2002); N Engl J Med 346:225 (2002)	10	DMSO
01503839	LAMIVUDINE	120317-14	14-C3	134678-17-4	C8H11N3O3S	229.259	antiviral （菌）	synthetic; GR-109714X	USP, INN, BAN	EPIVIR		10	DMSO
01502033	CEFUROXIME SODIUM	120317-14	14-C4	56238-63-2	C16H15N4NaO8S	446.374	antibacterial （菌）	semisynthetic	USAN, INN, BAN	ZINACEF	Antimicrob Agents Chemother 9:511 (1976); 12:47 (1977); Drugs 17:233 (1979)	10	DMSO
01502350	IDOXURIDINE	120317-14	14-C5	54-42-2	C9H11IN2O5	354.103	antiviral （菌）	synthetic; Allergan-211, SK&F-14287	USP, INN, BAN, JAN	DENDRID	Biochim Biophys Acta 32:295 (1959); J Med Chem 6:428 (1963); Brit Med J 2:989 (1964); Ann Surg Oncology 5:106 (1998)	10	DMSO
01502037	LOMEFLOXACIN HYDROCHLORIDE	120317-14	14-C6	98079-52-8, 98079-51-7 (lomefloxacin)	C17H20ClF2N3O3	387.817	antibacterial （菌）	synthetic; NY-198, SC-47111A	USAN, JAN	MAXAQUIN		10	DMSO
01502362	GANCICLOVIR	120317-14	14-C7	82410-32-0	C9H13N5O4	255.235	antiviral	synthetic; BW-759U, RS-21592	USP, INN, BAN, JAN	CYTOVENE	J Med Chem 26:759 (1983); PNAS 80:2767 (1983); N Engl J Med 335:721 (1996)	10	DMSO
01502038	CEFAMANDOLE SODIUM	120317-14	14-C8	34444-01-4	C18H17N6NaO5S2	484.491	antibacterial （菌）	semisynthetic; cmpd 83405, CMT	USAN, INN, BAN		Antimicrob Agents Chemother 1:221 (1972); 3:657 (1973); 6:177 (1974); 9:140, 10:814 (1976)	10	DMSO
01502365	GRANISETRON HYDROCHLORIDE	120317-14	14-C9	107007-99-8	C18H25ClN4O	348.879	antiemetic	synthetic; BRL-43694A	USAN, INN, BAN	KYTRIL	Nature 330:746 (1987); Semin Oncol 22 Suppl 10:1 (1995)	10	DMSO
01502358	DOXOFYLLINE	120317-14	14-C10	69975-86-6	C11H14N4O4	266.259	bronchdilator	synthetic; ABC-12/3	USAN, INN	MAXIVENT	Farmaco Ed Sci 36:201, 220 (1981); Int J Clin Pharmacol Res 11 Suppl 1:101 (1982)	10	DMSO
01502411	ACENOCOUMAROL	120317-14	14-C11	152-72-7	C19H15NO6	353.335	anticoagulant	synthetic	NF-XIV, INN, BAN	SINTROM	Drug Metab Dispos 8:1284 (2000); Ned Tijdschr Geneeskd.151:1945 (2007)	10	DMSO
01505371	CETIRIZINE HYDROCHLORIDE	120317-14	14-D2	83881-52-1	C21H27Cl3N2O3	461.82	H1 antihistamine	synthetic	USAN, INN, BAN	ZYRTEC	Allergy 56:50, 339 (2001); Expert Opin Pharmacother 5:125 (2004)	10	DMSO
01505398	PHENYLETHYL ALCOHOL	120317-14	14-D3	60-12-8	C8H10O	122.168	antimicrobial （菌）	synthetic	USP, BAN		Food Cosmet Toxicol 2:327 (1964); J Pharm Pharmacol 21:681 (1969); 24:145 (1972)	10	DMSO
01505534	DOXAPRAM HYDROCHLORIDE	120317-14	14-D4	7081-53-0	C25H33ClN2O2	429.007	respiratory stimulant	synthetic; AHR-619	USP, INN, BAN, JAN	DOPRAM	J Med Chem 7:302 (1964); Toxicol Appl Pharmacol 18:185 (1971)	10	DMSO
01502373	RAMOPLANIN [A2 shown; 2mM]	120317-14	14-D5	76168-82-6	C119H154ClN21O40	2554.12	antibacterial （菌）	Actinoplanes spp; MDL-62198	USAN, INN		Clin Infect Dis 33:1476 (2001)Chem Rev 105:449 (2005); Ann Pharmacother 39:863 (2005)	10	DMSO
01501118	MECLOCYCLINE SULFOSALICYLATE	120317-14	14-D6	73816-42-9, 2013-58-3 [meclocycline]	C29H27ClN2O14S	695.061	antibacterial （菌）	semisynthetic; GS-2989, NSC-78502	USAN, INN, BAN	MECLAN		10	DMSO
01505691	PENFLURIDOL	120317-14	14-D7	26864-56-2	C28H27ClF5NO	523.978	antipsychotic （神）	synthetic; McN-JR-16341, R-16341	USAN, INN, BAN	SEMAP	Eur J Pharmacol 11:139 (1970); Br Med J 2:710 (1971); J Clin Pharmacol 17:252 (1977)	10	DMSO
01500665	ACEBUTOLOL HYDROCHLORIDE	120317-14	14-D8	34381-68-5, 37517-30-9 [acebutolol]	C18H29ClN2O4	372.896	antihypertensive, antianginal, antiarrhythmic （血）	synthetic	USAN, INN, BAN	SECTRAL	Drugs 29:531 (1985); Am Heart J 109:1211 (1985)	10	DMSO
01505672	VINCRISTINE SULFATE	120317-14	14-D9	2068-78-2	C46H58N4O14S	923.058	antineoplastic （瘤）	Vinca rosea; 37231, NSC-67574	USP, INN, BAN, JAN	ONCOVIN	Int Pharmacodyn Ther 157:299 (1965)	10	DMSO
01505386	DUTASTERIDE	120317-14	14-D10	164656-23-9	C27H30F6N2O2	528.543	5-alpha-reductase inhibitor	synthetic; GI-198745, GG-745	USP, INN, BAN	AVODART		10	DMSO
01505393	DESLORATIDINE	120317-14	14-D11	100643-71-8	C19H19ClN2	310.83	H1-antihistamine	synthetic; Sch-34117	USAN	CLARINEX		10	DMSO
01505455	QUINAPRILAT	120317-14	14-E2	85441-60-7	C23H26N2O5	410.474	antihypertensive, ACE inhiibitor （血）	synthetic; CI-928	USAN, INN		Hypertension 30:912 (1997); J Thorac Cardiovasc Surg 124:352 (2002)	10	DMSO
01505603	FLUTICASONE PROPIONATE	120317-14	14-E3	80474-14-2	C25H31F3O5S	500.582	antiinflammatory （炎）	synthetic; CCI-18781	USAN, INN, BAN	FLUVENT		10	DMSO
01505615	MIFEPRISTONE	120317-14	14-E4	84371-65-3	C29H35NO2	429.608	progesterone antagonist, abortion inducer	synthetic; RU-38486, RU-486	USAN, INN, BAN	MIFEPREX		10	DMSO
01502360	ZALCITABINE	120317-14	14-E5	7481-89-2	C9H13N3O3	211.222	antiviral （菌）	synthetic; RO-24-2027	USP, INN, BAN	HIVID	Chem Pharm Bull 22:128 (1974); J Med Chem 30:440 (1987); J Biol Chem 262:988 (1987)	10	DMSO
01300017	EVANS BLUE	120317-14	14-E6	314-13-6	C34H24N6Na4O14S4	960.817	glutamate uptake inhibitor, AMPA blocker	synthetic; CI-23860, T-1824	USP-XXII		Scan J Clin Lab Invest14:605 (1962); Eur J Periatr 125:135 (1977); J Neurochem 65:96 (1995); Mol Pharmacol 50:1665 (1997)	10	DMSO
01300010	ARGININE HYDROCHLORIDE	120317-14	14-E7	1119-34-2	C6H15ClN4O2	210.665	ammonia detoxicant, diagnostic aid	widespread in nature	USP			10	DMSO
01502326	PROCARBAZINE HYDROCHLORIDE	120317-14	14-E8	671-16-9	C12H19N3O	221.305	antineoplastic （瘤）	synthetic;RO-4-6467	USAN, INN, BAN, JAN	MATULANE	Toxicol Appl Pharmacol 18:185 (1971); Eur J Cancer 40:1924 (2004)	10	DMSO
01505693	OMEPRAZOLE	120317-14	14-E9	73590-58-6	C17H19N3O3S	345.423	gastric acid depressant	synthetic; H-168/68	USP, INN, BAN, JAN	PRILOSEC		10	DMSO
01505364	CEFPROZIL	120317-14	14-E10	121123-17-9	C18H19N3O5S	389.433	antibacterial （菌）	semisynthetic; BMY-28100-03-800	USP, INN, BAN	CEFZIL	Antimicrob Agents Chemother 34:1204 (1990); 35:1940 (1991)	10	DMSO
01300028	MANNITOL	120317-14	14-E11	69-65-8	C6H14O6	182.175	diuretic, sweetener, diagnostic aid	manna and seaweeds; exudates of olive and plane trees	USP	OSMITROL		10	DMSO
01505983	PHENFORMIN HYDROCHLORIDE	120317-14	14-F2	834-28-6	C10H16ClN5	241.726	antidiabetic	synthetic	USP-XIX, INN, BAN	DBI	JACS 81:2220 (1959); Ann Pharmacother27:1183 (1993)	10	DMSO
01504815	MILNACIPRAN HYDROCHLORIDE	120317-14	14-F3	101152-94-7	C15H23ClN2O	282.816	inhibitor of norepinephrine and seritonin uptake, treatment of fibromyalgia	synthetic; UNII-RNZ4305WW5	USAN, INN, BAN	SAVELLA		10	DMSO
01504099	SILDENAFIL CITRATE	120317-14	14-F4	139755-83-2	C28H38N6O11S	666.713	erectile dysfunction therapy	synthetic; UK-92480-10	USAN, INN, BAN	VIAGRA	N Engl J Med 338:1397 (1998); Int J Impot Res 8:47 (1996); 14 Suppl 1:S43 (2002); J Am Col Cardiol43:1149 (2004)	10	DMSO
01500756	NALIDIXIC ACID	120317-14	14-F5	389-08-2, 3374-05-8 [anhydrous], 15769-77-4 [nalidixate sodium]	C12H12N2O3	232.241	antibacterial （菌）	synthetic; WIN-18320	USP, INN, BAN, JAN	NEGGRAM		10	DMSO
01504912	OSELTAMIVIR PHOSPHATE	120317-14	14-F6	196618-13-0	C15H29N2O8P	396.381	antiviral （菌）	synthetic; Ro-64-0796/002	USAN	TAMIFLU	N Engl J Med 353:2667 (2005); Lancet 369:1056 (2007)	10	DMSO
01505502	BENOXINATE HYDROCHLORIDE	120317-14	14-F7	5987-82-6	C17H29ClN2O3	344.885	anesthetic (local)	synthetic	USP, INN, BAN, JAN	CEBESINE	Arch Ophthalmol 51:663 (1954); Optomitry Vision Sci 74:1025 (1997)	10	DMSO
01505850	AMPYZINE SULFATE	120317-14	14-F8	7082-29-3	C6H11N3O4S	221.236	CNS stimulant	synthetic; W-3580B	USAN, INN		Eur J Pharmacol 2:144 (1967)	10	DMSO
01501145	SULFAQUINOXALINE SODIUM	120317-14	14-F9	59-40-5	C14H11N4NaO2S	322.323	antibacterial, coccidiostat （菌）	synthetic	USP, INN, BAN	AVIOCHINA	Vet Rec 113:608 (1983); 114:60 (1984)	10	DMSO
01500113	POTASSIUM p-AMINOBENZOATE	120317-14	14-F10	150-13-0 (acid)	C7H6KNO2	175.233	ultraviolet screen	synthetic	USP	KPABA	Br J Sex Med 6:29 (1970); Pneumonologie 152:75 (1975); Br J Urol 52:392 (1980)	10	DMSO
01500510	PROMETHAZINE HYDROCHLORIDE	120317-14	14-F11	58-33-3, 60-87-7 [promethazine]	C17H21ClN2S	320.887	antihistaminic	synthetic; RP-3277	USP, INN, BAN, JAN	PHENERGAN	Coll Czech Chem Commun 34:1019 (1969); Anal Profiles Drug Subs 5:429 (1976)	10	DMSO
01502361	ESOMEPRAZOLE POTASSIUM	120317-14	14-G2	161796-84-5	C17H18KN3O3S	383.517	gastric acid secretion inhibitor	synthetic; H-199/18	USAN, INN, BAN	NEXIUM		10	DMSO
01503881	DOCUSATE SODIUM	120317-14	14-G3	577-11-7	C20H37NaO7S	444.567	stool softener		USP	COLACE	J Chron Dis 29:59 (1976); Gastroenterology 89:489 (1985); Aliment Pharmacol Therap 12:491 (1998)	10	DMSO
01505204	ALMOTRIPTAN	120317-14	14-G4	154323-57-6, 181183-52-8(malate)	C17H25N3O2S	335.472	5HT 1B/2D receptor agonist	synthetic; PNU-180638E, LAS-31416	USAN, INN, BAN	AXERT	Expert Opin Pharmacother 4:1157 (2003)	10	DMSO
01500534	SCOPOLAMINE HYDROBROMIDE	120317-14	14-G5	6533-68-2, 114-49-8 [anhydrous], 51-34-3 [scopolamine]	C17H22BrNO4	384.273	anticholinergic, treatment of motion sickness	Scopolia, Datura, Atropa spp	USP, BAN, JAN	ISOPTOHYOSCINE	Arch Int Pharmacodyn ther 180:155 (1969); Biol Psychiatry 3:347 (1971); Drugs 29:189 (1995)	10	DMSO
01505264	TRANDOLAPRIL	120317-14	14-G6	87679-37-6	C24H34N2O5	430.549	antihypertensive, ACE inhibitor （血）	synthetic; RU-44570	USAN, INN, BAN	MAVIK	Am J Hypertens 8:63S (1995); Lancet 352:1978 (1998)	10	DMSO
01500453	OXYMETAZOLINE HYDROCHLORIDE	120317-14	14-G7	2315-02-8, 1491-59-4 [oxymetazoline]	C16H25ClN2O	296.843	adrenergic agonist, nasal decongestant	synthetic; Sch-9384	USP, INN, BAN, JAN	VISINE		10	DMSO
01500457	OXYTETRACYCLINE	120317-14	14-G8	6153-64-6, 79-57-2 [anhydrous]	C22H25ClN2O9	496.906	antibacterial （菌）	Streptomyces rimosus	USP, INN, BAN, JAN	TERRAMYCIN	Br J Ophthalmol 66:386 (1982); 79:42 (1995)	10	DMSO
01500459	PAPAVERINE HYDROCHLORIDE	120317-14	14-G9	61-25-6, 58-74-2 [papaverine]	C20H22ClNO4	375.856	muscle relaxant (smooth), cerebral vasodilator （血）	Papaver somniferum, Rauwolfia serpentina	USP, BAN, JAN	PAVABID	N Eng J Med 281:1333, 1364 (1969); Postgrad Med J 56:488 (1980)	10	DMSO
01500462	PARGYLINE HYDROCHLORIDE	120317-14	14-G10	306-07-0, 555-57-7 [pargyline]	C11H14ClN	195.694	antihypertensive （血）	synthetic; A-19120, MO-911	USAN, INN, BAN	EUTONYL	Ann NY Acad Sci 107:958 (1963); Br J Pharnmac 47:719 (1973); Nephrol Dial Transplant 26:489 (2011)	10	DMSO
01505424	ETHOPABATE	120317-14	14-G11	59-06-3	C12H15NO4	237.258	folate metabolic inhibitor, coccidiostat	synthetic	USP, BAN			10	DMSO
01500473	PHENAZOPYRIDINE HYDROCHLORIDE	120317-14	14-H2	136-40-3, 94-78-0 [phenazopyridine]	C11H12ClN5	249.705	analgesic	synthetic; NC-150, W-1655	USP, INN, BAN	PYRIDIUM	J Med Genet 20:307 (1983); Am J Med 91:315 (1991); Ann Pharmacother 39:1128 (2005)	10	DMSO
01500476	PHENELZINE SULFATE	120317-14	14-H3	156-51-4, 51-71-8 [phenelzine]	C8H14N2O4S	234.276	antidepressant （神）	synthetic	USP, INN, BAN	NARDIL	Ann NY Acad Sci 107:899 (1963); Anal Profiles Drug Subs 2:383 (1973)	10	DMSO
01500485	PHENYTOIN SODIUM	120317-14	14-H4	630-93-3, 57-41-0 [phenytoin]	C15H11N2NaO2	274.257	anticonvulsant, antieleptic	synthetic	USP, JAN	DILANTIN	Arzneim Forsch 4:723 (1954); Prog Cardiovasc Dis 12:1 (1969)	10	DMSO
01500478	PHENIRAMINE MALEATE	120317-14	14-H5	132-20-7, 86-21-5 [pheniramine]	C20H24N2O4	356.425	antihistaminic	synthetic	USP, INN, BAN	AVIL	Arch Neurol 34:313 (1977); Clin Therapeut 27:568 (2005); Indian J Crit Care Med 13:221 (2009)	10	DMSO
01501104	METHACYCLINE HYDROCHLORIDE	120317-14	14-H6	3963-95-9, 914-00-1 [methacycline]	C22H23ClN2O8	478.89	antibacterial （菌）	semisynthetic	USAN, INN, BAN	RONDOMYCIN		10	DMSO
01501105	PUROMYCIN DIHYDROCHLORIDE	120317-14	14-H7	58-58-2, 53-79-2 [puromycin]	C22H31Cl2N7O5	544.442	antineoplastic, antiprotozoal （菌）	Streptomyces alboniger; CL-16536	USAN, INN, BAN		PNAS 585: (1964); Gene 62:121 (1988); FEBS Letts 234:141 (1988); Kidney Internat 62:496 (2002)	10	DMSO
01501115	NALBUPHINE HYDROCHLORIDE	120317-14	14-H8	23277-43-2, 20594-83-6 [nalbuphine]	C21H28ClNO4	393.915	analgesic, narcotic antagonist	synthetic; EN-2234A	USAN, INN, BAN	NUBAIN		10	DMSO
01502310	MEROPENEM	120317-14	14-H9	96036-03-2	C17H25N3O5S	383.47	antibacterial （菌）	semisynthetic; ICI-194660; SM-7338	USP, INN, BAN	MERREM	J Antimicrob Chemother 24:Suppl A:1 (1989); J Antibiot 43:519 (1990); Cell Mol Life Sci 59:1928 (2002)	10	DMSO
01501120	MINAPRINE HYDROCHLORIDE	120317-14	14-H10	25953-17-7, 25905-77-5 [minaprine]	C17H24Cl2N4O	371.313	antidepressant, psychotropic （神）	synthetic; CB-30038	USAN	CANTOR		10	DMSO
01503927	LEFLUNOMIDE	120317-14	14-H11	75706-12-6	C12H9F3N2O2	270.213	antineoplastic, PDGF receptor blocker, immunomodulator （瘤）	synthetic; SU-101; HWA-486	USAN, INN, BAN	ARAVA	Transplant Proc 28:3074 (1996); J Rheumatol 25 Suppl 53:27 (1998); J Pharmac Soc Wisc 1999:33	10	DMSO
01501121	MEMANTINE HYDROCHLORIDE	120317-15	15-A2	19982-08-2	C12H22ClN	215.769	muscle relaxant (skeletal)	synthetic	USAN	NAMENDA		10	DMSO
01501135	NICARDIPINE HYDROCHLORIDE	120317-15	15-A3	54527-84-3, 55985-32-5 [nicardipine]	C26H30ClN3O6	515.999	vasodilator	synthetic; YC-93, RS-69216	USAN, INN, BAN, JAN	CARDENE		10	DMSO
01501138	PIRENZEPINE HYDROCHLORIDE	120317-15	15-A4	29868-97-1, 28797-61-7 [pirenzepine]	C19H23Cl2N5O2	424.333	antiulcer	synthetic; LS-519-CL2	USAN, INN, BAN, JAN	GASTERIL	Arzneim Forsch 27:684 (1977); Scand J Gastroenterol 17 Suppl 81:1 (1982)	10	DMSO
01501139	PRAMOXINE HYDROCHLORIDE	120317-15	15-A5	637-58-1, 140-65-8 [pramoxine]	C17H28ClNO3	329.871	anesthetic (topical)	synthetic	USAN, INN, BAN	TRONOLANE	Anesth Analg Reanimat 14:225 (1957); Toxicol Appl Pharmacol 1:454 (1959); Anesth Analg 38:265 (1959)	10	DMSO
01501148	SULCONAZOLE NITRATE	120317-15	15-A6	61318-91-0, 61318-90-9 [sulconazole]	C18H16Cl3N3O3S	460.77	antifungal （菌）	synthetic; RS-44872	USP, INN, BAN, JAN	EXELDERM	Drugs 35:143 (1988); J Am Acad Dermatol 21:686 (1989)	10	DMSO
01501149	RITODRINE HYDROCHLORIDE	120317-15	15-A7	23239-51-2, 26652-09-5 [ritodrine]	C17H22ClNO3	323.823	muscle relaxant (smooth)	synthetic; DU-21220	USAN, INN, BAN	YUTOPAR	J Obstet Gynecol 104:1053 (1969); 110:111 (1971); Br J Med J 3:144 (1971)	10	DMSO
01501151	RANITIDINE HYDROCHLORIDE	120317-15	15-A8	66357-59-3; 66357-35-5	C13H23ClN4O3S	350.87	H2 antihistamine	synthetic	USAN, INN, BAN	ZANTAC	Drugs 24:267 (1982); Anal Profiles Drug Subs 15:533 (1986)	10	DMSO
01501154	RONIDAZOLE	120317-15	15-A9	7681-76-7	C6H8N4O4	200.155	antiprotozoal （菌）	synthetic	USAN, INN, BAN	RIDZOL	Appl Microbiol 22:480 (1971); J Vet Intern Med 20:536 (2006)	10	DMSO
01501185	ECONAZOLE NITRATE	120317-15	15-A10	68797-31-9, 27220-47-9 [econazole]	C18H16Cl3N3O4	444.705	antifungal （菌）	synthetic; SQ-13050, R-14827	USP, INN, BAN, JAN	SPECTAZOLE		10	DMSO
01500164	CEFAZOLIN SODIUM	120317-15	15-A11	27164-46-1, 25953-19-9 [cefazolin]	C14H13N8NaO4S3	476.493	antibacterial （菌）	semisynthetic	USP, INN, BAN	ANCEF	J Antibiot 23:131 (1970); J Infect Dis 128 Suppl:379 (1973)	10	DMSO
01505682	TOREMIPHENE CITRATE	120317-15	15-B2	89778-27-8	C32H36ClNO8	598.099	antineoplastic, anti-estrogen	synthetic; FC-1157a	USAN, INN, BAN	FARESTON	Drugs 54:141 (1997); Drugs Aging 11:261 (1997)	10	DMSO
01506178	LEVCYCLOSERINE	120317-15	15-B3	339-72-0	C3H6N2O2	102.093	enzyme inhibitor, Gaucher's disease therapy	synthetic	USAN, INN			10	DMSO
01300038	SODIUM OXYBATE	120317-15	15-B4	502-85-2	C4H7NaO3	126.088	anesthetic	synthetic; WY-3478, NSC-84223	USAN	XYREM	Curr Neurol Neurosci Reports 4:155 (2004); Sleep Med 10:661 (2009); J Clin Sleep Med 5:365 (2009)	10	DMSO
01503339	SULFANITRAN	120317-15	15-B5	122-16-7	C14H13N3O5S	335.341	antibacterial, coccidiostat	synthetic; NSC-77120	USAN, INN, BAN	NOVASTAT-W	JACS 60:1553 (1938); J Org Chem 12:275 (1947)	10	DMSO
01505707	TEICOPLANIN [A(2-1) shown]	120317-15	15-B6	61036-62-2	C88H95Cl2N9O33	1877.68	antibacterial （菌）	Actinoplanes teichomyceticus; MDL-507	USAN, INN, BAN	TARGOCID	J Antimicrob Chemother 14:441 (1984); Antimicrob Agents Chemother 29:52 (1986); J Hosp Infect 7 Suppl A:47 (1986)	10	DMSO
01506066	DEBRISOQUIN SULFATE	120317-15	15-B7	581-88-4	C10H15N3O4S	273.313	anti-hypertensive （血）	synthetic; RO-5-3307/1	USAN, INN, BAN	DECLINAX	Biochem Pharmacol 18:891 (1969); Toxicol Appl Pharmacol 18:185 (1971)	10	DMSO
01505415	BURAMATE	120317-15	15-B8	4663-83-6	C10H13NO3	195.22	anticonvulsant, antipsychotic	synthetic; AC-601, NSC-30223	USAN, INN	HYAMATE	Med Chem Res 19:498 (2010)	10	DMSO
01500373	MAPROTILINE HYDROCHLORIDE	120317-15	15-B9	10347-81-6, 10262-69-8 (maprotiline)	C20H24ClN	313.874	antidepressant （神）	synthetic; Ba-34276	USAN, INN, BAN	LUDIOLMIL	Bull Chim Farm 112:782 (1953); Drugs 13:321 (!977)	10	DMSO
01500376	MECLIZINE HYDROCHLORIDE	120317-15	15-B10	31884-77-2, 1104-22-9 [anhydrous], 569-65-3 [meclizine]	C25H29Cl3N2	463.882	antiemetic	synthetic	USP, INN, BAN, JAN	ANTIVERT	Ind Chin Belg 17:735 (1952); Arch Neurol 27:129 (1972)	10	DMSO
01500388	MESTRANOL	120317-15	15-B11	72-33-3	C21H26O2	310.44	estrogen, with progesterone as oral contraceptive	semisynthetic; EE3-ME, 33355	USP, INN, BAN, JAN			10	DMSO
01500391	METHACHOLINE CHLORIDE	120317-15	15-C2	62-51-1, 55-92-5 [methacholine]	C8H18ClNO2	195.691	cholinergic, diagnostic aid	synthetic	USP, INN, BAN	PROVOCHOLINE		10	DMSO
01500410	METOCLOPRAMIDE HYDROCHLORIDE	120317-15	15-C3	54143-57-6, 7232-21-5 [anhydrous], 364-62-5 [metoclopramide]	C14H23Cl2N3O2	336.264	antiemetic	synthetic; AHR-3070C	USP, INN, BAN, JAN	MAXOLON	Adv Biochem Psychopharmacol 35:163 (1982); Drugs 25:451 (1983)	10	DMSO
01500411	METOPROLOL TARTRATE	120317-15	15-C4	56392-17-7, 37350-58-6 [metroprolol]	C19H31NO9	417.46	antihypertensive, antianginal （血）	synthetic; CGP-2175E	USP, JAN	LOPRESSOR		10	DMSO
01506035	REPAGLINIDE	120317-15	15-C5	135062-02-1	C27H36N2O4	452.599	antidiabetic	synthetic; AG-EE-623-ZW	USP, INN, BAN	PRANDIN	eur J Clin Pharmacol 45:113 (1993); Diabetologia 37:703 (1994)	10	DMSO
01505263	ALFUZOSIN HYDROCHLORIDE	120317-15	15-C6	81403-80-7	C19H28ClN5O4	425.919	alpha(1)-adrenergic blocker	synthetic; SL-77499	USAN, INN, BAN	UROXATRAL	Br J Clin Pharmacol 25:417 (1988); Expert Opin Pharmacother 4:2057 (2003)	10	DMSO
01500218	DACARBAZINE	120317-15	15-C7	4342-03-4	C6H10N6O	182.186	antineoplastic	synthetic	USP, INN, BAN, JAN	DTIC-DOME	Biochem Pharmacol 11:674 (1962); 019:911 (1970); Eur J Cancer 8:85 (1972)	10	DMSO
01300018	GLUTAMINE (L)	120317-15	15-C8	56-85-9	C5H10N2O3	146.147	dietary supplement	beetroot; widely distributed in plants	USP, INN	NUTRESTORE	Pharmacol Res 30:61 (1994)	10	DMSO
01500343	HYDROXYPROGESTERONE CAPROATE	120317-15	15-C9	630-56-8, 68-96-2 [hydroxyprogesterone]	C27H40O4	428.617	progestogen	semisynthetic; NSC-17592	USP, INN, BAN, JAN	DELALUTIN		10	DMSO
01500387	MERCAPTOPURINE	120317-15	15-C10	6112-76-1, 50-44-2 [anhydrous]	C5H4N4S	152.178	antineoplastic, purine antimetabolite	synthetic	USP, INN, BAN, JAN	PURINETHOL	Arch Toxicol 32:1 (1974); Ann Clin Biochem 25:504 (1988)	10	DMSO
01502198	ANISINDIONE	120317-15	15-C11	117-37-3	C16H12O3	252.272	anticoagulant	synthetic	NF-XIII, INN, BAN	MIRADON	Can Med Assoc J 80:785 (1959); Am J Hematol 46:138 (1994)	10	DMSO
01505214	RAMIPRIL	120317-15	15-D2	87333-19-5	C23H32N2O5	416.522	antihypertensive, ACE inhibitor （血）	synthetic; HOE-498	USP, INN, BAN	ALTACE	Arzneim Forsch 38:14 (1988); Lancet 352:1252 (1998); N Engl J Med 342:145 (2000); Br Med J 324:1 (2002)	10	DMSO
01503837	IOVERSOL	120317-15	15-D3	8771-40-2	C18H24I3N3O9	807.12	radiopaque agent	synthetic; MP-328	USP, INN, BAN	OPTIRAY		10	DMSO
01501205	LANATOSIDE C	120317-15	15-D4	17575-22-3	C49H76O20	985.14	cardiotonic	cardiotonc Digitalis lanata	USAN, NF-XIII, INN, BAN, JAN		Helv Chim Acta 35: 1318 (1952)	10	DMSO
01502339	STAVUDINE	120317-15	15-D5	3056-17-5	C10H12N2O4	224.218	antiviral （菌）	synthetic; BMY-27857	USP, INN, BAN	ZERIT	J Org Chem 31:205 (1966); 57:387 (1992); J Infect Dis 167:21 (1993)	10	DMSO
01502376	ADAPALENE	120317-15	15-D6	106685-40-9	C28H28O3	412.534	anti-acne	synthetic; CD-271	USAN, INN, BAN	DIFFERIN	Drugs 53:511 (1997); 64:1465 (2004)	10	DMSO
01504261	CANDESARTAN CILEXTIL	120317-15	15-D7	139481-59-7	C33H34N6O6	610.676	angiotensin 1 receptor antagonist	synthetic	USAN, INN	ATACAND	Clin Ther 15:684 (1993); 16:74 (1994) ; Lancet 362:759 (2003)	10	DMSO
01503680	SEVOFLURANE	120317-15	15-D8	28523-86-6	C4H3F7O	200.057	anesthetic	synthetic; MR-6-S4	USAN, INN, BAN, JAN	ULTANE	Aneth Analg 66:769 (1987); Anesthesiology 66:301 (1987); 70:360 (1989)	10	DMSO
01502379	DAPTOMYCIN (5 millimolar/DMSO)	120317-15	15-D9	103060-53-3	C72H101N17O26	1620.71	antibacterial （菌）	synthetic; LY-146032	USAN, INN, BAN	CUBICIN		10	DMSO
01502385	LINEZOLID	120317-15	15-D10	165800-03-3	C16H20FN3O4	337.354	antibacterial （菌）	synthetic; U-100766	USAN, INN, BAN	ZYVOX		10	DMSO
01502393	TENOFOVIR	120317-15	15-D11	206184-49-8	C9H14N5O4P	287.217	antiviral, RT inhibitor （菌）	synthetic; GS-1278	USAN, INN, BAN	VIREAD	Biochem Biophys Res Commun 219:337 (1996); JAMA 292:191 (2004)	10	DMSO
01502394	TIGECYCLINE	120317-15	15-E2	220620-09-7	C30H43N5O8	601.706	antibacterial （菌）	synthetic; WAY-GAR-936	USAN, INN, BAN	TYGACIL	Drugs 65:1317 (2005); Expert Opin Invest Drugs 15:155 (2006)	10	DMSO
01502390	PEMETREXED	120317-15	15-E3	137281-23-3	C20H19N5Na2O6	471.384	antineoplastic, thymidylate synthase inhibitor （瘤）	synthetic; LY-231514	USAN, INN, BAN	ALIMTA	Oncologist. 6:363 (2001);14:930 (2009); Lung Cancer 66:141 (2009)	10	DMSO
01502384	ESTRAMUSTINE	120317-15	15-E4	2998-57-4	C23H31Cl2NO3	440.414	antineoplastic	synthetic; RO-22-2296	USAN, INN, BAN			10	DMSO
01505639	TADALAFIL	120317-15	15-E5	171596-29-5	C22H19N3O4	389.414	erectile dysfunction therapy	synthetic; GF-196960, IC-351	USAN, INN	CIALIS	Int J Impotence Res 14 Suppl 1:S57 (2002); Exp Opin Pharmacother 6:75 (2005)	10	DMSO
01505781	SELEGILINE HYDROCHLORIDE	120317-15	15-E6	14611-52-0	C13H18ClN	223.748	antidepressant, MAO inhibitor, antiparkinsonian	synthetic	USP, INN, BAN	EMSAM	J Org Chem 42:2637 (1977); Am J Psychiatry 150:321 (1993)	10	DMSO
01900050	TAPENTADOL HYDROCHLORIDE	120317-15	15-E7	175591-23-8	C14H24ClNO	257.806	analgesic, norepinephrine uptake blocker, mu-opiod receptor agonist	synthetic; CG-5503	USAN, INN	NUCYNTA	J Pharmacol Exp Ther 323:265 (2007); Anesth Analg 107:2048 (2008)	10	DMSO
01505560	NATAMYCIN	120317-15	15-E8	7681-93-8	C33H47NO13	665.741	antibacterial （菌）	Steptomyces natalensis; CL-12625, A-5283	USP, INN, BAN, JAN	NATACYN		10	DMSO
01506161	HEXYLENE GLYCOL	120317-15	15-E9	107-41-5	C6H14O2	118.177	humectant	synthetic; PC-1	NF			10	DMSO
01505584	ERGOTAMINE TARTRATE	120317-15	15-E10	379-79-3	C37H41N5O11	731.766	analgesic, antimigraine	Claviceps purpurea	USP, INN, BAN, JAN	ERGOSTAT	Headache 22:167 (1982); Clin Pharmacokinet10:334 (1985); Teratology 51:344 (1995)	10	DMSO
01504216	ZOXAZOLAMINE	120317-15	15-E11	61-80-3	C7H5ClN2O	168.584	muscle relaxant, antirrheumatic	synthetic; McN-485	NF-XI, INN, BAN	FLEXIN	Drug Metab Dispos 14:331 (1986)	10	DMSO
01505211	TORSEMIDE	120317-15	15-F2	56211-40-6	C16H20N4O3S	348.427	diuretic, inhibits Na/K/2Cl carrier system	synthetic	USP, INN, BAN	DEMADEX	Drugs 49:121 (1955); Mayo Clinic Proc 72 :930 (1997)	10	DMSO
01505953	SUCRALOSE	120317-15	15-F3	56038-13-2	C12H19Cl3O8	397.639	sweetener	semisynthetic; E-955	NF, BAN	SPLENDA	Arch Oral Biol 27:693 (1982); Trends Biochem Sci 3:61 (1978)	10	DMSO
01506159	FOMEPIZOLE	120317-15	15-F4	7554-65-6	C4H6N2	82.1058	alcohol dehydrogenase inhibitor, antidote	synthetic; 4MP	USAN, INN, BAN	ANTIZOL	J Toxicol Clin Exper 7:373 (1987); Alcohol Clin Exper Res 12:516 (1988)	10	DMSO
01506182	NITARSONE	120317-15	15-F5	98-72-6	C6H6AsNO5	247.04	antiprotozoal （菌）	synthetic; NSC-5085	USAN, INN	HISTOSTAT	World Poultry 19:1 (2003); J Appl Poult Res 18:766 (2009)	10	DMSO
01300039	SODIUM PHENYLACETATE	120317-15	15-F6	114-70-5	C8H7NaO2	158.134	antihyperammonemic	synthetic	USAN	AMMONUL	In Vitro Cell Dev Biol 29A:189 (1995); Blood Cells Molecules Diseases 23:27 (1997); Biol Pharm Bull 25:1244 (2002)	10	DMSO
01505956	NITROGLYCERIN	120317-15	15-F7	55-63-0	C3H5N3O9	227.088	vasodilator (coronary)	synthetic; SDM-7, SDM-17, SDM-20, SDM-26, SDM-27	USP, JAN			10	DMSO
01502370	CRYOFLURANE	120317-15	15-F8	76-14-2	C2Cl2F4	170.922	anesthetic (local)	synthetic	NF	FREON-114	Ann Pharm Fr 20:545 (1962); Dermatol Surg 29:1057 (2003)	10	DMSO
01500484	PHENYLPROPANOLAMINE HYDROCHLORIDE	120317-15	15-F9	154-41-6	C9H14ClNO	187.671	vasoconstrictor, decongestant, anorexic	synthetic	USP, INN, BAN	URICON	Toxicol Appl Pharmacol 18:185 (1971); Anal Profiles Drug Subs 12:357 (1983)	10	DMSO
01500525	RACEPHEDRINE HYDROCHLORIDE	120317-15	15-F10	134-71-4, 90-81-3 [racephedrine]	C10H16ClNO	201.698	bronchodilator, decongestant	synthetic	USAN, INN, BAN		J Dis Child 94:80 (1957); Public Health 9:114 (2001); Rev Panam Salud Publica 9:114 (2001)	10	DMSO
01505260	TAMSULOSIN HYDRCHLORIDE	120317-15	15-F11	106463-17-6	C20H29ClN2O5S	444.982	alpha-1 adrenergic blocker	synthetic; LY-253351; YM-12617; YM-617	USAN, INN, BAN, JAN	FLOMAX	Yakugaku Zasshi 115: 773 (1995)	10	DMSO
01500273	EPHEDRINE (1R,2S) HYDROCHLORIDE	120317-15	15-G2	50-98-6, 299-42-3 [(-)-ephedrine]	C10H16ClNO	201.698	bronchodilator, cardiac stimulant	many Ephedra spp	USAN, INN, BAN, JAN		Br J Clin Pharmacol 6:221 (1978); Clin Toxicol 41:849 (2003); Brain Res 1069:96 (2006)	10	DMSO
01500375	MECHLORETHAMINE	120317-15	15-G3	55-86-7, 51-75-2 [mechlorethamine]	C5H11Cl2N	156.056	antineoplastic, alkylating agent （瘤）	synthetic; NSC-762	USP, INN, BAN, JAN	MUSTARDGEN		10	DMSO
01502381	ENTACAPONE	120317-15	15-G4	116314-67-1	C14H15N3O5	305.293	antidyskinetic	synthetic; OR-611	USAN, INN, BAN	CONTAM		10	DMSO
01504286	FEBUXOSTAT	120317-15	15-G5	144060-53-7	C16H16N2O3S	316.382	xanthine oxidase/dehydrogenase inhibitor	synthetic; TEI-6720, TMX-67	USAN	ULORIC	N Engl J Med 353: 2450 (2005); Pharmacotherapy 30:594 (2010)	10	DMSO
01505714	DARIFENACIN HYDROBROMIDE	120317-15	15-G6	133099-07-7	C28H31BrN2O2	507.475	M3 muscarinic antagonist, bladder suppressant	synthetic; UK-88525-04	USAN, INN, BAN	ENABLEX		10	DMSO
01504414	FENOFIBRIC ACID	120317-15	15-G7	42017-89-0	C17H15ClO4	318.76	antihyperlipidemic	synthetic; ABT-335	USAN, INN, BAN	TRILIPIX	Arterioscler Thromb Vasc Biol ;25:1193 (2005); Clin Drug Invest 28:625 (2008)	10	DMSO
01300012	CALCIUM GLUCEPTATE	120317-15	15-G8	299-28-5	C14H26CaO16	490.434	calcium replenisher	synthetic	USP		Br J Anaesth 52:501 (1980); J Pharmaceut Sci Technol 40:48 (1986)	10	DMSO
01505831	SITAGLIPTIN MONOPHOSPHATE MONOHYDRATE	120317-15	15-G9	486460-32-6	C16H20F6N5O6P	523.332	DPP4 inhibitor, antidiabetic	synthetic; MK-0431	USAN	JANUVIA	Clin Ther 28:1556 (2006); Diabetes Care 29:2632 (2006); Nature Rev Drug Discov 6:109 (2007)	10	DMSO
01501173	ACETANILIDE	120317-15	15-G10	103-84-4	C8H9NO	135.167	analgesic, antipyretic	synthetic	NF	ANTIFEBRIN	J Pharmacol Exp Ther 90:68 (1947); 94:29, 76 (1948)	10	DMSO
02300062	CHLORMEZANONE	120317-15	15-G11	80-77-3	C11H12ClNO3S	273.74	anxiolytic, muscle relaxant	synthetic	USAN, INN, BAN, JAN	TRANCOPAL	hepatotoxic at clinical dose (600mg)	10	DMSO
01900005	THIOPENTAL SODIUM	120317-15	15-H2	71-73-8, 76-75-5 [thiopental]	C11H17N2NaO2S	264.324	anesthetic	synthetic	USP, INN, BAN, JAN	PENTOTHAL	Prehosp Disast Med 20:324 (2005); Pakistan Vet J 29:11 (2009); J Psychopharmacol 24:203 (2010)	10	DMSO
01500839	CINCHONIDINE	120317-15	15-H3	485-71-2	C19H22N2O	294.4	antimalarial （菌）	Cinchona spp	NF-IX		Acta Pharmacol Toxicol 4:265 (1948); Ecotoxicol Environ Saf 6:149 (1982)	10	DMSO
01500841	CINCHONINE	120317-15	15-H4	118-10-5	C19H22N2O	294.4	antimalarial （菌）	Cinchona spp	NF-IX		Acta Pharmacol Toxicol 4:265 (1949)	10	DMSO
01503868	CARBARSONE	120317-15	15-H5	121-59-5	C7H9AsN2O4	260.082	antiamebic, antiprotozoal （菌）	synthetic	USP-XXI, INN	AMEBARSONE	Proc Soc Exp Bio Med 29:125 (1931)	10	DMSO
01503212	DOBUTAMINE HYDROCHLORIDE	120317-15	15-H6	49745-95-1, 34368-04-2 [dobutamine]	C18H24ClNO3	337.85	cardiotonic	synthetic; 46236	USP, INN, BAN	DOBUTREX		10	DMSO
00330018	DICHLORVOS	120317-15	15-H7	62-73-7	C4H7Cl2O4P	220.978	insecticide, cholinesterase inhibitor	synthetic	USAN, INN, BAN		Regul Toxicol Pharmacol 29:64 (1999); 31:13 (2000); Toxicology 253:13 (2008)	10	DMSO
01505361	MODAFINIL	120317-15	15-H8	68693-11-8	C15H15NO2S	273.356	analeptic	synthetic; CRL-40476, CEP-1538	USAN, INN, BAN	PROVIGIL	Int J Clin Pharmacol Res 9:1893 (1989); Biol Psychiatry 55:1031 (2004)	10	DMSO
01900002	THIAMYLAL SODIUM	120317-15	15-H9	337-47-3, 77-27-0 [thiamylal]	C12H17N2NaO2S	276.335	anesthetic	synthetic	USP-XXII, JAN	SURITAL	J Neurophysiol 27:408 (1964); Anesthesiology 63:A366 (1985)	10	DMSO
01505200	BENAZEPRIL HYDROCHLORIDE	120317-15	15-H10	86541-74-4	C24H29ClN2O5	460.962	ACE inhibitor, antihypertensive （血）	synthetic	USAN, INN, BAN, JAN	LOTENSIN	Biopharm Drug Dispos 10:365 (1989); 49:322 (1991); Am J Cardiol 70:354 (1992)	10	DMSO
00300607	RUTIN	120317-15	15-H11	153-18-4	C27H30O16	610.531	vascular protectant （血）	Ruta graveolens, widespread in plants	NF-XI, INN, BAN, JAN	BIRUTAN	J Am Pharm Assoc 39:557 (1950); Anal Profiles Drug Subs 12:623 (1983)	10	DMSO
01505925	ZALEPLON	120317-16	16-A2	151319-34-5	C17H15N5O	305.342	sedative, hypnotic	synthetic; CL-284846, L-846, LJC-10846, ZAL-846	USAN, INN, BAN	SONATA	Eur J Clin Pharmacol 45:313 (1993); J Clin Pharmacol 34:335 (1994); Expert Opin Invest Drugs 9:841 (2000); J Clin Psychiatry 4:38 (2002)	10	DMSO
01502500	SAXAGLIPTIN	120317-16	16-A3	945667-22-1	C18H25N3O2	315.419	antidiabetic, dipeptidyl peptidase–4 inhibitor	synthsis; BMS-477118	USAN, INN	ONGLYZA	Diabetes Care 32:1649 (2009); Br J Diabetes Vasc Disease 10:14 (2010)	10	DMSO
01500460	PARACHLOROPHENOL	120317-16	16-A4	106-48-9	C6H5ClO	128.559	topical antibacterial (topical) （菌）	synthetic	USP		Am J Med Sci 111:213 (1896); JAMA XXVII:728 (1896)	10	DMSO
01502354	LETROZOLE	120317-16	16-A5	112809-51-5	C17H11N5	285.311	antineoplastic（瘤）	synthetic	USP, INN, BAN	FEMARA	J Steroid Biochem Mol Biol 37:1021 (1990); 44:687 (1993); Cancer 75:2132 (1995)	10	DMSO
01502278	ANASTROZOLE	120317-16	16-A6	120511-73-1	C17H19N5	293.374	antineoplastic（瘤）	synthetic; ICI-D1033, ZD-1033	USAN, INN, BAN	ARIMIDEX	Breast Cancer Res Treat 30:103 (1994); J Steroid Biochem Mol Biol 53:175 (1995); Cancer 79:730 (1997)	10	DMSO
01502282	OXALIPLATIN	120317-16	16-A7	61825-94-3	C8H14N2O4Pt	397.302	antineoplastic （瘤）	synthetic; SR-96669, RP-54780	USAN, INN, BAN	ELOXATIN		10	DMSO
01503743	CHLORINDANOL	120317-16	16-A8	145-94-8	C9H9ClO	168.624	antiseptic, spermaticide （菌）	synthetic; NSC-158567	USAN, INN		J Pharm Sci 48:212 (1959); Arzneim Forsch 20:548 (1970)	10	DMSO
01503419	NAFRONYL OXALATE	120317-16	16-A9	3200-06-4, 31329-57-4 [nafronyl]	C26H35NO7	473.571	vasodilator （血）	synthetic; EU-1806, LS-121	USAN, INN, BAN	PRAXILENE		10	DMSO
01502356	LEVOSIMENDAN	120317-16	16-A10	141505-33-1	C14H12N6O	280.291	vasodilator （血）	synthetic; OR-1254	USAN, INN	SIMDAX	Pharmacol Toxicol 74:244 (1994);Cardiovasc Drud Rev 14:286 (1996)	10	DMSO
01504827	BICALUTAMIDE	120317-16	16-A11	90357-06-5	C18H14F4N2O4S	430.381	antineoplastic （瘤）	synthetic; ICI-176334	USAN, INN, BAN	CASODEX	J Med Chem 31:954 (1988); Horm Res 32 Suppl 1: 77 (1989); Suppl 3 10 (1990)	10	DMSO
01505434	HALOTHANE	120317-16	16-B2	151-67-7	C2HBrClF3	197.382	anesthetic	synthesis	USP, INN, BAN, JAN	FLUOTHANE		10	DMSO
01504566	TRILOSTANE	120317-16	16-B3	13647-35-3	C20H27NO3	329.443	adrenocortical suppressant, antineoplastic, steroid （瘤） biosynthesis inhibitor	semisynthetic; WIN-24540	USAN, INN, BAN, JAN	MODRASTANE	Steroids 32:257 (1978); J Steroid Biochem 21:601 (1984); Pharmaceutical Res 9:464 (1992)	10	DMSO
01504237	HYDROQUINONE	120317-16	16-B4	123-31-9	C6H6O2	110.114	depigmentor, antioxidant （氧）	synthetic	USP	SOLAQUIN FORTE		10	DMSO
00200046	GRISEOFULVIN	120317-16	16-B5	126-07-8	C17H17ClO6	352.774	antifungal, inhibits mitosis in metaphase （菌）	Penicillium griseofulvum	USP, INN, BAN, JAN	FULVICIN	J Chem Soc 1952:3949	10	DMSO
02300270	PINACIDIL	120317-16	16-B6	85371-64-8, 60560-33-0 [anhydrous]	C13H19N5	245.33	K channel agonist, antihypertensive	synthetic	USAN, INN	PINDAC	Eur J Clin Pharmacol 26:603 (1984); Drug Dev Res 9:249 (1986)	10	DMSO
02300307	VERAPAMIL HYDROCHLORIDE	120317-16	16-B7	152-11-4, 52-53-9 [verapamil]	C27H39ClN2O4	491.076	adrenegic blocker, Ca channel blocker, coronary vasodilator, antiarrhythmic	synthetic; D-365, CP-16533-1	USP, INN, BAN, JAN	VERELAN	Drugs 25:125 (1983); 38:19 (1989)	10	DMSO
01503084	INAMRINONE	120317-16	16-B8	60719-84-8	C10H9N3O	187.203	cardiac stimulant	synthetic; WIN-40680, AMRINONE	USP, INN, BAN, JAN	INOCOR		10	DMSO
01500101	ACETAMINOPHEN	120317-16	16-B9	103-90-2	C8H9NO2	151.166	analgesic, antipyretic	synthetic	USP, INN, BAN	TYLENOL	Toxicol Appl Pharmacol 19:20 (1971); Rev Biochem Toxicol 2:103 {1980}	10	DMSO
01500130	ASPIRIN	120317-16	16-B10	50-78-2	C9H8O4	180.162	analgesic, antipyretic, antiinflammatory （炎）	synthetic	USP, BAN, JAN	ACYLPIRIN	J Pharmacol Exp Ther 89:205 (1947); J Am Med Assoc 247:3089 (1982); N Eng J Med 348:883 (2003)	10	DMSO
01500178	CHLOROCRESOL	120317-16	16-B11	59-50-7	C7H7ClO	142.586	antiinfectant （菌）	synthetic	USAN, NF, INN		JACS 63:3165 (1941)	10	DMSO
01500189	CICLOPIROX OLAMINE	120317-16	16-C2	41621-49-2	C14H24N2O3	268.359	antifungal （菌）	synthetic; HOE-296	USP, INN, BAN	LOPROX	Arzneim Forsch 31:1309 (1981); Expert Opin Drug Saf 4:235 (2005)	10	DMSO
01500209	CRESOL	120317-16	16-C3	1319-77-3	C7H8O	108.141	antiinfectant （菌）	coal tar	USAN, NF, JAN		J Pharmacol Exp Ther 80:233 (1944)	10	DMSO
01500260	PYRITHIONE ZINC	120317-16	16-C4	13463-41-7	C10H10N2O2S2Zn	319.701	antibacterial, antifungal, antiseborrheic （菌）	synthetic	USAN, INN, BAN	ZINC OMADINE	Antimicrob Agents Chemother 14:60 (1978); Cell Stress Chaperones 15:309 (2010)	10	DMSO
02300259	NICOTINE BITARTRATE	120317-16	16-C5	65-31-6	C18H26N2O12	462.414	nicotinyl acetylchloline receptor agonist, ectoparasiticide	Nicotiana tabacum	USAN	NICORETTE		10	DMSO
01500394	METHENAMINE	120317-16	16-C6	100-97-0	C6H12N4	140.189	antibacterial (urinary)（菌）	synthetic	USP, INN, JAN	CYSTEX		10	DMSO
01500480	PHENOLPHTHALEIN	120317-16	16-C7	77-09-8	C20H14O4	318.332	cathartic, laxative	synthetic	USP-XXIII	EXLAX	Anal Profiles Drug Subs 20:627 (1991); Fundam Appl Toxicol 18:48 (1992)	10	DMSO
01502372	CYACETACIDE	120317-16	16-C8	140-87-4	C3H5N3O	99.0928	antibacterial, tuberculostatic	synthetic	INN, BAN	DICTYZIDE	J Prakt Chem 92:313 (1915); Arch Pharm 288:453 (1955)	10	DMSO
01500490	PIPERAZINE	120317-16	16-C9	110-85-0, 144-29-6 [anhydrous], 41372-10-5 [piperazine citrate]	C4H10N2	86.1377	anthelmintic	synthetic	USP		J Postgrad Med 30:134 (1984)	10	DMSO
01500515	PROPYLTHIOURACIL	120317-16	16-C10	51-52-5	C7H10N2OS	170.235	antihyperthyroid	synthetic	USP, INN, BAN, JAN	PROPACIL	Profiles Drug Subs 6:457 (1977); N Engl J Med 311:1353 (1984)	10	DMSO
01500527	RESORCINOL	120317-16	16-C11	108-46-3	C6H6O2	110.114	keratolytic, antiseborheic	coal tar	USP, JAN		Regul Toxicol Pharmacol 36:198 (2002)	10	DMSO
01500530	ROXARSONE	120317-16	16-D2	121-19-7	C6H6AsNO6	263.039	antibacterial （菌）	synthetic; NSC-2101	USP, INN, BAN	REN-O-SAL	Toxicol Appl Pharmacol 5:507 (1963); J Environ Qual 37:963 (2008)	10	DMSO
01500570	THIABENDAZOLE	120317-16	16-D3	148-79-8	C10H7N3S	201.251	anthelmintic	synthetic; MK-360	USP, INN, BAN, JAN	MINTEZOL	Toxicol Appl Pharmacol 7:53 (1965); Anal Profiles Drug Subs 16:611 (1986)	10	DMSO
01500572	THIMEROSAL	120317-16	16-D4	54-64-8	C9H9HgNaO2S	404.815	antiinfective, preservative （菌）	synthetic	USP, INN, BAN, JAN	MERTHIOLATE	Clin Toxicol 4:185 (1971); Drug Saf 28:89 (2005)	10	DMSO
01500613	WARFARIN	120317-16	16-D5	81-81-2, 2610-86-8 [warfarin potassium], 129-06-6 [warfarin sodium]	C19H16O4	308.337	anticoagulant, rodenticide	synthetic	USP, INN, BAN, JAN	COUMADIN	Pharmacol Res Commun 10:445 (1978); Chest 102:312S (1992)	10	DMSO
01500644	PHENYLMERCURIC ACETATE	120317-16	16-D6	62-38-4	C8H8HgO2	336.742	antifungal, antimicrobial （菌）	synthetic	USAN, NF	AGROSAN	Toxicol Appl Pharmacol 2:344 (1960)	10	DMSO
01500651	STRYCHNINE	120317-16	16-D7	57-24-9	C21H22N2O2	334.422	central stimulant	Strychnos nux-vomica, Strychnos spp	NF-X		Arzneim Forsch 14:996 (1964); Curr Vet Ther 6:115 (1977); Anal Profiles Drug Subs 15:563 (1986)	10	DMSO
01500684	CIMETIDINE	120317-16	16-D8	51481-61-9	C10H16N6S	252.343	antiulcer	synthetic	USP, INN, BAN, JAN	TAGAMET	J Int Med Res 3:86 (1975); Br J Pharmacol 53:435p (1975); Scand J Gasroenterol 21 Suppl 121:1 (1986)	10	DMSO
01500822	BRUCINE	120317-16	16-D9	4845-99-2, 357-57-3 [brucine]	C23H26N2O4	394.475	central stimulant	Strychnos nux-vomica	NF-IX		Progress in Organic Chemistry 1: 1 (1952); Acta Pharmacologica Sinica 28:1851 (2007)	10	DMSO
01502420	CEFEPIME HYDROCHLORIDE	120317-16	16-D10	123171-59-5	C19H25ClN6O5S2	517.029	antibacterial （菌）	semisynthetic; BMY-28142	USP	MAXIPIME	Antimicrob Agents Chemother 26:585 (1984); 31:55 (1987); 34:1954 (1990)	10	DMSO
01502107	CISPLATIN	120317-16	16-D11	15663-27-1	H6Cl2N2Pt	300.057	antineoplastic, convulsant	synthetic	USP, INN, BAN, JAN	PLATINOL	J Natl Cancer Inst 99:828 (2007); Lung Cancer 59:1 (2008)	10	DMSO
01502112	CYCLOHEXIMIDE	120317-16	16-E2	66-81-9	C15H23NO4	281.355	antipsoriatic, protein synthesis inhibitor	synthetic; U-4527	USAN, INN			10	DMSO
01500602	TUBOCURARINE CHLORIDE	120317-16	16-E3	6989-98-6, 57-94-3 [anhydrous], 41354-45-4 [replaced], 57-95-4 [tubocurarine]	C37H41ClN2O6	645.202	muscle relaxant (skeletal)	Chondodendron spp	USP, INN, BAN, JAN		Nature 158: 515 (1946); Chem Commun 1970: 1020	10	DMSO
01503245	LEVAMISOLE HYDROCHLORIDE	120317-16	16-E4	16595-80-5, 14769-73-4 [levamisole]	C11H13ClN2S	240.757	immunomodulator	synthetic; R-12564	USP, INN, BAN	ERGAMISOL		10	DMSO
01503301	SULFANILATE ZINC	120317-16	16-E5	31884-76-1	C12H12N2O6S2Zn	409.737	antibacterial （菌）	synthetic	USAN	NIZIN	Ind Eng Chem 35:321 (1943)	10	DMSO
01503322	THIRAM	120317-16	16-E6	137-26-8	C6H12N2S4	240.432	antifungal （菌）	synthetic; SQ-1489	USAN, INN	REZIFILM	Toxicol Appl Pharmacol 14:515 (1969)	10	DMSO
01505489	MILRINONE	120317-16	16-E7	78415-72-2	C12H9N3O	211.225	cardiotonic	synthetic; WIN-47203-2	USP, INN, BAN	PRIMACOR		10	DMSO
01503807	ISOSORBIDE MONONITRATE	120317-16	16-E8	16051-77-7	C6H9NO6	191.142	antianginal	semisynthetic; BM-22145, IS-5-MN, AHR-4698	USAN, INN, BAN, JAN	IMDUR		10	DMSO
01504172	CITALOPRAM HYDROBROMIDE	120317-16	16-E9	59729-33-8	C20H22BrFN2O	405.314	antidepressant, 5HT reuptake inhibitor	synthetic	USAN	CELEXA	Eur J Pharmacol 41:153 (1977); J Clin Psychiatry 61:896 (2000); 63:331 (2002)	10	DMSO
01505216	ESCITALOPRAM OXALATE	120317-16	16-E10	219861-08-2	C22H23FN2O5	414.437	antidepressant, 5HT reuptake inhibitor （神）	synthetic; LU26-054-0	USAN	LEXAPRO		10	DMSO
01505299	AMITRAZ	120317-16	16-E11	33089-61-1	C19H23N3	293.415	scabicide	synthetic; U-36059	USP, INN, BAN	ALUDEX	Toxicol Appl Pharmacol 73:411 (1984); Toxicol Lett 28:99 (1985)	10	DMSO
01505308	CHLOROPHYLLIDE Cu COMPLEX Na SALT	120317-16	16-F2	11006-34-1	C34H33CuN4Na3O6	726.181	antineoplastic （瘤）	water soluble derivative of chlorophyll	USP, JAN	CHLORESIUM	Mutat Res 308:191 (1994)	10	DMSO
01505319	CLOPIDOL	120317-16	16-F3	2971-90-6	C7H7Cl2NO	192.046	coccidiostat, antiplatelet	synthetic	USAN, INN, BAN		Clin Appl Thromb Hemost 8:169 (2002)	10	DMSO
00330021	MALATHION	120317-16	16-F4	121-75-5	C10H19O6PS2	330.361	pediculicide, insecticide, cholinesterase inhibitor	synthetic	USP, BAN	OVIDE	JAMA 250:2469 (1983); J Environ Sci Health B28:413 (1993); Indian Vet J 74:565 (1997);	10	DMSO
01505354	FIPRONIL	120317-16	16-F5	120068-37-3	C12H4Cl2F6N4OS	437.152	GABA Cl channel agonist, antiparasitic （菌）	synthetic; RM-1601, MB-46030	BAN			10	DMSO
01505445	METHYLATROPINE NITRATE	120317-16	16-F6	52-88-0	C18H26N2O6	366.418	anticholinergic	semisynthetic	USAN, INN, BAN, JAN	EKOMINE		10	DMSO
01505467	ZINC UNDECYLENATE	120317-16	16-F7	557-08-4	C22H38O4Zn	431.916	antifungal （菌）	synthetic	USP, JAN	MYCODECYL	Arch Dermatol 119:351 (1983)	10	DMSO
01505652	ARSANILIC ACID	120317-16	16-F8	98-50-0	C6H8AsNO3	217.057	antibacterial （菌）	synthetic; AS-101	USP, INN, BAN		Toxicol Appl Pharmacol 18:185 (1971); Clin Toxicol 6:439 (1973)	10	DMSO
01505679	TETRAMIZOLE HYDROCHLORIDE	120317-16	16-F9	5086-74-8	C11H13ClN2S	240.757	anthelmintic	synthetic; R-8299, McN-JR-8299-11	USAN, INN, BAN	ANTHELVET	Nature 209:1084 (1966); Brit Med J 4:93 (1968)	10	DMSO
01505950	SUCRALFATE	120317-16	16-F10	54182-58-0 (free acid)	C12H54Al16O75S8	2086.74	antiulcer	semisynthetic	USP, INN, BAN, JAN	CARAFATE	Arzneim Forsch 29:793, 1668 (1979); 30:73 (1980); Drugs 27:194 (1984)	10	DMSO
01505765	TRICHLORFON	120317-16	16-F11	52-68-6	C4H8Cl3O4P	257.439	anthelmintic	synthetic; Bayer-L-1359, DETF	USAN	METRIPHONATE	Biochem Pharmacol 24:717 (1975); Arch Toxicol 41:31 (1978)	10	DMSO
01505957	ARSENIC TRIOXIDE	120317-16	16-G2	1327-53-3	As4O6	395.683	antineoplastic, antileukemia	mineral	USAN, JAN	TRISENOX	Pharmacol Ther 76:141 (1997); Blood 93:268 (1999); N Engl J Med 339:1341 (1998)	10	DMSO
01504413	TROSPIUM CHLORIDE	120317-16	16-G3	10405-02-4	C25H30ClNO3	427.976	anticholinergic, urinary incontenance therapy	synthetic	USAN, INN, BAN, JAN	SANCTURA	Curr Urology Reports 4:436 (2003); J Urology 171:2311 (2004)	10	DMSO
01500637	MERBROMIN	120317-16	16-G4	129-16-8	C20H8Br2HgNa2O6	750.661	antibacterial （菌）	synthetic	NF-XII, INN, BAN			10	DMSO
01502260	ABAMECTIN (avermectin B1a shown)	120317-16	16-G5	71751-41-2	C48H72O14	873.101	antiparisitic	Streptomyces avermitilis; MK-956	USP, INN, BAN	AGRI-MEK	Prog Clin Biol Res 97:373 (1982); Biochem Soc Trans 15:65 (1987)	10	DMSO
01504835	CLOSANTEL	120317-16	16-G6	57808-65-8	C22H14Cl2I2N2O2	663.084	anthelmintic	synthetic; R-31520	USAN, INN, BAN	FLUKIVER	J Parasitol 68:616 (1983); 70:446 (1984)	10	DMSO
01504932	PERMETHRIN	120317-16	16-G7	52341-33-0, 52645-53-1	C21H20Cl2O3	391.298	ectoparasiticide, CNS stimuant, mutagen	synthetic; FMC-33297, NRDC-143, UNII-509F88P9SZ	USAN, INN, BAN	VECTRA-3D	Int J Dermatol 24:603 (1985); Crit Rev Toxicol 21:105 (1990); Mutag 7:433 (1992); J Pesticide Reform 18:14 (1998)	10	DMSO
01504417	CARVEDILOL PHOSPHATE	120317-16	16-G8	610309-89-2	C24H29N2O8P	504.481	antianginal, antihypertensive （血）	synthetic; SK&F-105517-D	USAN	COREG CR	Cryst Growth Des 10:2713 (2010); J Pharmaceut Sci Technol 65:12 (2011)	10	DMSO
01505905	COLESEVALAM HYDROCHLORIDE (high mol wt copolymer @10mg/ml)	120317-16	16-G9	182815-44-7	C31H72ClN4O	552.399	antihyperlipidemic, cholesterol sequestrant	synthetic; GT-31-104	USAN, INN	WELCHOL	Mayo Clin Proc 76:971 (2001); Ann Pharmacother 35:898 (2001)	10	DMSO
01502348	DICLAZURIL	120317-16	16-G10	101831-37-2	C17H9Cl3N4O2	407.646	coccidiostat	synthetic; R-64433	USAN, INN, BAN	CLINACOX	J Parasitology 74:931 (1988); Lancet 1:1397 (1989)	10	DMSO
01502040	CEFMETAZOLE SODIUM	120317-16	16-G11	56796-39-5	C15H16N7NaO5S3	493.52	antibacterial （菌）	semisynthetic	USP, INN	ZEFAZONE	Sankyo Kenkyusho Nempo 30:112 (1978); J Antiiot 32:1319 (1979)	10	DMSO
01502316	NIFURSOL	120317-16	16-H2	16915-70-1	C12H7N5O9	365.218	antiprotozoal （菌）	synthetic	USAN, INN, BAN		J AOAC 58:694 (1975); Anal Chem 318:522 (1984); Anal ChimiActa 529:339- (2005)	10	DMSO
00330071	LINDANE	120317-16	16-H3	58-89-9	C6H6Cl6	290.833	pediculicide, insecticide	synthetic; gamma-BHC	USP, INN, BAN	SCABENE	Toxicol Appl Pharmacol 14:515 (1969); Toxicol Pathol 11:12 (1983)	10	DMSO
01301001	ASPARTIC ACID (L)	120317-16	16-H4	6899-03-2	C4H7NO4	133.105	amino acid, nutrient	widespread in nature	USP, INN, JAN			10	DMSO
01503840	MANGAFODIPIR TRISODIUM	120317-16	16-H5	140678-14-4	C22H27MnN4Na3O14P2	757.334	paramagnetic agent	synthetic; WIN-59010	USP	TESLASCAN	Radiology 78:73 (1991); Acta Radiol 38:626 (1997)	10	DMSO
01502106	CARBOPLATIN	120317-16	16-H6	41575-94-4	C6H12N2O4Pt	371.264	antineoplastic, convulsant （瘤）	synthetic	USP, INN, BAN, JAN	PARAPLATIN	Biochimie 60:835 (1978); Cancer Chemother Pharmacol 9:140 (1980); Eur J Cancer Clin Oncol 20:1087 (1984)	10	DMSO
01506170	ETHANOLAMINE OLEATE	120317-16	16-H7	2272-11-9	C20H41NO3	343.555	sclerosing agent	synthetic	USAN	ETHAMOLIN		10	DMSO
01506171	PHENOTHIAZINE	120317-16	16-H8	92-94-2	C12H9NS	199.276	anthelmintic	synthetic	NF-XII, INN	NEMAZINE	J Pract Chem 89:11 (1914)	10	DMSO
01503304	URETHANE	120317-16	16-H9	51-79-6	C3H7NO2	89.0947	antineoplastic, cytotoxic （瘤）	synthetic; NSC-746	NF-XIII, INN		J Pharmacol Exp Ther 42:1 (1931); Adv Cancer Res 11:1 (1968)	10	DMSO
00212037	MEQUINOL	120317-16	16-H10	150-76-5	C7H8O2	124.141	skin depigmentor	synthetic; BMS-181158	USAN, INN		Biopharmaceut Drug Dispo 20:301–308 (1999); J Am Acad Dermatol 42,:459 (2000)	10	DMSO
01503234	PROPIOLACTONE	120317-16	16-H11	57-57-8	C3H4O2	72.0641	antiinfective （菌）	synthetic; NSC-21626	USAN, INN	BETAPRONE	Appl. Microbiol 7:199 (1959); Appl Environ Microbiol 9:278 (1961); IARC Monographs 4:259 (1974)	10	DMSO
01503637	METITEPINE MALEATE	120317-17	17-A2	20229-30-5	C24H28N2O4S2	472.63	5HT1&2 receptor antagonist	synthetic	INN		Naunyn Schmiedebergs Arch Pharmacol 274:192 (1972); Pharmacol Biochem Behav 23:43 (1985)	10	DMSO
01503921	CYPROTERONE	120317-17	17-A3	2098-66-0	C22H27ClO3	374.912	antiandrogen	synthetic; SH-881	INN, BAN, JAN			10	DMSO
01504523	FTAXILIDE	120317-17	17-A4	19368-18-4	C16H15NO3	269.303	antiulcer	synthetic; MP-12	INN			10	DMSO
01503032	DIPYROCETYL	120317-17	17-A5	486-79-3	C11H10O6	238.199	antirheumatic, analgesic	synthetic	INN		Bul Chem Soc Japan 16: 284 (1941); J Pharm Pharmacol 28:599 (1976)	10	DMSO
01504187	TELENZEPINE HYDROCHLORIDE	120317-17	17-A6	80880-90-6	C19H23ClN4O2S	406.938	antiulcer, M1 muscarinic antagonist	synthetic	INN		Gen Pharmacol 21: 17 (1990)	10	DMSO
01503114	DIBEKACIN	120317-17	17-A7	34493-98-6	C18H39N5O12S	549.602	antibacterial （菌）	semisynthetic	INN, BAN		Antimicrob Agents Chemother 13:536 (1978); J Antimicrob Chemother 6:113 (1980); J Pharmacol Exp Therap 226:226 (1983)	10	DMSO
01503920	CLOPERASTINE HYDROCHLORIDE	120317-17	17-A8	3703-76-2	C20H25Cl2NO	366.334	antitussive	synthetic; HT-11	INN, JAN	NOTUSSIL	Eur Rev Med Pharmacol Sci 5:227 (1983); Internista 10:153 (2002); Can J Physiol Pharmacol 87:893 (2009); Ther Clin Risk Manag. 7:83 (2011)	10	DMSO
01500641	PENTAMIDINE ISETHIONATE	120317-17	17-A9	100-33-4	C23H36N4O10S2	592.692	antiprotozoal, inhibits nucleic acid & protein synthesis （菌）	synthetic; MB-800, RP-2512	INN, BAN, JAN	NEBUPENT	Antimicrob Agents Chemother 38:1123 (1994); AIDS 10 :237 (1996); Clin Infect Dis 42:1812 (2006)	10	DMSO
00310006	HYDRASTININE HYDROCHLORIDE	120317-17	17-A10	4884-68-8, 6592-85-4 [hydrastinine]	C11H14ClNO3	243.692	cardiotonic, uterine hemostatic	derivative of hydrastine (01501009)	INN, NF-VIII		Biochem J 5:243 (1911); J Physiol 45:1 (1914); Acta Pharmacol Toxicol 10:338 (1954)	10	DMSO
01501114	PIMETHIXENE MALEATE	120317-17	17-A11	314-03-4	C23H23NO4S	409.508	H1 antihistamine	synthetic; BP-400	INN		Pharmaceut Chem J 18:736 (1985); J Med Chem 51:219 (2008)	10	DMSO
01505168	ETHACRIDINE LACTATE	120317-17	17-B2	1837-57-6; 6402-23-9 (hydrate)	C18H21N3O4	343.386	antiseptic, abortifaceant	synthetic	INN, BAN, JAN	RIVANOL	Clin Obster Gynacol 11:573 (1984)	10	DMSO
00330017	DIMPYLATE	120317-17	17-B3	333-41-5	C12H21N2O3PS	304.351	insecticide, cholinesterase inhibitor	synthetic; G-24480	INN, BAN	DIAZINON	JAMA 208:1025 (1969); J Clin Psychopharmacol 10:72 (1990)	10	DMSO
01300022	GUANIDINE HYDROCHLORIDE	120317-17	17-B4	50-01-1	CH7Cl2N3	131.993	cholinergic	mushrooms, grains, earthworms	INN		Pharmazie 3:5 (1948)	10	DMSO
01300042	SODIUM TETRADECYL SULFATE	120317-17	17-B5	139-88-8	C14H29NaO4S	316.439	sclerosing agent	synthetic	INN	SOTRADECOL	J Ind Hyg Toxicol 30:63 (1948)	10	DMSO
01503606	CYPERMETHRIN	120317-17	17-B6	52315-07-8	C22H19Cl2NO3	416.308	insecticide	synthetic; FMC-30980, PP-383	BAN	BASATHRIN	Pestic Sci 6:537 (1975); 8:264 (1977); Arch Toxicol 67:510 (1993)	10	DMSO
01503742	BROXALDINE	120317-17	17-B7	3684-48-6	C17H11Br2NO2	421.091	antiinfective, antifungal （菌）	synthetic	INN		Arch Pharmazie 295:383 (1962); Lancet 1:405 (1975); Veterinarana-Sbirka 80:6 (1982)	10	DMSO
01503917	CLENBUTEROL HYDROCHLORIDE	120317-17	17-B8	37148-27-9	C12H19Cl3N2O	313.657	bronchodilator, beta2 adrenergic agonist	synthetic; NAB-365	INN, BAN, JAN	SPIROPENT	Arzneim Forsch 26:1404 (1976); Thorax, 32:717 (1977); Circulation 101:2213 (2000)	10	DMSO
01503886	EPROBEMIDE	120317-17	17-B9	87940-60-1	C14H19ClN2O2	282.773	antidepressant （神）	synthetic	INN			10	DMSO
01502353	ITOPRIDE HYDROCHLORIDE	120317-17	17-B10	122898-67-3	C20H26N2O4	358.441	dyspepsia therapy	synthetic	INN		Jpn J Pharmacol 71: 129 (1996); Jpn Pharmacol Ther 25:822 (1997)	10	DMSO
02300147	ACENEURAMIC ACID	120317-17	17-B11	131-48-6	C11H19NO9	309.275	immunomodulator, adjuvant	semisynthetic	INN		J Prakt Chemie 337:351 (1995); Microbiol Mol Biol Rev 68:132 (2004); Microbiology 153:2817 (2007)	10	DMSO
01506088	TRIMETAZIDINE DIHYDROCHLORIDE	120317-17	17-C2	5011-34-7	C14H24Cl2N2O3	339.265	anti-anginal	synthetic; 400045	INN, BAN, JAN		Circ Res 86:580 (2000); Am J Cardiovasc Drugs 3:361 (2003); Circulation 118:1250 (2008)	10	DMSO
01504510	CHINIOFON	120317-17	17-C3	8002-90-2	C9H5INNaO4S	373.103	antiprotozoal, amebicide （菌）	synthetic	INN, DCF, NF-XI	YATREN	Cal West Med 37:405 (1932); J Pharmacol. Exper Ther 45:273 (1932).	10	DMSO
01506173	NITROXOLINE	120317-17	17-C4	4008-48-4	C9H6N2O3	190.16	antibacterial （菌）	syntrhetic	INN, BAN	ENTEROCOL	J Clin Pharmacol Biopharm 17:475 (1979); Pathol Biol 35:879 (1987)	10	DMSO
00270029	PRASTERONE ACETATE	120317-17	17-C5	53-43-0 (praesterone)	C21H30O3	330.471	adrenocortical hormone, antidepressant （神）	semisynthetic	INN		Ann Pharmacother 34:1419 (2000); Lupus 19:10 1229 (2010)	10	DMSO
01504515	DIACETAMATE	120317-17	17-C6	2623-33-8	C10H11NO3	193.204	analgesic, antiinflammatory （炎）	synthetic	INN, BAN			10	DMSO
01503602	SALINOMYCIN, SODIUM	120317-17	17-C7	53003-10-4	C42H69NaO11	773.001	antibacterial （菌）	Streptomyces albus	INN, BAN	KOKCISAN	J Antibiotics 27: 814 (1954)	10	DMSO
01503200	CETRIMONIUM BROMIDE	120317-17	17-C8	57-09-0, 6899-10-1 [cetrimonium]	C19H42BrN	364.457	antiinfectant （菌）	synthetic	NF, INN, BAN	CETAB	Acta Pharmacol Toxicol 47:17 (1980)	10	DMSO
01503939	RIBOSTAMYCIN SULFATE	120317-17	17-C9	25546-65-0	C17H36N4O14S	552.559	antibacterial （菌 ）	Streptomyces ribosidificus; SF-733	INN, BAN, JAN	IBISTACIN	Arzneim Forsch 26:184 (1976)	10	DMSO
01505083	PRASTERONE	120317-17	17-C10	53-43-0	C19H28O2	288.434	androgen, estrogen, treatment of menopausal syndrome	adrenal glands, male urine	INN		Lancet 343:1479 (1994)	10	DMSO
01505329	MILTEFOSINE	120317-17	17-C11	58066-85-6	C21H46NO4P	407.579	antineoplastic （瘤）	synthetic; D-18506, HDPC	INN, BAN	MILTEX	Cancer Treat Rev 17:233, 243 (1990); N Engl J Med 347:1739 (2002)	10	DMSO
01505728	PHTHALYLSULFACETAMIDE	120317-17	17-D2	131-69-1	C16H14N2O6S	362.364	antibacterial （菌）	synthetic	NF-XIII, BAN	TALSIGEL	J Indian Chem Soc 26:130 (1949)	10	DMSO
01504502	BITOSCANATE	120317-17	17-D3	4044-65-9	C8H4N2S2	192.262	anthelmintic	synthetic; 16842	INN, MI	JONIT	Arch Pathol Lab Med 100:127 (1976); J Pediatr Surg 18:131 (1983)	10	DMSO
01505997	CEFALONIUM	120317-17	17-D4	5575-21-3	C20H18N4O5S2	458.518	antibacterial （菌）	synthetic; 41071	INN, BAN			10	DMSO
01502413	ACTARIT	120317-17	17-D5	18699-02-2	C10H11NO3	193.204	antiarthritic	synthetic; MS-932	INN	MOVER	Arzneim Forsch 40:693, 800, 806 (1990); 44:64 (1994)	10	DMSO
01504616	MEPIROXOL	120317-17	17-D6	6968-72-5	C6H7NO2	125.128	antihyperlipemic	synthetic	INN			10	DMSO
01503744	CHLORAZANIL HYDROCHLORIDE	120317-17	17-D7	2019-25-2	C10H10Cl2N4	257.124	diuretic	synthetic	INN	DAQUIN	J Pharmacol Exp Ther 130:222 (1960); Acta Pharmacol Toxicol 47:263 (1980)	10	DMSO
02300218	EFAROXAN HYDROCHLORIDE	120317-17	17-D8	89197-32-0	C13H17ClN2O	252.746	insulin secretagogue, alpha2 adrenorecetor antagonist	synthetic	INN, BAN		Naunyn Schmiedebergs Arch Pharmacol 359: 262 (1999)	10	DMSO
01504505	CARZENIDE	120317-17	17-D9	138-41-0	C7H7NO4S	201.202	diuretic, carbonic anhydrase inhibitor	synthetic	INN		J Chem Soc 1960:1408; Pharmazie 38:102 (1983)	10	DMSO
01505990	CLEMIZOLE HYDROCHLORIDE	120317-17	17-D10	1163-36-6, 442-52-4(base)	C19H21Cl2N3	362.305	H1-antihistamine	synthetic; AL-20	INN, BAN, JAN		Ann 575:162 (1952)	10	DMSO
01503320	TIMONACIC	120317-17	17-D11	444-27-9	C4H7NO2S	133.17	hepatoprotectant	synthetic; NSC-25855	INN	DETOXEPA	Gazz Med Ital 131:251, 265 (1972); Lancet 1:68 (1980	10	DMSO
01506064	CHLOROPYRAMINE HYDROCHLORIDE	120317-17	17-E2	6170-42-9, 59-32-5 (base)	C16H21Cl2N3	326.272	antihistamine	synthetic	INN, BAN	HALOPYRAMINE		10	DMSO
01505827	BECLAMIDE	120317-17	17-E3	501-68-8	C10H12ClNO	197.666	anticonvulsant, antiepileptic	synthetic; mp 94 deg C	INN, BAN	NEURACEN	J Org Chem 16:1283 (1951); Acta Psychiatrica Scandinavica 81:162 (1990); J Pharmacy Pharmacol 47 :876 (1995)	10	DMSO
01503127	DEQUALINIUM CHLORIDE	120317-17	17-E4	522-51-0, 6707-58-0 [dequalinium]	C30H40Cl2N4	527.586	antiinfectant, antineoplastic （菌）	synthetic; BAQD-10	INN, BAN, JAN	FLUOMIZIN	Fortschr Med 95:1108 (1977); Arch Surg 121:1272 (1986); J Pharm Sci 82:231 (1993)	10	DMSO
01506024	NAFTOPIDIL	120317-17	17-E5	57149-07-2	C24H28N2O3	392.502	antihypertensive, alpha-blocker, 5HT1a agonist （血）	synthetic; KT-611	INN	AVISHOT	Eur J Clin Pharmacol 46:271 (1994); Prostate 25:46 (1994); Cardiovasc Drug Rev 12:32 (1994)	10	DMSO
01503711	ORBIFLOXACIN	120317-17	17-E6	113617-63-3	C19H20F3N3O3	395.385	antibacterial （菌）	synthetic	INN	ORBAX	Can J Vet Res 65:181 (2001); J Vet Pharmacol Ther 25:1 (2002); 29:191 (2006)	10	DMSO
01503383	PEMPIDINE TARTRATE	120317-17	17-E7	79-55-0	C14H27NO6	305.374	ganglionic blocker, antihypertensive （血）	synthetic	INN, BAN		Br J Pharmacol Chemother 13:339 (1958); Nature 184:554 (1959); Br J Pharmacol 14:202 (1959); Br Med J 1:13 (1961)	10	DMSO
01504100	METHOPRENE (S)	120317-17	17-E8	40596-69-8	C19H34O3	310.481	ectoparasiticide	synthetic	INN			10	DMSO
01504143	ARTENIMOL	120317-17	17-E9	81496-81-3	C15H24O5	284.356	antimalarial, antiinflammatory （菌）	semisynthetic; dihydroartemisinin	INN		Med Res Rev 7: 29 (1987); Am J Trop Med Hyg 61:187 (199); Trends Pharmacol Sci 20:199 (1999)	10	DMSO
01505788	NIFUROXAZIDE	120317-17	17-E10	965-52-6	C12H9N3O5	275.223	antiseptic	synthetic; RC-27109	INN		Ann Pharm Fr 21:287 (1963)	10	DMSO
01500636	MECYSTEINE HYDROCHLORIDE	120317-17	17-E11	2485-62-3, 18598-63-5 [hydrochloride]	C4H10ClNO2S	171.647	mucolytic	synthetic	INN, BAN			10	DMSO
01500669	BENFLUOREX HYDROCHLORIDE	120317-17	17-F2	23602-78-0	C19H21ClF3NO2	387.833	antihyperlipoproteinemic （血）	synthetic	INN, BAN	MINOLIP	J Pharm Pharmacol 23:950 (1971); 24:281 (1972); 28:670 (1976); Biochem J 166:639 (1977)	10	DMSO
01505770	FURALTADONE	120317-17	17-F3	139-91-3	C13H16N4O6	324.296	antibacterial （菌）	synthetic; NF-260	INN, BAN			10	DMSO
01504617	ISAXONINE	120317-17	17-F4	4214-72-6	C7H11N3	137.186	nerve growth stimulant	synthetic; hepatotoxic at clinical dose (1500mg)	INN		J Pharmacol Exp Ther 229:851 (1984); J Neurol Neurosurg Psychiatry 48:933 (1985)	10	DMSO
01505755	IDEBENONE	120317-17	17-F5	58186-27-9	C19H30O5	338.448	cognition enhancer, nootropic	synthetic	INN, BAN		Chem Pharm Bull 30:2797 (1982); Biochemistry 21:4096 (1982)	10	DMSO
01505783	OXYPHENONIUM BROMIDE	120317-17	17-F6	50-10-2	C21H34BrNO3	428.414	anticholinergic, anticonvulsant	synthetic; BA-5473, C-5473	INN, BAN	ANTRENYL	Brit J Ophthal 40:751 (1956); J Pharmacol Exp Ther 121:63 (1957)	10	DMSO
01503231	NIMESULIDE	120317-17	17-F7	51803-78-2	C13H12N2O5S	308.315	antiinflammatory （炎）	synthetic; R-805	INN, BAN			10	DMSO
01505173	BAMBUTEROL HYDROCHLORIDE	120317-17	17-F8	81732-46-9	C18H30ClN3O5	403.91	beta adrenergic agonist, bronchodilator, cholinesterase （血） inhibitor	synthetic	INN, BAN	BAMBEC	Acta Anaeth Scand 34:595 (1990); Chest c103:771 (1993)	10	DMSO
01505992	BUFLOMEDIL HYDROCHLORIDE	120317-17	17-F9	35543-24-9, 55837-25-7(base)	C17H26ClNO4	343.854	vasodilator (peripheral) （血）	synthetic	INN, BAN	BUFEDIL	Therapie 30:207, 259 (1975); Drugs 33:430 (1987)	10	DMSO
01506027	OXOLAMINE CITRATE	120317-17	17-F10	959-14-8 (base)	C20H27N3O8	437.453	antitussive	synthetic; SKF-9976, AF-438	INN			10	DMSO
01500634	IPRONIAZID SULFATE	120317-17	17-F11	54-92-2, 305-33-9 [as phosphate]	C9H15N3O5S	277.301	monoamine oxidase inhibitor, antidepressant （神）	synthetic	INN, BAN		Ann NY Acad Sci 80:626 (1959); Arch Intern Med.105:583 (1960); Anesthesiology 22:335 (1961)	10	DMSO
01503733	CHLORMIDAZOLE	120317-17	17-G2	3689-76-7	C15H13ClN2	256.737	antifungal （菌）	synthetic	INN, BAN		Mykosen 1:162 (1958); Br Med J 1:1731 (1960)	10	DMSO
01505759	OXTRIPHYLLINE	120317-17	17-G3	4499-40-5	C12H21N5O3	283.333	bronchodilator	synthetic	USP, INN, BAN, JAN	CHOLEDYL		10	DMSO
01506073	IDAZOXAN HYDROCHLORIDE	120317-17	17-G4	79944-58-4	C11H13ClN2O2	240.691	alpha2-adrenergic blocker （血）	synthetic	INN, BAN		Ann NY Acad Sci 881:272 (1999); CNS Drug Reviews 8(:177 (2002)	10	DMSO
01401414	CRESOPIRINE	120317-17	17-G5	4386-39-4	C10H10O4	194.189	antiinflammatory, antpyretic （炎）	synthetic	INN			10	DMSO
01503806	HOMIDIUM BROMIDE	120317-17	17-G6	1239-45-8	C21H20BrN3	394.318	antiprotozoal, intercalcates with DNA （菌）	synthetic	INN, BAN		J Mol Biol 13: 269 (1965); 27: 87 (1967)	10	DMSO
01503628	PRONETALOL HYDROCHLORIDE	120317-17	17-G7	54-80-8	C15H20ClNO	265.786	beta adrenergic agonist, antiarrhythmic	synthetic; ICI-38174, AY-6204	INN, BAN	ALDERLIN	Nature 207:594 (1965); Commun Chem Pathol Pharmacol 9:601 (1974)	10	DMSO
01505779	DICHLORISONE ACETATE	120317-17	17-G8	79-61-8	C23H28Cl2O5	455.383	antipruretic	semisynthetic; R-25788	INN	DILODERM	JACS 81:2191 (1959)	10	DMSO
01506065	CLORGILINE HYDROCHLORIDE	120317-17	17-G9	17780-72-2 (base)	C13H16Cl3NO	308.638	MAO-A inhibitor, antidepressant, antiparkinsonian （神）	synthetic; M&B-9302	INN, BAN		J Neural Transm Suppl. 52:39 (1998)	10	DMSO
01503381	PASINIAZID	120317-17	17-G10	2066-89-9	C13H14N4O4	290.281	antibacterial (tuberculostatic) （菌）	synthetic; RD-325	INN		Chem Heterocyclic Compounds 31:639 (1995); Chinese J Clinicians 4:920 (2010)	10	DMSO
01504511	CHLORALOSE	120317-17	17-G11	15879-93-3	C8H11Cl3O6	309.532	anesthetic	synthetic	INN, DCF	ALFAKIL	Psychopharmacologia 6:1 (1964); Toxicol Appl Pharmacol 21:315 (1972); Nature 252:52 (1974)	10	DMSO
01506049	meta-CRESYL ACETATE	120317-17	17-H2	122-46-3	C9H10O2	150.179	antiseptic (topical)	synthetic	INN			10	DMSO
01504520	EPIESTRIOL	120317-17	17-H3	547-81-9	C18H24O3	288.39	estrogen	semisynthetic	INN, BAN			10	DMSO
01504512	DEFERIPRONE	120317-17	17-H4	30652-11-0	C7H9NO2	139.155	iron chelating agent	synthetic; L-1	INN, BAN			10	DMSO
01504506	CHLORAMINE-T	120317-17	17-H5	127-65-1	C7H7ClNNaO2S	227.646	antiseptic, disinfestant, antiproliferative （菌）	synthetic	INN, BAN	CHLORAZINE	J Chem Soc 87:145 (1905); J Soc Chem Ind 37:288 (1918)	10	DMSO
01504508	CINCHOPHEN	120317-17	17-H6	132-60-5	C16H11NO2	249.272	analgesic, antipyretic, antiinflammatory （炎）	synthetic; hepatotoxic	NF-X. INN, BAN	ATOPHAN	Cal West Med 37:405 (1932)	10	DMSO
01504504	CARSALAM	120317-17	17-H7	2037-95-8	C8H5NO3	163.134	analgesic	synthetic	INN, BAN		J Pharmac Pharmacol 15 Suppl 1:97T (1963); J Biol Chem 267:1569 (1992)	10	DMSO
01504501	beta-NAPHTHOL	120317-17	17-H8	135-19-3	C10H8O	144.175	anthelmintic, antiseptic （菌）	synthetic	INN, NF-XI	MICROCIDIN	Austral J Chem 27:2385 (1974); Tetrahedron Letts 31:6977 (1990)	10	DMSO
01503080	AMBROXOL HYDROCHLORIDE	120317-17	17-H9	23828-92-4, 18683-91-5 [ambroxol]	C13H19Br2ClN2O	414.57	expectorant	synthetic	INN, BAN, JAN	AMBROX	Eur Journal Pharmacol 407:61 (2000)	10	DMSO
01503222	FIPEXIDE HYDROCHLORIDE	120317-17	17-H10	34161-24-5	C20H22Cl2N2O4	425.315	psychostimulant	synthetic	INN		hepatotoxic at clinical dose (600mg)	10	DMSO
01501188	EBSELEN	120317-17	17-H11	60940-34-3	C13H9NOSe	274.183	antioxidant, lipoxygenase inhibitor, inhibits oxidation of LDL（氧）	synthetic	INN			10	DMSO
01500618	ACRIFLAVINIUM HYDROCHLORIDE	120317-18	18-A2	8018-07-3	C14H14ClN3	259.741	antiinfective, intercalating agent （菌）	synthetic	NF, INN	PANFLAVIN	Biochem J 35:1311 (1941); J Pharmacol Exp Ther 80:217 (1944)	10	DMSO
01503894	ELTANOLONE	120317-18	18-A3	128-20-1	C21H34O2	318.504	anesthetic	semisynthetic	INN		Anesthesiology 80:36 (1994);	10	DMSO
01502248	GLUTATHIONE	120317-18	18-A4	70-18-8	C10H17N3O6S	307.327	antioxidant （氧）	plant and animal tissue	JAN		Pharm Biol 11: 539 (1968)	10	DMSO
01506187	OCTOCRYLENE	120317-18	18-A5	6197-30-4	C24H27NO2	361.488	sunscreen	synthetic	USP	EUSOLEX	Arch Derm 146:753 (2010); Contact Dermatitis 64:343 (2011)	10	DMSO
01502412	ACEDOBEN	120317-18	18-A6	556-08-1	C9H9NO3	179.177	immune stimulant (component)	synthetic	INN	IMUNOVIR	Arch Dermatol 119:463 (1983)	10	DMSO
01502285	AMISULPRIDE	120317-18	18-A7	71675-85-9	C17H27N3O4S	369.486	antipsychotic （神）	synthetic	INN, BAN	DENIBAN	J Pharmacol Exp Ther 280:73 (1997); Int Clin Psychopharmacol 12 Suppl 2:S11 (1997)	10	DMSO
01504916	OCTINOXATE	120317-18	18-A8	5466-77-3	C18H26O3	290.406	sunscreen, UV-B absorber	synthetic	USP, INN		Toxicol Applied Pharmacol 250:278 (2011)	10	DMSO
01502303	LOMERIZINE HYDROCHLORIDE	120317-18	18-A9	101477-55-8	C27H30F2N2O3	468.549	antimigraine, cerebral vasodilator, Ca channel blocker	synthetic; KB-2796	INN	TERRANAS	Chem Pharm Bull 35:3270, 4117 (1987); Arch Int Pharmacodyn 304:206 (1990); Neurochem Res 19:1503 (1994)	10	DMSO
01502311	MOGUISTEINE	120317-18	18-A10	119637-67-1	C16H21NO5S	339.413	antitussive, non-narcotic	synthetic	INN		Am Rev Respir Dis 141 Suppl,:A840 (1990);.Br J Pharmacol 112:795 (1994); J Pharm Pharmacol 48:112 (1996)	10	DMSO
01502319	PAZUFLOXACIN MESYLATE	120317-18	18-A11	163680-77-1; 127045-41-4	C17H19FN2O7S	414.413	antibacterial （菌）	symthetic; T-3761	INN, JAN	PAZUCROSS	Antimicrob Agents Chemother 37:384 (1993); Chem Pharm Bull 42:2569 (1994); Jpn J Antibiot 55:412 (2002)	10	DMSO
01502317	OLTIPRAZ	120317-18	18-B2	64224-21-1	C8H6N2S3	226.342	schistosomicide, antineoplastic （瘤）	synthetic	INN		Carcinogenesis 18:1343 (1997); Cancer Res. 64:6424 (2004)	10	DMSO
01502324	PRANOPROFEN	120317-18	18-B3	52549-17-4	C15H13NO3	255.276	antiinflammatory （炎）	synthetic	INN, JAN	NIFLAN	J Ocular Pharmacol Therapeut 23: 280 (2007)	10	DMSO
01502328	PRULIFLOXACIN	120317-18	18-B4	123447-62-1	C22H22FN3O6	443.436	antibacterial （菌）	synthetic; NAD-441A	INN	QUISNON	J Clin Pharmacol 34:930 (1994); Pulm Pharmacol Ther 19:20, 30 (2006)	10	DMSO
01502329	PYRONARIDINE TETRAPHOSPHATE	120317-18	18-B5	76748-86-2	C29H44ClN5O18P4	910.045	antimalarial （菌）	synthetic	INN		Lancet 347:24 (1996); J Antimicrob Chemother 37:511 (1996)	10	DMSO
01502322	PIDOTIMOD	120317-18	18-B6	121808-62-6	C9H12N2O4S	244.271	immune stimulant	synthetic	INN	POLIMOD	Int J Immunother 9:85 (1993); 10:35 (1994); Arzneim Forsch 44:1448 (1994); Arch Pharmacal Research 31: 1153 (2008)	10	DMSO
01502335	RUFLOXACIN HYDROCHLORIDE	120317-18	18-B7	106017-08-7, 101363-10-4	C17H18FN3O3S	363.414	antibacterial （菌）	synthetic; MF-934, ISF-09334	INN, BAN	TEBRAXIN	Infection 21:106 (1993); Antimicrob Agents Chemother 37:2298 (1993)	10	DMSO
01502342	TENATOPRAZOLE	120317-18	18-B8	113712-98-4	C16H18N4O3S	346.411	anti-ulcer, proton pump inhibitor	synthetic	INN, JAN		Aliment Pharmacol Ther 19:655 (2004); Biochem Pharmacol 71:837 (2006)	10	DMSO
01502344	TROPISETRON HYDROCHLORIDE	120317-18	18-B9	105826-92-4, 89565-68-4	C17H21ClN2O2	320.822	antiemetic	synthetic	INN, BAN	NAVOBAN	Nature 316:126 (1985); Anticancer Drugs 2:343 (1991); Ann Oncol 4 Suppl 3:S15 (1993)	10	DMSO
01502349	DIMINAZENE ACETURATE	120317-18	18-B10	536-71-0; 908-54-3(aceturate)	C22H29N9O6	515.533	antiprotozoal as aceturate	synthetic	INN, BAN	BERENIL	CR Seances Acad Sci Ser D 271:730 (1970); Antibiotics 3:34 (1975)	10	DMSO
01502352	IRSOGLADINE MALEATE	120317-18	18-B11	57381-26-1	C9H7Cl2N5	256.096	anti-ulcer	synthetic	INN	GASLON	Life Sci 76:71 (2002); World J Gastroenterol 14:4784 (2008)	10	DMSO
01502366	FASUDIL HYDROCHLORIDE	120317-18	18-C2	103745-39-7	C14H17N3O2S	291.374	vasodilator (cerebral), Ca antagonist	synthetic; AT-877, HA-1077	INN	ERIL	Br J Pharmacol 98:1091 (1989); J Neurosrg 76:571 (1992); Cardiovasc Drug Rev 10:333 (1992)	10	DMSO
01502368	ACEGLUTAMIDE	120317-18	18-C3	2490-97-3	C7H12N2O4	188.185	nootropic	semisynthetic; KW-110	INN	ACUTIL-S	Acupuncture & Electro-Therap Res Intl J 17:61 (1992)	10	DMSO
01502510	BORNYL ACETATE	120317-18	18-C4	76-49-3	C12H20O2	196.292	flavor, fragrance agent	semisynthetic	INN		Compt Rend 109:29 (1889); JACS 82:125 (1960)	10	DMSO
01504833	CLIMBAZOLE	120317-18	18-C5	38083-17-9	C15H17ClN2O2	292.768	antifungal （菌）	synthetic	INN, BAN			10	DMSO
01505903	CYROMAZINE	120317-18	18-C6	66215-27-8	C6H10N6	166.187	acaricide, insecticide, ectoparisitide	synthetic; CGA-72662	INN, BAN			10	DMSO
01506168	OXINIACIC ACID	120317-18	18-C7	2398-81-4	C6H5NO3	139.112	antilipemic	synthetic	INN	NOVACYL	J Org Chem 19:1633 (1954)	10	DMSO
00300563	TRICHLORMETHINE HYDROCHLORIDE	120317-18	18-C8	555-77-1	C6H13Cl4N	240.989	antineoplastic, cytotoxic （瘤）	synthetic	INN, BAN	TRIMUSTINE	J Am Med Assoc 132:126 (1946); IARC Monographs 50:143 (1990)	10	DMSO
01504507	CHLORINDIONE	120317-18	18-C9	1146-99-2	C15H9ClO2	256.691	antcoagulant, Vitamine K antagonist	synthetic; G25766	INN, BAN			10	DMSO
01502555	BENZYL ALCOHOL	120317-18	18-C10	100-51-6	C7H8O	108.141	antimicrobial, antipruritic （菌）	synthetic	NF, INN, JAN		Arch Ind Hyg Occup Med 4:119 (1951)	10	DMSO
02300220	N-METHYL (-)EPHEDRINE [1R,2S]	120317-18	18-C11	552-79-4	C11H17NO	179.264	adrenergic agonist, analeptic	synthetic	BAN		J Pharmacol Exp Ther 148:158 (1965); 322:214 (2007)	10	DMSO
01504518	EFLOXATE	120317-18	18-D2	119-41-5	C19H16O5	324.336	coronary vasodilator	synthetic	INN, JAN	RECORDIL	Clin Terap 10:670 (1956); Br Heart J 21:315 (1959); J Fac Pharm Ankara 11:160 (1981)	10	DMSO
01506078	MOROXYDINE HYDROCHLORIDE	120317-18	18-D3	3731-59-7	C6H14ClN5O	207.664	antiviral （菌）	synthetic; SKF-8898A, ABOB	INN, BAN		Acta Derm Venereol Suppl (Stockh) 183:1 [1994]	10	DMSO
01500758	LOBELINE HYDROCHLORIDE	120317-18	18-D4	90-69-7	C22H28ClNO2	373.927	antiasthmatic, respiratory stimulant	Lobelia spp	INN, BAN, JAN		J Pharmacol Exp Ther 282:410 (1997); Biochem Pharmacol 63:89 (2002)	10	DMSO
01501116	MEBHYDROLIN NAPHTHALENESULFONATE	120317-18	18-D5	524-81-2	C29H28N2O6S2	564.684	H1 antihistamine	synthetic	INN, BAN, JAN	DIAZOLINE	Farmakol Toxsikol 20(6):46 (1957)	10	DMSO
01501174	TODRALAZINE HYDROCHLORIDE	120317-18	18-D6	14679-73-3	C11H13ClN4O2	268.705	antihypertensive, peripheral vasodilator （血）	synthetic; CEPH, BT-621	INN, BAN, JAN	BINAZIN	Arzneim Forsch 27:2163 (1977); J Pharmacol Pharm 31:127 (1979); Farmaco Ed Sci 34:299 (1979)	10	DMSO
01503100	URAPIDIL HYDROCHLORIDE	120317-18	18-D7	34661-75-1	C20H30ClN5O3	423.947	antihypertensive （血）	synthetic	INN, BAN, JAN	EBRANTIL	Eur J Pharmacol 59:1 (1979); Arzneim Forsch 31:849 (1981); Drugs 35 Suppl 6:147 (1988)	10	DMSO
01503255	METHYLPREDNISOLONE SODIUM SUCCINATE	120317-18	18-D8	2375-03-3	C26H33NaO8	496.538	glucocorticoid, antiinflammatory 炎	semisynthetic	USP, JAN	SOLU-MEDROL		10	DMSO
01503297	HEXAMETHONIUM BROMIDE	120317-18	18-D9	55-97-0, 60-26-4 [hexamethonium]	C12H30Br2N2	362.194	antihypertensive, ganglionic blocker	synthetic	INN, BAN, JAN	BISTRIUM BROMIDE		10	DMSO
01503954	TULOBUTEROL HYDROCHLORIDE	120317-18	18-D10	41570-61-0	C12H19Cl2NO	264.197	bronchodilator, beta adrenergic agonist	synthetic	INN, BAN, JAN	HOKUNALIN	Oyo Yakuri 13:197, 317 (1977)[CA 88:83591 (1978)]	10	DMSO
01505011	TRIMEBUTINE MALEATE	120317-18	18-D11	34140-59-5(base)	C26H33NO9	503.554	antispasmodic, opiod receptor agonist	synthetic	INN, BAN, JAN		Japan J Pharmacol 33:301 (1983); Hepato-Gastroenterology 49:193 (2002)	10	DMSO
01500624	CARNITINE (dl) HYDROCHLORIDE	120317-18	18-E2	461-06-3	C7H16ClNO3	197.663	antihyperlipoproteinemic, gastric/ pancreatic secretion stimulant	striated muscle, liver; also in Pisum sativum	INN, JAN	FLATISINE	Cardiovasc Res 51:21 ((2001); Nutrition 20:709 (2004); Ann NY Acad Sci 1033:1 (2004)	10	DMSO
03100024	INOSINE	120317-18	18-E3	58-63-9	C10H12N4O5	268.231	cell function activator, cardiotonic	meat extracts, sugar beet, Bacillus subtilis, E. coli, Saccharomyces cerevisiae, Fusarium spp	INN, JAN		Biochem Biophys Res Commun 13:394 (1963); J Pharmacol 14:47 (1983)	10	DMSO
01503077	PRIDINOL METHANESULFONATE	120317-18	18-E4	511-45-5	C21H29NO4S	391.534	anticholinergic	synthetic; C-238	INN, JAN	PARKS 12	J Pharmacol Exp Ther 96:151 (1949)	10	DMSO
01504137	ANCITABINE HYDROCHLORIDE	120317-18	18-E5	10212-25-6	C9H12ClN3O4	261.667	antineoplastic	synthetic	INN, JAN		Carcinogenesis 7:1167 (1992)	10	DMSO
01505772	BUCETIN	120317-18	18-E6	1083-57-4	C12H17NO3	223.274	analgesic	synthetic	INN, BAN, JAN		Arnzneim Forsch 15:727 (1965); Chem Pharm Bull 16:1726, 2269 (1968)	10	DMSO
02300261	LORGLUMIDE SODIUM	120317-18	18-E7	97964-56-2 (acid)	C22H31Cl2N2NaO4	481.399	CCK receptor antagonist	synthetic	INN		Arzneim-Forsch 37: 1265 (1987)	10	DMSO
01505304	SECNIDAZOLE	120317-18	18-E8	3366-95-8	C7H11N3O3	185.184	antiameobic, antitrichomonas	synthetic; PM-185184, RP-14539	INN, BAN		Drugs 51:621 (1996)	10	DMSO
01501194	TOLPERISONE HYDROCHLORIDE	120317-18	18-E9	70312-00-4	C16H24ClNO	281.829	muscle relaxant (skeletal)	synthetic; N-553	INN, BAN, JAN	MYDOCLAM	Acta Phsiol Acad Sci hung 18:149 (1960); Arzneim Forsch 11:257 (1961)	10	DMSO
01503218	HEPTAMINOL HYDROCHLORIDE	120317-18	18-E10	543-15-7, 372-66-7 [heptaminol]	C8H20ClNO	181.708	vasodilator	synthetic	INN, BAN			10	DMSO
01500811	BERBERINE CHLORIDE	120317-18	18-E11	633-65-8, 2086-83-1	C20H18ClNO4	371.824	antiarrhythmic, alpha2 agonist, anticonvulsant, antiinflammatory, antibacterial, antifungal, antitrypanosomal, antineoplastic, immunostimulant	Berberis and Mahonia spp	JAN		Coll Czech Chem Comm 35:124 (1970); J Nat Prod 40:384 (1977); Agents Actions 14:401 (1984); Alkaloids 28:78 (1986); Life Sci 49:315 (1991); J Cardiovasc Pharmacol 23:716 (1994)	10	DMSO
01501111	PROTOPORPHYRIN IX	120317-18	18-F2	553-12-8	C34H34N4O4	562.674	hepatoprotectant	mamalian feces, avian pigment	JAN		J Org Chem 25:1073 (1960); Jacs 99:6639 (1977)	10	DMSO
01505920	PANTETHINE	120317-18	18-F3	16816-67-4	C22H42N4O8S2	554.73	antilipemic	semisynthetic	JAN		J Chem Soc 1954:1171; Atherosclerosis 50:73 (1984)	10	DMSO
01505774	OXELAIDIN CITRATE	120317-18	18-F4	52432-72-1, 468-61-1 (base)	C26H41NO10	527.617	antitussive	synthetic	INN, BAN		J Pharm Pharmacol 10:40 (1958)	10	DMSO
01505762	PYRITINOL	120317-18	18-F5	1098-97-1	C16H20N2O4S2	368.477	cognition enhancer, nootropic	synthetic; pyrithioxin	INN, BAN, JAN		Chem Pharm Bull 25:1335 (1977; Arzniem) Forsch 19:5 (1968)	10	DMSO
01505785	CAMYLOFINE DIHYDROCHLORIDE	120317-18	18-F6	54-30-8	C19H34Cl2N2O2	393.401	anticholinergic	synthetic	INN, JAN	AVAFORTAN	J Drug Target 18:589 (2010)	10	DMSO
01503226	MECLOFENOXATE HYDROCHLORIDE	120317-18	18-F7	51-68-3	C12H17Cl2NO3	294.18	nootropic	synthetic	INN, BAN, JAN		Pharmacol Res 38:65 (1998)	10	DMSO
01500836	CEPHALOSPORIN C SODIUM	120317-18	18-F8	61-24-5	C16H20N3NaO8S	437.407	antibacterial （菌）	Cephalosprium acremonium	BAN		Br J Pharmacol 16:170 (1961); Q Rev Chem Soc 21:231 (1967)	10	DMSO
01505112	TILMICOSIN	120317-18	18-F9	108050-54-0	C46H80N2O13	869.156	antibacterial （菌）	semisynthetic; LY-177370	USP, INN, BAN	MICOTIL	J Am Vet Med Assoc 202:273 (1993)	10	DMSO
01500639	OCTOPAMINE HYDROCHLORIDE	120317-18	18-F10	104-14-3	C8H12ClNO2	189.643	adrenergic agonist （血）	salivary glands of Octopus vulgaris; also Capsicum frutescens & Cyperus spp; ND-50	INN			10	DMSO
01500999	DROFENINE HYDROCHLORIDE	120317-18	18-F11	1679-76-1	C20H32ClNO2	353.937	antispasmodic	synthetic	INN			10	DMSO
01501000	ETHAVERINE HYDROCHLORIDE	120317-18	18-G2	985-13-7, 486-47-5 [ethaverine]	C24H30ClNO4	431.964	antispasmodic	synthetic	INN	ETHAQUIN		10	DMSO
01501026	FENDILINE HYDROCHLORIDE	120317-18	18-G3	113042-18-7	C23H26ClN	351.923	coronary vasodilator	synthetic	INN			10	DMSO
01505951	PAMABROM	120317-18	18-G4	606-04-2	C11H18BrN5O3	348.202	diuretic	synthetic	USP	DIUREX	Am Heart J 46:288 (1953); J Drugs Dermatol 5:284 (2006)	10	DMSO
01503108	BROMOPRIDE	120317-18	18-G5	4093-35-0	C14H22BrN3O2	344.254	antiemetic	synthetic	INN	EMEPRIDE	Fortschr Med 97:883 (1979); Arzneim Forsch 33:453 (1983)	10	DMSO
01502024	PIPEMIDIC ACID	120317-18	18-G6	51940-44-4	C14H17N5O3	303.323	antibacterial （菌）	synthetic; 1489-RB	INN, BAN, JAN	PIPEDAC	Farmaco Ed Prat 30:252 (1974); Antimicrob Agents Chemother 7:441 (1975)	10	DMSO
01502010	DIACERIN	120317-18	18-G7	13739-02-1	C19H12O8	368.303	antiinflammatory （炎）	synthetic	INN			10	DMSO
01503205	CITIOLONE	120317-18	18-G8	1195-16-0	C6H9NO2S	159.208	hepatoprotectant, free radical scavenger （氧）	synthetic	INN	CITIOLASE	Cryobiology 30:313 (1993); Histochemistry 101:215 (1994); Contact Dermatitis 33:352 (1995)	10	DMSO
01505310	REBAMIPIDE	120317-18	18-G9	90098-04-7	C19H15ClN2O4	370.795	antiulcer, antioxidant （氧）	synthetic	INN, JAN		Chem Pharm Bull39:2906 (1991); Dig Dis Sci 43:35S (1998)	10	DMSO
01502045	PIROMIDIC ACID	120317-18	18-G10	19562-30-2	C14H16N4O3	288.309	antibacterial （菌）	synthetic; PD-93	INN, JAN	BACTRAMYL	Antimicrob Agents Chemother 1970:117, 123	10	DMSO
01505740	LIPOAMIDE	120317-18	18-G11	3206-73-3	C8H15NOS2	205.343	hepatoprotectant	semisynthetic; thioctic acid amide	JAN			10	DMSO
00211175	METACETAMOL	120317-18	18-H2	621-42-1	C8H9NO2	151.166	analgesic	synthetic; BS-749	INN, BAN		Hum Exp Toxicol 10:159 (1991)	10	DMSO
00310050	QUININE ETHYL CARBONATE	120317-18	18-H3	83-75-0	C23H28N2O4	396.491	antimalarial	semisynthetic	JAN, NF-VIII	EUQUININE	JAMA 80:1617 (1923); Br J Clin Pharmacol 25:261 (1988); Indian J Pediatrics 59:646 (1992)	10	DMSO
00212064	HYDROXYTOLUIC ACID	120317-18	18-H4	83-40-9	C8H8O3	152.151	analgesic, antiseptic （菌）	synthetic; 3-MS	INN, BAN			10	DMSO
01503134	LEVOMENTHOL	120317-18	18-H5	2216-51-5	C10H20O	156.27	analgesic (topical), antipruritic agent	Mentha piperita and other Mentha spp	INN, BAN, JAN			10	DMSO
01900040	BARBITAL	120317-18	18-H6	57-44-3	C8H12N2O3	184.196	sedative	synthetic	INN	VERONAL	Therapeutische Monatsh 17:208 (1903)	10	DMSO
01503732	BRONOPOL	120317-18	18-H7	52-51-7	C3H6BrNO4	199.99	antiinfective （菌）		INN, BAN, JAN	BRONOSOL	J Pharm Pharmacol 16 Suppl:127T (1964); J Soc Cosmet Chem 28:3 (1977)	10	DMSO
01506079	MOXISYLYTE HYDROCHORIDE	120317-18	18-H8	54-32-0	C16H25NO3	279.383	alpha-adrenergic blocker （血）	synthetic	INN, BAN, JAN		J Auton Nerv Syst 79: 191 (2000); hepatotoxic at clinical dose (480mg)	10	DMSO
01506085	OXEDRINE	120317-18	18-H9	94-07-5	C9H13NO2	167.209	anti-obesity	citrus aurantium; SYNEPHRINE	BAN			10	DMSO
01503094	TIOXOLONE	120317-18	18-H10	4991-65-5	C7H4O3S	168.172	antiseborrhoic	synthetic	INN, BAN	STEPIN	Bull Chem Soc Jpn 29:419 (1956)	10	DMSO
01506077	METICRANE	120317-18	18-H11	1084-65-7	C10H13NO4S2	275.347	diuretic, antihypertensive （血）	synthetic; SD-17102	INN, JAN			10	DMSO
00330058	CHLORPYRIFOS	120317-19	19-A2	2921-88-2	C9H11Cl3NO3PS	350.59	insecticide	synthetic; Dowco-179, ENT-27311	BAN	DURSBAN	J Econ Entomol 58:1043 (1965); Toxicol Appl Pharmacol 21:315 (1972)	10	DMSO
01502003	BUFEXAMAC	120317-19	19-A3	2438-72-4	C12H17NO3	223.274	antiinflammatory, analgesic, antipyretic （炎）	synthetic; CP-1044-J3	INN, BAN, JAN	NORFEMAC	Med Pharmacol Exp 15:545 (1966): J Pharm Pharmacol 55:1379 (2003)	10	DMSO
01600716	BUTYLATED HYDROXYTOLUENE	120317-19	19-A4	128-37-0	C15H24O	220.358	antioxidant （氧）	synthetic; 2,6-DI-t-BUTYL-4-METHYLPHENOL	NF, BAN	BHT	Environ Res 29:1 (1982); Mutat Res 278:31 (1992); Toxicological Sci 51:202 (1999)	10	DMSO
01500996	GLAFENINE	120317-19	19-A5	3820-67-5	C19H17ClN2O4	372.811	analgesic	synthetic; R-1707	INN, JAN			10	DMSO
01501143	SULFAPHENAZOLE	120317-19	19-A6	526-08-9	C15H14N4O2S	314.368	antibacterial （菌）	synthetic	INN, BAN, JAN	SULFABID	Arzneim Forsch 15:1441 (1965)	10	DMSO
01501157	SUXIBUZONE	120317-19	19-A7	27470-51-5	C24H26N2O6	438.485	analgesic, antipyretic, antiinflammatory （炎）	synthetic	INN, BAN, JAN	DANILON	J Pharm Sci 71:565 (1982); Int J Tissue React 5:35 (1983)	10	DMSO
01501198	TOLFENAMIC ACID	120317-19	19-A8	13710-19-5	C14H12ClNO2	261.71	antiinflammatory, analgesia （炎）	synthetic	INN, BAN, JAN	CLOTAM	Scand J Rheumatol 5:126 (1976); Suppl 33:50 (1980); Suppl 36:1 (1980)	10	DMSO
01503043	BUCLADESINE	120317-19	19-A9	362-74-3	C18H24N5O8P	469.394	vasodilator	synthetic	INN, JAN	ACTOSIN	Eur J Pharmacol 57:107 (1979); 91:343 (1983; Am J Cardiol 51:1364 (1983)	10	DMSO
01503391	D-PHENYLALANINE	120317-19	19-A10	673-06-3	C9H11NO2	165.194	antidepressant （神）	synthetic	INN			10	DMSO
01503051	RETINYL ACETATE	120317-19	19-A11	127-47-9	C22H32O2	328.499	vitamin precursor	semisynthetic	JAN		Cancer Res 42:903 (1982); J Cell Physiol 144:229 (1990)	10	DMSO
01501199	ZAPRINAST	120317-19	19-B2	37762-06-4	C13H13N5O2	271.281	cGMP phosphodiesterase inhibitor	synthetic; M&B-22948	INN, BAN		Eur J Pharmacol 411:1 (2001); FEBS Lett 580:5003 (2006)	10	DMSO
01503403	EXALAMIDE	120317-19	19-B3	53370-90-4	C13H19NO2	221.302	antifungal （菌）	synthetic	INN, JAN		J Pharm Pharmacol 9: 855 (1957)	10	DMSO
01503941	THIOCTIC ACID	120317-19	19-B4	1077-24-7	C8H14O2S2	206.328	hepatoprotectant	synthetic; alpha-lipoic acid	JAN	BILETAN	JACS 74:1868, 3455 (1992); Angewante Chemie Int Ed 4:846 (1965); Arzneim Forsch 20:1210 (1970)	10	DMSO
01504145	GLICLAZIDE	120317-19	19-B5	21187-98-4	C15H21N3O3S	323.417	antidiabetic, adhesion inhibitor	synthetic; SE-1702	INN, BAN, JAN		Drugs 27:301 (1984); J Diabetes Complications 14:201 (2000); Metabolism 50: 688 (2001)	10	DMSO
01504151	NIMUSTINE	120317-19	19-B6	42471-28-3	C9H13ClN6O2	272.696	antineoplastic （瘤）	synthetic	INN, JAN		Carcinogenesis 21: 1879 (2000)	10	DMSO
01504244	BETAMIPRON	120317-19	19-B7	3440-28-6	C10H11NO3	193.204	antibacterial, renal protectant, sweetener （菌）	synthetic; CS-443	INN, JAN		Antimicrob Agents Chemother 36:1810 (1992); Jpn J Pharmacol 63:487 (1993)	10	DMSO
01504830	AMPIROXICAM	120317-19	19-B8	99464-64-9	C20H21N3O7S	447.47	antiinflammatory, analgesic （炎）	synthetic; CP-65703	INN, BAN, JAN	FLUCAM	Clin Pharmacokinet 26:107 (1994). Agents Actions. 39:157 (1993).	10	DMSO
01505316	PROTIONAMIDE	120317-19	19-B9	14222-60-7	C9H12N2S	180.273	antibacterial （菌）	synthetic; TH-1321, RP-9778	INN, BAN, JAN	EKTEBIN	Chemotherapy 26:276 (1980)	10	DMSO
01505317	CARMOFUR	120317-19	19-B10	61422-45-5	C11H16FN3O3	257.267	antineoplastic （瘤）	synthetic	INN, JAN		Am J Clin Oncology 13:477 (1990)	10	DMSO
01505915	PROXYPHYLLINE	120317-19	19-B11	6003-00-9	C10H14N4O3	238.248	PDE inhibitor, bronchodilator, vasodilator （血）	synthetic	INN, BAN, JAN	BRONTYL	Eur J Clin Pharmacol 19:149 (1981); Int J Pharmaceutics 38:139 (1987)	10	DMSO
01505986	NIALAMIDE	120317-19	19-C2	51-12-7	C16H18N4O2	298.347	MAO inhibitor	synthetic	INN, BAN, NF-VIII	NIAMID	Toxicol Appl Pharmacol 1:524; Acta Neurologica Belgica 60:320 (1960); Lyon Medical 215:1051 (1966)	10	DMSO
01505773	FAMPROFAZONE	120317-19	19-C3	22881-35-2	C24H31N3O	377.534	analgesic, antipyretic, CNS stimulant	synthetic	INN, BAN		J Forensic Sci 52:479 (2007)	10	DMSO
01500629	FLOPROPIONE	120317-19	19-C4	2295-58-1	C9H10O4	182.178	antispasmodic	synthetic	INN, JAN			10	DMSO
01500666	ACEMETACIN	120317-19	19-C5	53164-05-9	C21H18ClNO6	415.834	antiinflammatory （炎）	synthetic	INN, BAN, JAN	EMFLEX	Arzneim Forsch 30:314, 348 (1980); Proc West Pharmacol Soc 45:104 (2002); Annals Hepatol 8:141 (2009)	10	DMSO
01502015	NIFLUMIC ACID	120317-19	19-C6	4394-00-7	C13H9F3N2O2	282.224	analgesic, antiinflammatory （炎）	synthetic; UP-83	INN		Brit J Pharmacol 120:813 (1997); Arch Dis Child 84:430 (2001)	10	DMSO
01503041	AMINOHYDROXYBUTYRIC ACID	120317-19	19-C7	924-49-2	C4H9NO3	119.121	antiepileptic	synthetic	JAN	GAMIBETAL	J Clin Endocrinol Metab 47:1336 (1978); J Neurosci 1:132 (1981); Stereotactic Functional Neurosurgery 69:243 (1997)	10	DMSO
01500632	HEXESTROL	120317-19	19-C8	84-16-2	C18H22O2	270.375	estrogen, antineoplastic (hormonal)	synthetic; NSC-9894	NF-XI, INN		Am J Obst & Gynec 51:660 (1946); Acta Anatomica 23:180 (1955); PNAS 58:2329 (1967)	10	DMSO
00210205	CIANIDANOL	120317-19	19-C9	154-23-4	C15H14O6	290.275	procollagen production inhibitoe, hepatoprotectant	tea and cocoa constituent; (+) catechin	INN, JAN		Arch Surg 118:1431 (1983); Liver International 6:35 (1986)	10	DMSO
01503973	2-THIOURACIL	120317-19	19-C10	141-90-2	C4H4N2OS	128.153	antiviral, thyroid depressant	synthetic	BP-1948		Nature 168:113 (1951); J Gen Microbiol 16:160 (1954); Proc Royal Soc B 169 89 (1967); J Gen Virol 56:219 (1981)	10	DMSO
01502386	LOXOPROFEN	120317-19	19-C11	68767-14-6	C15H18O3	246.309	antiinflammatory, analgesic （炎）	synthetic; CS-600	INN, JAN	LOXONIN		10	DMSO
01502383	ERDOSTEINE	120317-19	19-D2	84611-23-4	C8H11NO4S2	249.309	mucolytic	synthetic; Rrv-144	INN	SECRESOLV		10	DMSO
01500195	CLOFIBRIC ACID	120317-19	19-D3	882-09-7	C10H11ClO3	214.65	herbicide, antihyperlipoproteinemic, antineoplastic （瘤）	synthetic	INN	CLOFIBRIN	Biochem J285:167 (1992); Br J Pharmacol 134:719 (2001); Mol Cancer Ther 6:1379 (2007)	10	DMSO
01500679	AMINOPTERIN	120317-19	19-D4	54-62-6, 58602-66-7 [aminopterin sodium]	C19H20N8O5	440.422	antineoplastic, antirheumatic, folic acid antagonist （瘤）	synthetic; NSC-739	INN, BAN		New Engl J. Med, 238:787 (1948); Clin Cancer Res 11:8089 (2005)	10	DMSO
01503045	ACEXAMIC ACID	120317-19	19-D5	57-08-9	C8H15NO3	173.214	wound healing agent	synthetic	INN, BAN	COPINAL	Digestion 51 18 (1992)	10	DMSO
01502001	ACETYL-L-LEUCINE	120317-19	19-D6	99-15-0	C8H15NO3	173.214	antivertigo	synthetic; RP-7452	INN	TANGANIL	US pat 2941924 (1960)	10	DMSO
01503105	BENFOTIAMINE	120317-19	19-D7	22457-89-2	C19H23N4O6PS	466.456	vitamin B1	Vitamin B1; 8088-CB	INN, JAN	BIOTAMIN	Chem Pharm 18:1937 (1970); Am Nutr Metab 35:292 (1991)	10	DMSO
00300546	BERGAPTEN	120317-19	19-D8	484-20-8	C12H8O4	216.195	antipsoriatic, antiinflammatory （炎）	widespread in Umbelliferae	INN	PSORADERM-5	Ber 67: 59 (1934); Chem Pharm Bull 38: 2498 (1990)	10	DMSO
01501170	ACETAMINOSALOL	120317-19	19-D9	118-57-0	C15H13NO4	271.275	analgesic, antipyretic	synthetic	INN	SALOPHEN	Am J Med Sci 115:715 (1898)	10	DMSO
01503017	AMINOTHIAZOLE	120317-19	19-D10	96-50-4	C3H4N2S	100.143	antithyroid agent	synthetic; RP-2921	INN	ABADOLE	Lancet 247:731 (1946)	10	DMSO
00212151	CHLORQUINALDOL	120317-19	19-D11	72-80-0	C10H7Cl2NO	228.079	antiinfectant, antifungal （菌）	synthetic	INN, BAN	SITOSTERAN		10	DMSO
01506106	SULBENTINE	120317-19	19-E2	350-12-9	C17H18N2OS	298.41	antifungal （菌）	synthetic; D-47	INN	FUNGIPLEX	Arch Pharm 293:957 (1960)	10	DMSO
01400010	IPRIFLAVONE	120317-19	19-E3	35212-22-7	C18H16O3	280.326	anabolic	synthetic	INN, JAN		Life Sci 38:951 (1986); J Bone Miner Res 1:206 (1986); JAMA 285:1482 (2001)	10	DMSO
01502735	ETHENZAMIDE	120317-19	19-E4	938-73-8	C9H11NO2	165.194	analgesic	synthetic	INN, BAN, JAN	LUCAMIDE	J Pharmacol Exp Ther 136:226 (1962); Toxicol Appl Pharmacol 19:20 (1971)	10	DMSO
00330086	DIBUTYL PHTHALATE	120317-19	19-E5	84-74-2	C16H22O4	278.351	plasticiser, suspect endocrine disruptor	synthetic	NF			10	DMSO
01500678	gamma-AMINOBUTYRIC ACID	120317-19	19-E6	56-12-2	C4H9NO2	103.122	antihypertensive （血）	widely distributed in higher plants	JAN			10	DMSO
01500621	AMINOPYRINE	120317-19	19-E7	83-07-8, 747-30-8 [aminophenazone cyclamate]	C13H17N3O	231.3	antipyretic, analgesic	synthetic	NF, INN, JAN	PYRAMIDON	J Pharm Exp Ther 89:205 (1947); 99:171 (1950) ; Arzneim Forsch 20:1024 (1970)	10	DMSO
01503074	ALEXIDINE HYDROCHLORIDE	120317-19	19-E8	22573-93-9, 22782-69-0 [alexidine]	C26H58Cl2N10	581.725	antibacterial （菌）	synthetic; Wain-21904	INN		J Soc Cosmet Chem 16:499 (1965)	10	DMSO
00210369	GALLIC ACID	120317-19	19-E9	149-91-7	C7H6O5	170.123	antineoplastic, astringent, antibacterial （瘤）	insect galls	INN, NF-VII		J Chem Soc 1961:1854; Agric Biol Chem 30:617 (1966); Phytochemistry 10:894 (1971); 11:1911 (1972); Cancer Res 39:844 (1979); J Med Chem 22:589 (1979)	10	DMSO
01504525	OROTIC ACID	120317-19	19-E10	65-86-1	C5H4N2O4	156.099	hepatoprotectant, uricosuric agent	widespread in animals	INN		J Biol Chem 202:91 (1953)	10	DMSO
01502312	NADIFLOXACIN	120317-19	19-E11	124858-35-1	C19H21FN2O4	360.389	antibacterial （菌）	synthetic; OPC-7251	INN, BAN, JAN	ACUATIM	Chem Pharm Bull 37:2103 (1989); J Am Acad Dermatol 25:674 (1991); Eur J Clin Microbial Infect Dis 11:943 (1992)	10	DMSO
01506190	TIOPRONIN	120317-19	19-F2	1953-02-2	C5H9NO3S	163.196	hepatoprotectant, mucolytic	synthetic	INN, JAN	ACADIONE	Agents Actions 11:741 (1981); J Int Med Res 10:325 (1982); Arthritis Rheum 25:698, 923 (1982)	10	DMSO
01501146	SULFAGUANIDINE	120317-19	19-F3	57-67-0	C7H10N4O2S	214.247	antibacterial （菌）	synthetic; RP-2275	NF-XI, INN, BAN	GANIDAN	Bull Johns Hopkins Hosp 67:163 (1940); J Mt Sinai Hosp 10:343 (1943)	10	DMSO
01503885	DOCONEXENT	120317-19	19-F4	6217-54-5	C22H32O2	328.499	PAF inhibitor	Sardinia ocelata oil	INN, BAN	DHA	Neurosci Biobehav Rev 16:193 (1992); J Ocul Pharmacol 10:591 (1994); Lipids 31:115 (1996)	10	DMSO
01506200	THYMOPENTIN	120317-19	19-F5	69558-55-0	C30H49N9O9	679.78	immunoregulator	synthetic; ORF-15244	INN	IMMUNOX	Lancet 1:551 (1983); Int J Clin Pharmacol Res 4:431 (1984)	10	DMSO
01504524	ORNITHINE HYDROCHLORIDE	120317-19	19-F6	70-26-8	C5H13ClN2O2	168.625	hepatoprotectant, anticholesteremic	widespread in nature	INN		Trends Biochem Sci 7:156 (1982); Metab Brain Dis 8:151 (1993)	10	DMSO
01701028	CORTISONE	120317-19	19-F7	53-06-5	C21H28O5	360.454	antiinflammatory, glucocorticoid （炎）	adrenal cortical hormone	INN, BAN		Helv Chim Acta 19:1107 (1936); 20:978 (1937); JACS 70:1454 (1948)	10	DMSO
01503890	FENIPENTOL	120317-19	19-F8	583-03-9	C11H16O	164.25	choleretic	synthetic	INN, JAN	PANCORAL	Arzneim Forsch 10:255 (1960); 14:195 (1964); 20:693 (1970)	10	DMSO
01503635	EDARAVONE	120317-19	19-F9	89-25-8	C10H10N2O	174.204	antioxidant, lipoxygenase inhibitor （氧）	synthetic; MCI-186	INN		J Gastroenterol Hepatol 18:851 (2003); Am J Physiol Heart Circ Physiol 289:H2514 (2005)	10	DMSO
00330066	PROPOXUR	120317-19	19-F10	114-26-1	C11H15NO3	209.247	insecticide	synthetic; BAY-39007, BAY-9010	BAN	BAYGON	Toxicol Appl Pharmacol 14:515 (1969); Vet Med Rev 1:80 (1985)	10	DMSO
01505407	ATROPINE OXIDE	120317-19	19-F11	4438-22-6	C17H25NO4	307.393	anticholinergic	semisynthetic	USAN, INN			10	DMSO
01500990	ENOXOLONE	120317-19	19-G2	471-53-4	C30H46O4	470.699	antitussive, antiinflammatory, antibacterial （菌）	derivative	INN, BAN, JAN			10	DMSO
01505245	TROXERUTIN	120317-19	19-G3	7085-55-4	C33H42O19	742.691	vasoprotectant	derivative; rutin 7,3',4'-trihydroxyethyl ether; Z-6000, THR	INN, BAN	POSORUTIN	Arzneim Forsch 26:925 (1976)	10	DMSO
01503044	CHROMOCARB	120317-19	19-G4	4940-39-0	C10H6O4	190.157	vascular protectant	synthetic	INN	FLUDARENE	Curr Ther Res 35:1033 (1984); 36:293 (1984); Biopharm Drug Dispos 7:301 (1986)	10	DMSO
00300565	METERGOLINE	120317-19	19-G5	17692-51-2	C25H29N3O2	403.529	analgesic, antipyretic	synthetic; FI-6337, MCE	INN, BAN			10	DMSO
00210866	KHELLIN	120317-19	19-G6	82-02-0	C14H12O5	260.249	vasodilator (coronary), photosensitizer	Amni visnaga Lam., Umbelliferae	INN	AMIVIN	Ber 71:106 (1938); Arzneim Forsch 11:915 (1961); J Am Acad Dermatol 18:693 (1988)	10	DMSO
01506191	TOLONIUM CHLORIDE	120317-19	19-G7	92-31-9	C15H16ClN3S	305.832	hemostatic	synthetic;	INN	TOLAZUL	Surg Gynecol Obstet 89:692 (1949); Stanford Med Bull 9:96 (1951); J Am Dent Assoc 106:319 {1983)	10	DMSO
01506164	IDRAMANTONE	120317-19	19-G8	20098-14-0	C10H14O2	166.222	anthelmintic	synthetic	INN			10	DMSO
01503325	THIODIGLYCOL	120317-19	19-G9	111-48-8	C4H10O2S	122.187	antineoplastic, alkylating agent （瘤）	synthetic	INN		Biochem Pharmacol 12:1329 (1963); Xenobiotica 23:473 (1993)	10	DMSO
01506156	PALMIDROL	120317-19	19-G10	544-31-0	C18H37NO2	299.501	antiinflammatory （炎）	Glycine max	INN		Science 258:1946 (1992).	10	DMSO
01601000	MEVASTATIN	120317-19	19-G11	73573-88-3	C23H34O5	390.524	antihyperlipidemic, HMGCoA reductase inhibitor （血）	Penicillium brevicompactum; Compactin; CS-500, ML-236B	INN		J Biol Chem 253:1121 (1978); Atherosclerosis 35:259 (1980)	10	DMSO
01505322	CEPHARANTHINE	120317-19	19-H2	481-49-2	C37H38N2O6	606.725	antineoplastic, hepatoprotectant, radiopropective （瘤）	Stephania spp	JAN		Biochem Pharmacol 46:1887 (1993); Antimicrob Agents Chemother 43:492 (1999)	10	DMSO
01503225	LONIDAMINE	120317-19	19-H3	50264-69-2	C15H10Cl2N2O2	321.165	contraceptive, spermicidal	synthetic; AF-1890	INN, BAN	DORIDAMINA		10	DMSO
01503822	RAMIFENAZONE	120317-19	19-H4	3615-24-5	C14H20ClN3O	281.788	analgesic, antipyretic, antiinflammatory （炎）	synthetic	INN	TOMANOL	Arzneim Forsch 20:1024 (1970); S Afr Med J 58:444 (1980)	10	DMSO
01701060	HYDROXYPROGESTERONE	120317-19	19-H5	3168-01-2	C21H30O3	330.471	progestin	urine and blood	INN, BAN			10	DMSO
01502245	ELLAGIC ACID	120317-19	19-H6	476-66-4	C14H6O8	302.199	hemostatic, antineoplastic, antimutagenic （瘤）	widely distributed in higher plants	INN			10	DMSO
01500633	HEXETIDINE	120317-19	19-H7	141-94-6	C21H45N3	339.613	antifungal （菌）	synthetic	BAN	STERISIL	Obst & Gynec 9:610 (1957); J Dent Res 62:135 (1983)	10	DMSO
01503648	GABOXADOL HYDROCHLORIDE	120317-19	19-H8	64603-91-4	C6H9ClN2O2	176.604	GABAa agonist, GABAc antagonist	synthetic; Lu-02-030, MK-0928, THIP hydrochloride	INN		J Med Chem 24: 1377 (1981); 26: 895 (1983); Drugs of the Future 9: 597 (1984)	10	DMSO
01503206	CLOFOCTOL	120317-19	19-H9	37693-01-9	C21H26Cl2O	365.347	antibacterial （菌）	synthetic	INN	OCTOPHENE	Diagnostics 207:65 (1978); Int J Clin Pharmacol Res 5:175 (1985)	10	DMSO
01500657	HYDROQUINIDINE	120317-19	19-H10	1435-55-8	C20H26N2O2	326.442	antiarrhythmic, antimalarial （菌）	Cinchona bark	INN			10	DMSO
02300228	KAINIC ACID	120317-19	19-H11	487-79-6	C10H15NO4	213.235	glutamate receptor agonist, anthelmintic	Digenia simplex	INN, JAN			10	DMSO
01502375	ACECLOFENAC	120317-20	20-A2	89796-99-6	C16H13Cl2NO4	354.192	antiinflammatory, analgesic （炎）	synthetic; PR-82/3	INN, BAN	AIRTAL	Drugs Exp Clin Res 14:491 (1988); Clin Trials J 27:12 (1990)	10	DMSO
01500656	AJMALINE	120317-20	20-A3	4360-17-7	C20H26N2O2	326.442	antiarrhythmic (Class Ia): inhibits glucose uptake by mitochondria, & PAF blocker	Rauwolfia spp., Melodinus balansae, Tonduzia longifolia	JAN		J Chem Soc 1954: 1242; Angew Chem., 68: 13 (1956)	10	DMSO
01505460	RIMANTADINE HYDROCHLORIDE	120317-20	20-A4	1501-84-4	C12H22ClN	215.769	antiviral （菌）	synthetic; EXP-126	USP, INN, BAN	FLUMADINE	Antimicrob Agents Chemother 19:226 (1981); 21:1 (1982); 31:826 (1987); Rev Infect Dis 3:408 (1981)	10	DMSO
01504027	CYTISINE	120317-20	20-A5	485-35-8	C11H14N2O	190.247	antiinflammatory, respiratory stimulant （炎）	Thermopsis lanceolata	INN	CYTITON	J Chem Soc 1932: 2778; Br J Pharmacol 35:161 (1969)	10	DMSO
01505334	SECURININE	120317-20	20-A6	5610-40-2	C13H15NO2	217.27	GABAA receptor blocker, CNS stimulant	Securinega spp and Phyllanthus discoides	INN		Chem Ind 1962:1652; 1964:838, 1691; Naturwissenschaften 50:155 (1963)	10	DMSO
01505355	LUFENURON	120317-20	20-A7	103055-07-8	C17H8Cl2F8N2O3	511.158	molt inhibitor, chitin synthesis inhibitor; insecticide	synthetic; CGA-184699	INN, BAN	PROGRAM	Pakistan J Biol Sci 6:1125 (2003)	10	DMSO
00330012	COUMOPHOS	120317-20	20-A8	56-72-4	C14H16ClO5PS	362.771	insecticide, cholinesterase inhibitor	synthetic; Bayer-21199	INN, BAN	MELDANE		10	DMSO
01504030	beta-ESCIN	120317-20	20-A9	6805-41-0	C55H86O24	1131.28	membrane permeabilizer	Aesculus hippocastanum	INN		Arzneimittel-Forsch 13: 385 (1963)	10	DMSO
01500616	ACETARSOL	120317-20	20-A10	97-44-9	C8H10AsNO5	275.094	antiprotozoal; diethylamine salt as antiphilitic （菌）	synthetic	NF, INN, BAN	STOVARSOL	Lancet 2:688, 828 (1937); Br J Vener Dis 28:210 (1952); Br Med J 1961:1282	10	DMSO
01301020	LACTOSE MONOHYDRATE	120317-20	20-A11	62-42-3	C12H24O12	360.318	nutrient, pharmaceutic aid	mamalian milk, widespread in nature	NF		Chem Rev 2:85 (1926); Anal Profiles Drug Subs 20:369 (1991)	10	DMSO
01503219	DIOSMIN	120317-20	20-B2	520-27-4	C28H32O15	608.558	vascular protectant	Zanthoxylum avicennae	INN, BAN	DIOSMIL	Arch Farmacol Toxicol 3:33 (1977); Arzneim Forsch 37:1149 (1987)	10	DMSO
00300047	ANISODAMINE HYDROBROMIDE	120317-20	20-B3	17659-49-3	C17H23NO4	305.377	anticholinergic, antispasmodic	Scopolia tanguticus	CHINA		Naturwissenschaften 49: 281 (1962)	10	DMSO
01600300	CREATININE	120317-20	20-B4	60-27-5	C4H7N3O	113.12	metabolic enhancer	metabolite in muscle and urine; renal metabolite	NF		J Biol Chem 81:73 (1929); JACS 93:5552 (1971)	10	DMSO
01506169	PAROXYPROPIONE	120317-20	20-B5	70-70-2	C9H10O2	150.179	gonadotropic hormone inhibitor	synthetic; B-360, H-365	INN	PROFENONE	JACS 49:1028 (1927)	10	DMSO
01506108	TENYLIDONE	120317-20	20-B6	893-01-6	C16H14OS2	286.417	contrast agent	synthetic	INN			10	DMSO
01506163	SELENOMETHIONINE	120317-20	20-B7	1464-42-2	C5H11NO2Se	196.109	contrast agent	synthetic	INN		Br J Radiol 49:979 (1976); J Nutr 130:1653 (2000)	10	DMSO
01504305	PROFLAVINE HEMISULFATE	120317-20	20-B8	553-30-0, 1811-28-5	C13H13N3O4S	307.33	antiseptic （菌）	synthetic	INN, NF-IX		Brit J Exper Path 28:1 (1947)	10	DMSO
01503042	ARTEMISININ	120317-20	20-B9	63968-64-9	C15H22O5	282.34	antimalarial （菌）	Artemisia annua	INN		Science 228:1049 (1985); Drugs 52:818 (1996); Trends Pharmacol Sci 20:199 (1999)	10	DMSO
01506047	TIRATRICOL	120317-20	20-B10	51-24-1	C14H9I3O4	621.939	thyroid agent	synthetic	INN	TRIAC	J Clin Endocrinol Metab 75:901 (1992)	10	DMSO
01505323	CARBIMAZOLE	120317-20	20-B11	22232-54-8	C7H10N2O2S	186.234	antithyroid	synthetic	INN, BAN		Clin Endocrinol 10:655 (1979)	10	DMSO
01506167	PICOLAMINE	120317-20	20-C2	3731-52-0	C6H8N2	108.144	rubefacient	synthetic	INN			10	DMSO
01505821	IRINOTECAN HYDROCHLORIDE	120317-20	20-C3	136572-09-3	C33H39ClN4O6	623.155	antineoplastic; topoisomerase I inhibitor （瘤）	semisynthetic; U-101440	USAN, INN, BAN	CAMPTOSAR		10	DMSO
01506175	PROCODAZOLE	120317-20	20-C4	23249-97-0	C10H10N2O2	190.203	immune stimulant	synthetic; AL-1241	INN	ESTIMULOCEL	Rev Clin Exp 135:539 (1974); 141:51 (1976); Med Klin 181:78 (1976)	10	DMSO
01506152	DIMETRIDAZOLE	120317-20	20-C5	551-92-8	C5H9N3O2	143.146	antiprotozoal （菌）	synthetic; RP-8595	INN, BAN	EMTRYL	J Med Chem 10:891 (); J Med Microbiol 10:233 (1977);	10	DMSO
01504940	OXYCLOZANIDE	120317-20	20-C6	227-92-1	C14H7Cl5O3	400.475	anthelmintic	synthetic; ICI-46683	INN, BAN	ZANIL	Experientia 1969:883; Br J Pharmac 50:435 (1974)	10	DMSO
01502012	FOSFOSAL	120317-20	20-C7	6064-83-1	C7H7O6P	218.104	analgesic, antiinflammatory （炎）	synthetic; UR-1521	INN	DISDOLEN	Arzneim Forsch 30:1091, 1098 (1980); Clin Ther 4:121 (1981); Med Clin 76:18 (1981)	10	DMSO
01501189	DOXIFLURIDINE	120317-20	20-C8	3094-09-5	C9H11FN2O5	246.197	antineoplastic, pyrimidine antimetabolite （瘤）	synthetic; Ro-21-9738	INN, JAN	FURTULON	Cancer Chemother Pharmacol 15:161 (1985); Acta Neurol Scand 73:449 (1986); Jpn J Clin Oncol 38:176 (2008)	10	DMSO
01504116	FORMESTANE	120317-20	20-C9	566-48-3	C20H28O2	300.445	antineoplastic, aromatase inhibitor （瘤）	synthetic; CGP-32349	INN, BAN		Steroids 65: 171 (2000)	10	DMSO
01504098	PHENOTHRIN	120317-20	20-C10	26002-80-2	C23H26O3	350.462	ectoparasiticide	synthetic; S-2539-F	INN, BAN	SUMITHRIN	Lancet 344:1724 (1994); J Pesticide Reform 23:(2):10 (2003)	10	DMSO
01504191	PIPERONYL BUTOXIDE	120317-20	20-C11	51-03-6	C19H30O5	338.448	insecticide synergist	synthetic; ENT-14250	BAN	BUTACIDE	Toxicol Appl Pharmacol 14:515 (1969); IARC Monographs 30:183 (1983)	10	DMSO
01504831	ACIPIMOX	120317-20	20-D2	51037-30-0	C6H6N2O3	154.126	antilipemic	synthetic	INN, BAN	OLBEMOX	Eur J Med Chem 15:157 (1980); Clin Pharmacol Ther 28:790 (1980); Arzneim-Forsch 33:1525 (1983)	10	DMSO
01506107	SULFACARBAMIDE	120317-20	20-D3	547-44-4	C7H9N3O3S	215.232	antibacterial （菌）	synthetic	INN, BAN	SULFAUREA	Antimicrob Agents Chemother 19:82 (1981)	10	DMSO
01503085	PYRITHYLDIONE	120317-20	20-D4	77-04-3	C9H13NO2	167.209	hypnotic, sedative	synthetic	INN	PERSEDON	JAMA 140:121 (1949); Eur J Clin Pharmacol 55:761 (2000)	10	DMSO
01503630	SPAGLUMIC ACID	120317-20	20-D5	4910-46-7	C11H16N2O8	304.259	neurotransmitter; mGluR3 receptors	brain tissue	INN		PNAS 80:1116 (1983); Eur J Pharmacol 98:193 (1984); J Med Chem 39:619 (1996); J Pharmacol Exp Ther 295:16 (2000); J Neurochem 69:174 (1997); 75:443 (2000)	10	DMSO
01503230	NIFENAZONE	120317-20	20-D6	2139-47-1	C17H16N4O2	308.343	analgesic, antiinflammatory （炎）	synthetic	INN, BAN			10	DMSO
01301025	ERYTHRITOL	120317-20	20-D7	149-32-6	C4H10O4	122.122	sweetener	synthetic	NF			10	DMSO
01301027	LACITOL	120317-20	20-D8	585-86-4, 81025-04-9	C12H24O11	344.318	laxative, sweetener	synthetic	NF, INN, BAN	IMPORTAL	Gut 29:1666 (1988); Eur J Nutrit 46:307 (2007)	10	DMSO
01301017	AMYLENE HYDRATE	120317-20	20-D9	75-85-4	C5H12O	88.1508	hypnotic, antidiabetic	synthetic	NF		Am J Med Sci 114:459 (1897)	10	DMSO
01400208	COUMARIN	120317-20	20-D10	91-64-5	C9H6O2	146.147	antineoplastic, antiinflammatory, antihyperglycaemic （炎）	Coumarouna odorata, tonka beans, lavender oil	NF-X, INN		Prog Chem Org Nat Prod 9: 225 (1952)	10	DMSO
01500233	DEXTROMETHORPHAN HYDROBROMIDE	120317-20	20-D11	6700-34-1, 125-69-9 [anhydrous], 125-71-3 [dextromethorphan]	C18H26BrNO	352.318	antitussive	synthetic; Ro-01-6794/706	USP, INN, BAN			10	DMSO
01500262	DISULFIRAM	120317-20	20-E2	97-77-8	C10H20N2S4	296.54	alcohol antagonist	synthetic	USP, INN, BAN, JAN	ANTABUSE		10	DMSO
01500358	ISOSORBIDE DINITRATE	120317-20	20-E3	87-33-2	C6H8N2O8	236.139	antianginal	semisynthetic	USP, INN, BAN, JAN	SORBITRATE		10	DMSO
01500281	ERYTHROMYCIN STEARATE	120317-20	20-E4	643-22-1; 114-07-8(base)	C55H103NO15	1018.43	antibacterial （菌）	Streptomyces erythreus	INN, BAN, JAN	ERYTHROCIN		10	DMSO
01500623	BROXYQUINOLINE	120317-20	20-E5	521-74-4	C9H5Br2NO	302.954	antiinfectant, disinfectant （菌）	synthetic	INN	FENILOR	Biochem Pharmacol 17:1647 (1968)	10	DMSO
01500645	PREGNENOLONE	120317-20	20-E6	145-13-1, 4598-67-8 [pregnenolone succinate]	C21H32O2	316.488	glucocortcoid, antiinflammatory （炎）	semisynthetic	INN, BAN		Brain Res 270:119 (1983); Endocrinology 140:1936 (1999); J Steroid Biochem Mol Biol 75:1 (2000)	10	DMSO
01500646	SULFANILAMIDE	120317-20	20-E7	63-74-1	C6H8N2O2S	172.207	antibacterial （菌）	synthetic; 1162-F	NF-XI, INN	PRONTYLIN	JAMA 110:252 (1938); Gesnerus 45:67 (1988)	10	DMSO
01500626	DICHLOROPHEN	120317-20	20-E8	97-23-4	C13H10Cl2O2	269.129	anthelmintic	synthetic; G-4	INN, BAN			10	DMSO
01501004	DROPROPIZINE	120317-20	20-E9	17692-31-8	C13H20N2O2	236.317	antitussive	synthetic; UCB-1967	INN, BAN			10	DMSO
01505082	CYCLANDELATE	120317-20	20-E10	456-59-7	C17H24O3	276.379	vasodilator	synthetic; BS-572	INN, BAN, JAN	CYCLOSPASMOL	Arzneim Forsch 2:165 (1952); 3:503 (1953)	10	DMSO
01502276	IMATINIB	120317-20	20-E11	152459-95-5	C29H31N7O	493.617	antineoplastic （瘤）	synthetic; STI571	INN, BAN	GLEVEEC		10	DMSO
01502315	NEFIRACETAM	120317-20	20-F2	77191-36-7	C14H18N2O2	246.312	analgesic, antiinflammatory （炎）	synthetic	INN	TRANSLON	Japan J Pharmacol 50:47 (1989); Arzneim Forsch 44:193 (1994)	10	DMSO
01502331	RACECADOTRIL	120317-20	20-F3	81110-73-8	C21H23NO4S	385.486	antidiarrheal	synthetic;	INN	TIORFAN	J Pharmacol Exp Ther 237:937 (1986); J Antimicrob Agents 14:75, 81 (2000)	10	DMSO
01503036	DINITOLMIDE	120317-20	20-F4	148-01-6	C8H7N3O5	225.162	antiprotozoal （菌）	synthetic	INN, BAN			10	DMSO
01503427	ALOIN	120317-20	20-F5	5133-19-7	C21H22O10	434.403	cathartic, laxative	aloe	BAN		J Chem Soc 1932: 2573	10	DMSO
01504078	SENNOSIDE A	120317-20	20-F6	81-27-6	C42H38O20	862.759	cathartic	Cassia & Rheum spp	USP, JAN	GLYSENNID	Helv Chim Acta 33: 313 (1950)	10	DMSO
00307080	d-LIMONENE	120317-20	20-F7	138-86-7	C10H16	136.239	skin irritant, sensitizer	Citrus oils,	JAN		Helv Chim Acta 46:1480 (1963)	10	DMSO
01502277	TANDUTINIB	120317-20	20-F8	387867-13-2	C31H42N6O4	562.718	tyrosine kinase inhibitor	synthetic; CT-535-18, MLN-518	USAN, INN		Blood 108:3674 (2006); Cell Cycle 8:2621 (2009)	10	DMSO
01506186	CINOCTRAMIDE	120317-20	20-F9	28598-08-5	C18H25NO4	319.404	anesthetic	synthetic	INN			10	DMSO
01506185	PIDOLIC ACID	120317-20	20-F10	98-79-3	C5H7NO3	129.116		vegetables, fruits and grasses	INN, BAN		Biochem Biophys Res Commun 81:176 (1978)	10	DMSO
01506172	NONIVAMIDE	120317-20	20-F11	2444-46-4	C17H27NO3	293.41	analgesic (topical), depletes Substance P	Capsicum spp; synthetic	INN		J Nat Prod 59:425 (1996)	10	DMSO
01506158	MEPARFYLON	120317-20	20-G2	77-75-8	C6H10O	98.146	hypnotic, sedative	synthetic	INN	ALLOTROPAL	Pharm J 2:184 (1976)	10	DMSO
01506155	BENZOCLIDINE	120317-20	20-G3	16852-81-6	C14H17NO2	231.297	antihypertensive （血）	synthetic	INN	OXYLIDINE	Pharmaceut Chem J 11:60 (1977)	10	DMSO
01506153	CARGLUMIC ACID	120317-20	20-G4	1188-38-1	C7H12N2O4	188.185	carbamylphosphate synthetase activator	synthetic	INN	CARBAGLU	Eur J Pediatr 143:196 (1985); J Inher Metab Dis 19:220 (1996); Eur J Pediatr 157:996 (1998)	10	DMSO
01506151	DEXFOSFOSERINE	120317-20	20-G5	407-41-0	C3H8NO6P	185.074	roborant	synthetic	INN			10	DMSO
01506125	ALLYLTHIOUREA	120317-20	20-G6	109-57-9	C4H8N2S	116.186	chelating agent	synthetic	INN		Appl Microbiol Biotechnol 82:333 (2009)	10	DMSO
01506105	AFALANINE	120317-20	20-G7	2901-75-9	C11H13NO3	207.231	antidepressant, used to prevent kidney damage （神）	synthetic	INN		J Lab Clin Med 105:132 (1985); Carbohydrate Polymers 64:85 (2006)	10	DMSO
01502551	CHLOROBUTANOL	120317-20	20-G8	57-15-8	C4H7Cl3O	177.459	antimicrobial （jun）	synthetic; HOE-095K	NF, INN, BAN, JAN	CHLORETONE	Arch Int Pharmacodyn Ther 8:77 (1901)	10	DMSO
01506199	MEXENEONE	120317-20	20-G9	1641-17-4	C15H14O3	242.277	sunscreen	synthetic	INN, BAN	UVISTAT	Contact Dermatitis 6:222 (1980); Acta Derm Venereol 79:211 (1999)	10	DMSO
01506165	GUAIACOL	120317-20	20-G10	90-05-1	C7H8O2	124.141	expectorant	synthesis	NF-X, JAN	ANASTIL		10	DMSO
01300043	SORBITOL	120317-20	20-G11	50-70-4	C6H14O6	182.175	sweetening agent and humectant	fruits of Sorbus and Crataegus spp	NF, JAN	RESULAX	Staerke 6:269, 303 (1954); 9:234 (1955)	10	DMSO
01503006	BENZYL ISOTHIOCYANATE	120317-20	20-H2	622-78-6	C8H7NS	149.216	antineoplastic, antibacterial, antifungal （菌）	Tropaeolum majus, Lepidium sativum and other Cruciferae	INN		J Agr Food Chem 12: 127 ( (1964)	10	DMSO
01502162	FENCLONINE	120317-20	20-H3	7424-00-2(dl); 14173-39-8(l)	C9H10ClNO2	199.639	serotonin inhibitor; tryptophan hydroxylase inhibitor	synthetic; CP-10188, NSC-77370	USAN, INN		Mol Pharmacol 3:274 (1967); Ann Intern Med 72:919 (1970); 73:607 (1970)	10	DMSO
01500647	VINCAMINE	120317-20	20-H4	1617-90-9	C21H26N2O3	354.453	vasodilator	Vinca minor	INN, BAN	OXICEBRAL	Br J Clin Pharmacol 9:100 (1980); N Engl J Med 305:1562 (1981)	10	DMSO
01503891	DIXANTHOGEN	120317-20	20-H5	502-55-6	C6H10O2S4	242.401	ectoparasitoside, insecticide	synthetic; EXD	INN, JAN	AULIGEN	J Agric Food Chem 19:200 (1971); Residue Rev 10:97 (1965)	10	DMSO
01503901	FENACLON	120317-20	20-H6	306-20-7	C11H14ClNO	211.693	antipsychotic, antiepileptic （神）	synthetic	INN	PHENACON		10	DMSO
01502150	CARBIDOPA	120317-20	20-H7	38821-49-7, 28860-95-9 [anhydrous]	C10H14N2O4	226.234	decarboxylase inhibitor, antiparkinsonism （神）	synthetic	USP, INN, BAN, JAN	LODOSYN	J Pharmacol Exp Therap 148:252 (1962); 172:409 (1970)	10	DMSO
01506166	PICONOL	120317-20	20-H8	586-98-1	C6H7NO	109.129	decongestant	synthetic	INN			10	DMSO
01506194	NICOPHOLINE	120317-20	20-H9	492-85-3	C10H12N2O2	192.219	antitrypanosomal	synthetic	INN		Bioorganic Med Chem Ltrs 16:1898 (2006)	10	DMSO
01506014	METYRAPONE	120317-20	20-H10	54-36-4	C14H14N2O	226.28	diagnostic aid	synthetic	USP, INN, BAN	METOPIRONE		10	DMSO
01502377	AMLEXANOX	120317-20	20-H11	68302-57-8	C16H14N2O4	298.301	anti-allergic	synthetic; AA-673, CHX-3673	USAN, INN, BAN, JAN	APHTHAZOL	Int Arch Allergy Appl Immunol 79:231 (1986); 82:66 (1987); J Oral Maxillofac Surg 51:243 (1993)	10	DMSO
01504922	SCLAREOLIDE	120317-21	21-A2	564-20-5	C16H26O2	250.384	antimicrobial （菌）	Phaseolus vulgaris L. Salvia sclarea	experimental		J Soc Chim Tunisie 4:903 (1996); Pak J Pharm Sci 20:146 (2007)	10	DMSO
01505153	2',3-DIHYDROXY-4,4',6'-TRIMETHOXYCHALCONE	120317-21	21-A3	38186-71-9	C18H18O6	330.341		Merrillia caloxylon	undetermined activity		Annalen 550:146 (1942); Planta 95:133 (1970); Phytochemistry 13:1561 (1974)	10	DMSO
01504020	EVOXINE	120317-21	21-A4	522-11-2	C18H21NO6	347.371		Evodia xanthoxyloides	undetermined activity		Aust J Sci Res, Ser A 5:401 (1952); Planta Med 42:400 (1981)	10	DMSO
01502235	ASTAXANTHIN	120317-21	21-A5	71772-51-5	C40H52O4	596.858		Carotenoid pigment plant and animal sources	undetermined activity		Nature 184: 1714 (1959)	10	DMSO
00310016	CHAULMOOGRIC ACID	120317-21	21-A6	502-30-7	C18H32O2	280.455	antibacterial (mycobacteria) （菌）	Hydnocarpus and Oncola spp	experimental		J Chromatography 39: 182 (1969); Am Rev Respir Dis 111:703 (1975); Tubercle 59:135 (1978)	10	DMSO
00100009	CEDRELONE	120317-21	21-A7	1254-85-9	C26H30O5	422.526		Cedrela species	undetermined activity		J Chem Soc 1963: 2506, 2515	10	DMSO
01504082	DIHYDROCELASTROL	120317-21	21-A8		C29H40O4	452.64		celastrol derivative	undetermined activity		J Org Chem 30: 1729 (1965)	10	DMSO
00300553	PELLETIERINE HYDROCHLORIDE	120317-21	21-A9		C8H16ClNO	177.676		Punica granatum	undetermined activity		Bull Soc Chim Fr 1961: 1993	10	DMSO
00300554	PHLORETIN	120317-21	21-A10	60-82-2	C15H14O5	274.276		Prunus spp	undetermined activity		Ann Rev Biochem 20: 4955 (1951)	10	DMSO
01505269	TANGERITIN	120317-21	21-A11	481-53-8	C20H20O7	372.378		Citrus spp, Fortunella japonica	undetermined activity		Chem Ind 1957: 47; Phytochemistry 14: 309 (1975)	10	DMSO
00310041	VISNAGIN	120317-21	21-B2	82-57-5	C13H10O4	230.222		Ammi visnaga	undetermined activity		Tetrahedron 3: 230 (1958)	10	DMSO
01502237	HARMOL HYDROCHLORIDE	120317-21	21-B3	40580-83-4	C12H11ClN2O	234.687	MAO inhibitor	common plant alkaloid	experimental		Phytochemistry 19:1573 (1980)	10	DMSO
01505134	MANGIFERIN	120317-21	21-B4	4773-96-0	C19H18O11	422.349	MAO inhibitor, immunostimulant	Mangifera indica, Iris & Salacia spp, Aphloia, Athyrium, Anemarrhena, Belamcanda chinensis, Hedysarum ussuriense	experimental		J Chem Soc (C) 1966:1685; Phytochemistry 6:741, 1597 (1967); Tetrahedron 23:1363 (1967); Pharm Res 3:307 (1986); Naturwissenschaften 59:651 (1972)	10	DMSO
01505152	2',4'-DIHYDROXY-4-METHOXYCHALCONE	120317-21	21-B5	81674-91-1	C16H14O4	270.288		Bauhinia manca	undetermined activity			10	DMSO
00270049	alpha-HYDROXYDEOXYCHOLIC ACID	120317-21	21-B6	83-49-8	C24H40O4	392.584		pig bile	undetermined activity		J Chem Soc 1990: 1	10	DMSO
00310019	CHRYSANTHEMIC ACID, ETHYL ESTER	120317-21	21-B7		C12H20O2	196.292	insecticide	pyrethrum flowers	experimental		J Chem Soc 1945: 283	10	DMSO
01502256	SHIKIMIC ACID	120317-21	21-B8	138-59-0	C7H10O5	174.155		common constituent in plants	undetermined activity		Helv Chim Acta 20: 705 (1937)	10	DMSO
01505217	RHODOCLADONIC ACID	120317-21	21-B9	26984-15-6	C15H10O8	318.242		Cladonia spp	undetermined activity		Can J Chem 47: 2733 (1969); 61: 2055 (1983); Phytochemistry 12: 937 (1973)	10	DMSO
01505242	LUPANINE PERCHLORATE	120317-21	21-B10	550-90-3 (base)	C15H25ClN2O5	348.83		Lupinus and Cystisus spp	undetermined activity			10	DMSO
00200428	ROCCELLIC ACID	120317-21	21-B11	22139-54-4	C17H32O4	300.442		Lecanora and Roccella spp	undetermined activity		J Chem Soc 1971: 1318	10	DMSO
00201662	GRAYANOTOXIN I	120317-21	21-C2	4720-09-6	C22H36O7	412.528		Leucothoe grayana	undetermined activity		Tet Letters 1961: 59; 1962: 215; 1964: 1329	10	DMSO
01505490	APIGENIN DIMETHYL ETHER	120317-21	21-C3	5728-44-9	C17H14O5	298.298		common plant metabolite	undetermined activity			10	DMSO
01505746	7-AMINOCEPHALOSPORANIC ACID	120317-21	21-C4	957-68-6	C10H12N2O5S	272.282		derivative of Cephalosporin C	undetermined activity		Biochem J 79:48 (1961); JACS 84:3400 (1962)	10	DMSO
00201524	DIHYDROGAMBOGIC ACID	120317-21	21-C5		C38H46O8	630.786		derivative	undetermined activity		Tetrahedron 21:1453 (1965)	10	DMSO
01505764	SPERMINE	120317-21	21-C6	71-44-3	C10H26N4	202.346	immune modulator	all animal tissue, fungi	experimental		Differentiation 19:1 (1981); Cancer Res 42:3248 (1982)	10	DMSO
01505959	DIPTERYXIN	120317-21	21-C7	53948-01-9	C17H14O6	314.298		Dipteryx odorata	undetermined activity		Phytochemistry 13:1943 (1974)	10	DMSO
01504088	ETHYLNOREPINEPHRINE HYDROCHLORIDE	120317-21	21-C8	3198-07-0, 536-24-3 [ethylnorepinephrine]	C10H16ClNO3	233.697	bronchodilator	synthetic	USP-XXII, INN			10	DMSO
01500842	CARYOPHYLLENE [t(-)]	120317-21	21-C9	87-44-5	C14H22	190.331		clove, cinnamon and many other oils	undetermined activity			10	DMSO
01502253	HEMATEIN	120317-21	21-C10	475-25-2	C16H12O6	300.27		logwood, Haematoxylon spp.	undetermined activity		J Chem Soc 93: 115 (1908)	10	DMSO
01504415	ISOPOMIFERIN	120317-21	21-C11		C25H24O6	420.466		Maclura pomifera	undetermined activity		JACS 61:2832 (1939); 63:422 (1941); 68:406 (1945)	10	DMSO
00100298	SMILAGENIN ACETATE	120317-21	21-D2		C29H46O4	458.688		Smilax ornata, Agave & Yucca spp	undetermined activity			10	DMSO
01500899	ESCULETIN	120317-21	21-D3	305-01-1	C9H6O4	178.146	antifungal （菌）	Aesculus and Solanaceae spp	experimental			10	DMSO
00100139	DEOXYKHIVORIN	120317-21	21-D4		C32H42O9	570.686		Meliaceae spp	undetermined activity			10	DMSO
01500851	CHOLEST-4,6-DIEN-3-ONE	120317-21	21-D5	566-93-8	C27H42O	382.635		Pinus spp	undetermined activity		Hoppe Seyler's Z Physiol Chem 245:80 (1936); J Chem Soc 1956:627, 1184; 1958:1334; Phytochemistry 19:1121 (1980)	10	DMSO
01500855	CITRULLINE	120317-21	21-D6	627-77-0	C6H13N3O3	175.189		Citrullis vulgaris and the alga Grateloupia filicina	undetermined activity		Tetrahedron 40: 235 (1984)	10	DMSO
01500764	KINETIN	120317-21	21-D7	525-79-1	C10H9N5O	215.216	auxin, plant growth regulator, plant cell division promotor	yeast	experimental		JACS 77: 1392, 2662 (1955); 78: 1375, 3693 (1956); 82: 3971 (1960)	10	DMSO
00100455	MEROGEDUNIN	120317-21	21-D8		C21H28O4	344.455		derivative	undetermined activity		J Chem Soc 1966: 506	10	DMSO
01500857	BILIRUBIN	120317-21	21-D9	635-65-4	C33H36N4O6	584.678		pigment mamalian gallstones, blood and urine	undetermined activity			10	DMSO
01500860	S-ISOCORYDINE (+)	120317-21	21-D10	475-67-2	C20H23NO4	341.411	sedative, cholinergic	Dicentra canadensis, Artabotyris suaveoleus and Cordyalis species	experimental		J Org Chem 19:1774 (1954); Aust J Chem 20: 1277 (1967)	10	DMSO
00307056	MUUROLLADIE-3-ONE	120317-21	21-D11		C15H22O	218.342		derivative of muurolene	undetermined activity		Coll Czech Chem Comm 31: 3373 (1966)	10	DMSO
01500904	CHOLIC ACID, METHYL ESTER	120317-21	21-E2	1448-36-8	C25H42O5	422.61		acid as primary bile constituent	undetermined activity			10	DMSO
01500906	LITHOCHOLIC ACID	120317-21	21-E3	434-13-9	C24H40O3	376.585	LD50(mouse) 3900 mg/kg po	mammalian bile and gallstones, faecal matter	experimental		JACS 71:4126 (1949)	10	DMSO
01500986	GITOXIN	120317-21	21-E4	4562-36-1	C41H64O14	780.959	cardiotonic	Digitalis spp.	experimental		Chem Pharm Bull 18: 1080 (1970); Mol Pharmacol 11:653 (1975)	10	DMSO
01502231	CELLOBIOSE (D[+])	120317-21	21-E5	528-50-7	C12H22O11	342.303		enzymatic hydrolysis of cellulose	undetermined activity		J Am Chem Soc 75: 1916 (1953)	10	DMSO
00290032	SINAPIC ACID METHYL ETHER	120317-21	21-E6	90-50-6	C12H14O5	238.242		common plant constituent	undetermined activity		Indian J Chem B 15: 583 (1977); Phytochemistry 19: 651 (1980); Chem Pharm Bull 32: 3267 (1984)	10	DMSO
01502234	ABSCISIC ACID (cis,trans; +/-)	120317-21	21-E7	14375-45-2	C15H20O4	264.324	abscission-accelerant; kinetin neucleotide synthesis inhibitor	cotton bolls & synthetic	agricultural use	ABA	Nature 210:627 (1966); 211:742 (1966); Ann Revi Plant Biol 6:165 (2005)	10	DMSO
01504053	FUCOSTANOL	120317-21	21-E8	83-45-4	C29H52O	416.737		Calendula officinalis	undetermined activity		J Am Chem Soc 60: 2431 (1938)	10	DMSO
00100014	7-DEACETYLKHIVORIN	120317-21	21-E9		C30H40O9	544.648		Khaya species and other West African timbers	undetermined activity		J Chem Soc 1970: 1710	10	DMSO
00100310	HECOGENIN ACETATE	120317-21	21-E10	915-35-5	C29H44O5	472.671		Hechtia texensis, Agave & Yucca spp	undetermined activity			10	DMSO
01504013	UBIDECARENEONE	120317-21	21-E11	303-98-0	C59H90O4	863.373	cardiovascular agent （血）	widespread in aerobic organisms (solubility limits concentration to ~5mM); COENZYME Q10	experimental			10	DMSO
01500840	CHOLIC ACID	120317-21	21-F2	81-25-4	C24H40O5	408.583		mammalian bile	undetermined activity		Biochem J 85: 236 (1962)	10	DMSO
01504015	alpha-MANGOSTIN	120317-21	21-F3	6147-11-1	C24H26O6	410.471		Garcinia mangostana, Hydnocarpus octandra, H venenata	undetermined activity		JACS 80:1691 (1958); Aust J Chem 23:2539 (1970); Tetrahedron 27:3919 (1971); Phytochemistry 12:232 (1973)	10	DMSO
01504115	HIERACIN	120317-21	21-F4	1621-84-7	C15H10O7	302.243		Ginkgo biloba, Hieracium pilosella and Isoetes spp	undetermined activity		Chem Pharm Bull 32:4935 (1984)	10	DMSO
01504051	STIGMASTEROL	120317-21	21-F5		C29H48O	412.705		soya and calabar beans; widely distributed in plant oils	undetermined activity			10	DMSO
01504118	DIFFRACTAIC ACID	120317-21	21-F6	436-32-8	C20H22O7	374.394		Usnea spp	undetermined activity		Chem Ber 65: 175, 1668 (1932)	10	DMSO
01504124	LINAMARIN	120317-21	21-F7	554-35-8	C10H17NO6	247.25		Linum usitatissimum, Manihot utilissimus	undetermined activity		Phytochemistry 4: 127 (1965)	10	DMSO
01500659	ARTEMISIN	120317-21	21-F8	481-05-0	C16H20O4	276.335	anthelmintic	Artemesia spp	undetermined activity		J Chem Soc 1963: 5235	10	DMSO
01500821	BICUCULLINE (+)	120317-21	21-F9	485-49-4	C20H17NO6	367.362	GABAa antagonist	Dicentra cucullaria, Corydalis spp	experimental		Coll Czech Chem Commun, 29, 2328 (1964); Nature 226:1222 (1970); Brain Res 102:283 (1976); Life Sci 36:1295 (1985); TiPS 10:407 (1989)	10	DMSO
01505155	3-HYDROXYTYRAMINE	120317-21	21-F10	62-31-7	C8H11NO2	153.182	dopaminergic	synthetic	experimental		Am J Physiol 267:R628 (1994); FEBS Lett 325:215 (1993)	10	DMSO
01504022	SALSOLIDINE	120317-21	21-F11	493-48-1	C12H17NO2	207.275	antihypertensive （血）	Salsola Richteri	experimental		Bull Soc Chim France 4L1265 (1937); Phytochemistry 12:193 (1973); 13:1628 (1974); J Nat Prod 39:175,197 (1976); 45:277 (1982)	10	DMSO
01504016	HEDERAGENIN	120317-21	21-G2	465-99-6	C30H48O4	472.715		Clematis, Hedera spp	undetermined activity			10	DMSO
00200015	ISOROTENONE	120317-21	21-G3		C23H22O6	394.428		semisynthetic	undetermined activity		Chem Rev 12, 181 (1933); J Chem Soc 1966:749	10	DMSO
00210186	CITRININ	120317-21	21-G4	518-75-2	C13H14O5	250.254	antibacterial （菌）	Penicillium citrinum	experimental		J Chem Soc 1963: 3777	10	DMSO
00200034	ATRANORIN	120317-21	21-G5	479-20-9	C19H18O8	374.351		Common lichen metabolite	undetermined activity		Helv Chim Acta 9:650 (1926); 17:1319 (1934); J Chem Soc 1933:130; Chem Pharm Bull 24:2340 (1976)	10	DMSO
00100497	3-ACETYLGEDUNOL	120317-21	21-G6		C30H40O8	528.649		Meliaceae spp	undetermined activity			10	DMSO
00100129	8-HYDROXYCARAPINIC ACID	120317-21	21-G7		C26H30O8	470.524		Meliaceae spp	undetermined activity			10	DMSO
00100031	FISSINOLIDE	120317-21	21-G8	1915-69-1	C29H36O8	512.605		Cedrela fissilis, Khaya grandifoliola	undetermined activity		Tetrahedron 26: 219 (1970); Tet Letters 1970: 2797; J Chem Soc 1973: 1599	10	DMSO
01500832	CARYLOPHYLLENE OXIDE	120317-21	21-G9	1139-30-6	C14H22O	206.331		clove, cinnamon and many other oils	undetermined activity			10	DMSO
00100566	DEOXYCHOLIC ACID	120317-21	21-G10	88-44-3	C24H40O4	392.584		bile constituent	undetermined activity		J Biol Chem 238: 3846 (1963)	10	DMSO
01504155	APHYLLIC ACID	120317-21	21-G11	642-67-1	C15H26N2O2	266.387		Anabasis aphylla	undetermined activity			10	DMSO
01504130	3,7-DIHYDROXYFLAVONE	120317-21	21-H2	492-00-2	C15H10O4	254.245		Platymiscium praecox	undetermined activity		Phytochemistry 11: 3515 (1972)	10	DMSO
00300048	KOBUSONE	120317-21	21-H3	24173-71-5	C14H22O2	222.33		Cyperus rotundus, Sindora sumatrana	undetermined activity		J Chem Soc 1957: 2988; Chem Pharm Bull 17: 1390 (1969); 42: 138 (1994); Helv Chim Acta 66: 1843 (1983)	10	DMSO
01503936	PERICIAZINE	120317-21	21-H4	2622-26-6	C21H23N3OS	365.501	antipsychotic （神）	synthetic; RP-8909, SKF-20716	INN, BAN, JAN	AOLEPT	Arzneim Forsch 17:159 (1967); Toxicol Appl Pharmacol 21:315 (1972)	10	DMSO
00200258	2',4'-DIHYDROXYCHALCONE 4'-GLUCOSIDE	120317-21	21-H5		C21H22O8	402.405	anthelmintic & antiulcerocenic	aglycone Flamingia chappar, Acacia neovernicosa	experimental		Phytochemistry 21: 1063 (1982); Planta Medica 58: 389 (1992)	10	DMSO
01505018	ASTRAGALOSIDE IV	120317-21	21-H6	84687-43-4	C41H68O14	784.991		Astragalus species	undetermined activity		Chem Pharm Bull 31:689, 698, 709, 716 (1983)	10	DMSO
01505030	DEMETHYLNOBILETIN	120317-21	21-H7	2174-59-6	C20H20O8	388.378		Citrus, Sideritis, Heteropappus and Thymus spp; Mentha piperita, Amaracus pampanini	undetermined activity		Tetrahedron 8:64 (1960); Phytochemistry 11:2283 (1972); 24:1027 (1985)	10	DMSO
00501000	d,l-threo-3-HYDROXYASPARTIC ACID	120317-21	21-H8	4294-45-5	C4H7NO5	149.104	L-aspartate beta-carboxylase inhibitor	Streptomyces spp, Arthrinium phaeospermum, Dactylosporangium aurantiacum	experimental			10	DMSO
01505040	BAICALIN	120317-21	21-H9	21967-41-9	C21H20O10	432.388		Scutellaria & Oroxylum spp	undetermined activity			10	DMSO
01505250	MADECASSIC ACID	120317-21	21-H10	18449-41-7	C30H48O6	504.713	wound healing	Centella asiatica	experimental		Bull Soc Chim Fr 1967: 1890; Phytochemistry 7: 1385 (1968); 28: 2852 (1989)	10	DMSO
00201092	4-METHOXYDALBERGIONE	120317-21	21-H11	4646-86-0	C16H14O3	254.288		Dalbergia retusa and D. nigra	undetermined activity		Phytochemistry 17: 1395 (1978); Tetrahedron 21: 2683 (1965)	10	DMSO
01504023	THERMOPSINE PERCHLORATE	120317-22	22-A2	486-90-8(base)	C15H21ClN2O5	344.798		Anabasis aphylla, Thermopsis spp	undetermined activity		Ber 66:625 (1933); Can J Chem 29:13 29, 22 (1951)	10	DMSO
01500752	QUERCITRIN	120317-22	22-A3	522-12-3	C21H20O11	448.387	antihemmorrhagic	widespread in plants	experimental			10	DMSO
00107013	SMILAGENIN	120317-22	22-A4	126-18-1	C27H44O3	416.65		Smilax spp.	undetermined activity		J Chem Soc 1936: 1399	10	DMSO
01505182	ISOFORMONONETIN	120317-22	22-A5	486-63-5	C16H12O4	268.272		Machaerium villosum, Glycine max	undetermined activity		Ind J Chem 13:789 (1975)	10	DMSO
00100432	DEOXYGEDUNIN	120317-22	22-A6	21963-95-1	C28H34O6	466.58	neuroprotective, anti-depressant. learning enhancement （神）	Meliaceae spp	experimental		PLoS One	10	DMSO
01504176	RHETSININE	120317-22	22-A7	526-43-2	C19H17N3O2	319.366		Zanthoxylum rhetsa, Evodia rutaecarpa	undetermined activity		Tetrahedron 7: 257 (1959)	10	DMSO
01504024	LAGOCHILIN	120317-22	22-A8	23554-81-6	C20H36O5	356.507		Lagochilus inebrians	undetermined activity		Chem Commun 1974:249	10	DMSO
01504156	ANABASAMINE HYDROCHLORIDE	120317-22	22-A9	20410-87-1(base)	C16H20ClN3	289.811		Anabasis aphylla	undetermined activity		J Asian Nat Prod Res 10:1093 (2008)	10	DMSO
01506039	ETICLOPRIDE HYDROCHLORIDE	120317-22	22-A10	97612-24-3, 84226-12-0 (base)	C17H26Cl2N2O3	377.314	dopamine D2 blocker	synthetic	INN		Eur J Pharmacol 111:191 (1985); Physiol Behav 61:563 (1997); 83:456 (2006)	10	DMSO
01504285	GALANGIN	120317-22	22-A11	548-83-4	C15H10O5	270.244	CYP1A1 inhibitor	Alpinia officinarum, A galangal	experimental		J Chem Soc 129:2336 (1926); Mutat Res 54:297 (1978); 66:223 (1979); Br J Can 79: 1340 (1999)	10	DMSO
00201466	MANDELIC ACID, METHYL ESTER	120317-22	22-B2		C9H10O3	166.178		free acid found in Poria spp.	undetermined activity			10	DMSO
00201477	MUNDOSERONE	120317-22	22-B3	3564-85-0	C19H18O6	342.352		Mundulea suberosa; mp 156-161 C	undetermined activity		Proc Chem Soc 1960:176; 1969:177	10	DMSO
00201539	GARCINOLIC ACID	120317-22	22-B4		C38H46O9	646.785		Garcinia spp.; also hydrolysis product of gambogic acid	undetermined activity		Ann Chim 56: 232 (1966)	10	DMSO
00202130	PERSEITOL	120317-22	22-B5	527-06-0	C7H16O7	212.201		Persia spp.	undetermined activity		J Am Chem Soc 61: 339 (1939); Carbohydr Res 150: 35 (1986)	10	DMSO
00201664	CELASTROL	120317-22	22-B6	34157-83-0	C29H38O4	450.624	antineoplastic, NO synthesis inhibitor, chaperone stimulant （瘤）	Celastrus scandens & Tripterygium wilfordii	experimental		J Chem Soc 1963:2884; 1972:330; J Org Chem 30:1729 (1965); J Biol Chem 279:56053 (2004); J Mol Med 85:1421 (2007); Mol Biol Cell 19:1104 (2008)	10	DMSO
01500707	CITROPTEN	120317-22	22-B7	487-06-9	C11H10O4	206.2	photosensitizing agent	Bergamot oil	experimental		Indian J Chem 13: 835 (1975)	10	DMSO
01505840	STRYCHNINE METHIODIDE	120317-22	22-B8		C22H25IN2O2	476.361	neuromuscular blocker	derivative	experimental		J Physiol 82:432 (1934); Phytochemistry 11:2547 (1972)	10	DMSO
01500880	TRIGONELLINE	120317-22	22-B9	535-83-1	C7H7NO2	137.139	antihyperglycemic	Trigonella foenumgraecum and in coffee beans	experimental		J Org Chem 26: 1318 (1961)	10	DMSO
00300540	HYMECROMONE METHYL ETHER	120317-22	22-B10	2555-28-4	C11H10O3	190.201		Dalbergia volubilis, Eupatorium pauciflorum	undetermined activity		Indian J Chem 15:94, 492 (1977)	10	DMSO
00300537	XANTHOPTERIN	120317-22	22-B11	119-44-8	C6H5N5O2	179.139	cell proliferation inhibitor	human urine, butterfly wing pigment	experimental		J Het Chem 29:583 (1992); Int J Biochem 25:1873 (1993)	10	DMSO
01504614	GYROMITRIN	120317-22	22-C2	16568-02-8	C4H8N2O	100.121	hepatotoxin, carcinogen	Gyromitra species; metabolized to formylmethylhydrazine	experimental		Arch Pharmazie 302:294 (1968); Z Lebensm Unters Forsch 160:325 (1976); Cancer Res 37:3458 (1977); J Appl Toxicol 11:235 (1991)	10	DMSO
00201595	OSAJIN	120317-22	22-C3	482-53-1	C25H24O5	404.467		Maclura pomifera	undetermined activity		J Am Chem Soc 63: 1253 (1941); 68: 406 (1946)	10	DMSO
00210238	EPICATECHIN MONOGALLATE	120317-22	22-C4	1257-08-5	C22H18O10	442.383		tea pigment	undetermined activity			10	DMSO
00210220	CATECHIN TETRAMETHYLETHER	120317-22	22-C5		C19H22O6	346.384		derivative	undetermined activity			10	DMSO
00210211	EPIAFZELECHIN TRIMETHYL ETHER	120317-22	22-C6		C18H20O5	316.357		derivative	undetermined activity			10	DMSO
00210239	EPIGALLOCATECHIN-3-MONOGALLATE	120317-22	22-C7	989-51-5	C22H18O11	458.382		tea pigment	undetermined activity			10	DMSO
00300604	PHLORACETOPHENONE	120317-22	22-C8	480-66-0	C8H8O4	168.151		Prunus domesticus	undetermined activity		JACS 54:2452 (1932); J Chem Soc 1953:1241; Phytochemistry 16:614 (1977)	10	DMSO
01505808	AVOCADYNOFURAN	120317-22	22-C9	24708-33-6	C17H26O	246.396		Persea spp and Elodia canadensis	undetermined activity		Tetrahedron 25:4617(1969); An Acad Brasil Cienc 42 (suplemento): 45 (1970)	10	DMSO
00300539	ARBUTIN	120317-22	22-C10	497-76-7	C12H16O7	272.257		Berginia crassifolia; also in Pyrus and Vaccinium spp.	undetermined activity		Pharmazie 15: 650 (1960)	10	DMSO
00300542	SANTONIN	120317-22	22-C11	481-06-1	C15H18O3	246.309		Artemisia spp.	undetermined activity		J Chem Soc 1930: 1110	10	DMSO
00300053	BROMO-3-HYDROXY-4-(SUCCIN-2-YL)-CARYOLANE gamma-LACTONE	120317-22	22-D2		C19H27BrO4	399.329		derivative of caryophyllene	undetermined activity			10	DMSO
00210567	DIMETHYLCAFFEIC ACID	120317-22	22-D3	14737-89-4	C11H12O4	208.216		Piper methysticum, Veronica virginica	undetermined activity			10	DMSO
00210925	METHYL ORSELLINATE	120317-22	22-D4	3187-58-4	C9H10O4	182.178		lichens and lichen acids	undetermined activity		Ber 56: 2556 (1923); JACS 88: 2053 (1966); Tetrahedron 24: 2707 (1968); J Chem Soc 1984: 1035,1043	10	DMSO
00211475	4'-METHOXYCHALCONE	120317-22	22-D5	22966-19-4	C16H14O2	238.289		Citrus limon	undetermined activity		Acta Cryst C 48:741 (1992)	10	DMSO
00211539	ARABITOL(D)	120317-22	22-D6	488-82-4	C5H12O5	152.148		Lecanora sordida & other lichen & fungi	undetermined activity			10	DMSO
00240674	6,7,2',3',4'-PENTAMETHOXYISOFLAVONE	120317-22	22-D7	33978-66-4	C20H20O7	372.378		Pterodon pubescens, P apparicicoi	undetermined activity		Phytochemistry 10:2835 (1970); 13:2593 (1974)	10	DMSO
00310002	ADONITOL	120317-22	22-D8	488-81-3	C5H12O5	152.148		Adonis spp	undetermined activity		Pharm Acta Helv 23: 153 (1948); JACS 104: 1109 (1982); J Chem Soc 1983: 1553	10	DMSO
01600964	N-METHYLANTHRANILIC ACID	120317-22	22-D9	119-68-6	C8H9NO2	151.166		grapefruit peel oil	undetermined activity		Ber 42: 3194 (1909)	10	DMSO
00300545	CHRYSOPHANOL	120317-22	22-D10	481-74-3	C15H10O4	254.245		Cassia and Rumex spp	undetermined activity		Phytochemistry 11: 2122 (1972)	10	DMSO
01500703	ACETYLGLUTAMIC ACID	120317-22	22-D11		C7H11NO5	189.169	excitatory aminoacid	synthetic	experimental			10	DMSO
00300132	3,7-EPOXYCARYOPHYLLAN-6-ONE	120317-22	22-E2		C15H24O2	236.357		derivative Lippia spp	undetermined activity			10	DMSO
00231084	UMBELLIFERONE	120317-22	22-E3	93-35-6	C9H6O3	162.146	antifungal, phytoalexin （菌）	Angelica, Artemisia, Coronilla, Ferula and Ruta spp	experimental		Chem Pharm Bull 19:640 (1971); Phytochemistry 14:1083 (1975)	10	DMSO
00240826	PURPUROGALLIN-4-CARBOXYLIC ACID	120317-22	22-E4		C12H8O7	264.193	antioxidant （氧）	semisynthetic	experimental			10	DMSO
00210658	DEHYDROVARIABILIN	120317-22	22-E5		C17H14O4	282.299		Dalbergia variabilis	undetermined activity		Phytochemistry 17: 1417 (1978)	10	DMSO
00205113	EPIGALLOCATECHIN	120317-22	22-E6	970-74-1	C15H14O7	306.275		green tea	undetermined activity			10	DMSO
00300118	3,7-EPOXYCARYOPHYLLAN-6-OL	120317-22	22-E7		C15H26O2	238.373		derivative Lippia spp	undetermined activity			10	DMSO
00205071	HAEMATOMMIC ACID, ETHYL ESTER	120317-22	22-E8	39503-14-5	C11H12O5	224.215		various lichens, e.g. Evernia spp, Parmelia spp	undetermined activity		J Org Chem 42: 2526 (1977); Helv Chim Acta 72: 1061 (1989)	10	DMSO
01505034	BACCATIN III	120317-22	22-E9	27548-93-2	C31H38O11	586.642		Taxus baccata	undetermined activity		J Org Chem 51:3239 (1986)	10	DMSO
01401401	METHYL ROBUSTONE	120317-22	22-E10		C22H18O6	378.385		Derris spp	undetermined activity		J Indian Chem Soc 18: 471 (9179)	10	DMSO
01500879	KYNURENINE	120317-22	22-E11		C10H12N2O3	208.219		mamalian urine	undetermined activity		J Am Chem Soc 71: 4158 (1955)	10	DMSO
00270083	5alpha-CHOLESTAN-3beta-OL-6-ONE	120317-22	22-F2		C27H46O2	402.666		Mandevilla pentlandiana	undetermined activity			10	DMSO
01500759	QUINALIZARIN	120317-22	22-F3	81-61-8	C14H8O6	272.216	antiviral, HIV-1 integrase inhibitor （菌）	synthetic	experimental		PNAS 93:9742 (1996); J Biol Chem 276:46946 (2001); Current Med Chem 10:1795 (2003)	10	DMSO
00300106	3-AMINO-beta-PINENE	120317-22	22-F4		C10H18ClN	187.715		derivative	undetermined activity		Helv Chim Acta 46: 1480 (1963)	10	DMSO
00100287	TOTAROL	120317-22	22-F5	511-15-9	C20H30O	286.462		Podocarpus spp, Dacrydium cupressinum, Tetraclinis articulata and Thujopsis dolabrata	undetermined activity		Aust J Chem 48: 883 (1995)	10	DMSO
00300007	EUPARIN	120317-22	22-F6	532-48-9	C13H12O3	216.239		Eupatorium macculatum	undetermined activity		J Chem Soc 1939:925	10	DMSO
00300032	ISOBERGAPTENE	120317-22	22-F7	482-48-4	C12H8O4	216.195		Heracleum and other Umbelliferaceae;	undetermined activity		Ber 70:1253 (1937)	10	DMSO
10100009	METHYL GAMBOGATE METHYL ETHER	120317-22	22-F8		C40H48O8	656.824		semisynthetic; derivative of gambogic acid	undetermined activity			10	DMSO
00200407	4'-HYDROXYCHALCONE	120317-22	22-F9	2657-25-2	C15H12O2	224.262		Shorea robusta aglycone	undetermined activity		JACS 52:2538 (1930)	10	DMSO
01505863	3-ACETAMIDOCOUMARIN	120317-22	22-F10		C11H9NO3	203.199		synthetic	experimental			10	DMSO
00300133	CLOVANEDIOL DIACETATE	120317-22	22-F11		C19H30O4	322.449		derivative Dipterocarpus pilosus, Salvia canariensis, Viguiera oaxacana, Sindora sumatrana	undetermined activity		Chem Pharm Bull 42: 138 (1994)	10	DMSO
00300003	SOLIDAGENONE	120317-22	22-G2	23534-56-7	C20H28O3	316.444		Solidago canadensis L.; mp 133-134 C	undetermined activity		Tetrahedron 25, 2233 (1969)	10	DMSO
01500690	MELATONIN	120317-22	22-G3	73-31-4	C13H16N2O2	232.285	sleep induction, modifies circadian rhythm	pineal gland	experimental			10	DMSO
01601021	PAEONOL	120317-22	22-G4	552-41-0	C9H10O3	166.178	antibacterial （菌）	Paeonia montan, Xanthorrhoea spp	experimental			10	DMSO
00100315	TIGOGENIN	120317-22	22-G5	77-60-1	C27H44O3	416.65		Agavaceae, Dioscoreaceae, Solanaceae, Scrophulariaceae, Liliaceae genera	undetermined activity		Chem Ind 1954:1320	10	DMSO
00310015	CEDRYL ACETATE	120317-22	22-G6	77-54-3	C17H28O2	264.412		semisynthetic	undetermined activity			10	DMSO
00210203	DIHYDROMUNDULETONE	120317-22	22-G7		C25H28O6	424.498		derivative	undetermined activity		Proc Chem Soc 1959: 150	10	DMSO
00310001	ACONITIC ACID	120317-22	22-G8	585-84-2	C6H6O6	174.111		Aconitum and Achillea spp	undetermined activity		Ind Eng Chem 33: 637 (1941)	10	DMSO
00201484	DEHYDRODIHYDROROTENONE	120317-22	22-G9	6659-45-6	C23H22O6	394.428		Chem Rev 12: 181 (1933)	undetermined activity		Chem Rev 12: 181 (1933); Phytochemistry 26: 2423 (1987)	10	DMSO
00310030	RHODINYL ACETATE	120317-22	22-G10		C12H22O2	198.308		common constituent of plant essential oils	undetermined activity			10	DMSO
00270051	METHYL DEOXYCHOLATE	120317-22	22-G11	3245-38-3	C25H42O4	406.611		rabbit bile & feces	undetermined activity		Helv Chim Acta 25:797 (1942); J Biol Chem 238: 3846 (1963)	10	DMSO
00300110	3-NOR-3-OXOPANASINSAN-6-OL	120317-22	22-H2		C14H22O2	222.33		derivative Panax ginseng	undetermined activity		Chem Pharm Bull 35: 1975 (1987)	10	DMSO
00100620	12-HYDROXY-4,4-BISNOR-4,8,11,13-PODOCARPATETRAEN-3-ONE	120317-22	22-H3		C15H16O2	228.294		semisynthetic	undetermined activity			10	DMSO
01500843	LATHOSTEROL	120317-22	22-H4		C27H46O	386.667		Austeria rubens	undetermined activity		J Biol Chem 248: 6697 (1973)	10	DMSO
00100117	HYDROLYSIS PRODUCT OF BUSSEIN	120317-22	22-H5		C32H40O14	648.667		structure tentative	undetermined activity			10	DMSO
00300056	LARIXOL	120317-22	22-H6		C20H34O2	306.493		Larix sibiricia	undetermined activity		Tet Letters 1965: 3523; 1967: 219	10	DMSO
00300015	CHOLESTANE	120317-22	22-H7	481-21-0	C27H48	372.684		semisynthetic	undetermined activity			10	DMSO
00300006	STICTIC ACID	120317-22	22-H8	549-06-4	C19H14O9	386.318		numerous lichens, e.g. Parmelia sp.	undetermined activity		Ber 66, 943 (1933); Tetrahedron 24, 2707 (1966)	10	DMSO
00211031	EPOXY (4,5alpha)-4,5-DIHYDROSANTONIN	120317-22	22-H9		C15H18O4	262.308		semisynthetic	undetermined activity		Proc Chem Soc 1962: 335	10	DMSO
01505745	ANDROSTERONE	120317-22	22-H10	53-41-8	C19H30O2	290.45	androgen	male urine	experimental		Helv Chim Acta 25:988 (1942); JACS 57:1755 (1935)	10	DMSO
01505476	HELICIN	120317-22	22-H11	618-65-5	C13H16O7	284.268		Spiraea spp	undetermined activity		J Chem Soc 1930:2729; Bull Chem Soc Japan 44:526 (1971)	10	DMSO
00300001	ORSELLINIC ACID	120317-23	23-A2	480-64-8	C8H8O4	168.151		common lichen constituent	undetermined activity			10	DMSO
00201602	PACHYRRHIZIN	120317-23	23-A3	10091-01-7	C19H12O6	336.304	insecticide	Pachyrrhizus erosus; mp 206-207 C	experimental		J Am Chem Soc 67: 1609 (1945)	10	DMSO
00310008	DJENKOLIC ACID	120317-23	23-A4	498-59-9	C7H14N2O4S2	254.329		djenkol bean (Pithecolobium lobatum)	undetermined activity		J Biol Chem 168: 373 (1947)	10	DMSO
00310009	EPIANDROSTERONE	120317-23	23-A5		C19H30O2	290.45		in normal human urine	undetermined activity		J Am Chem Soc 75: 2275 (9153)	10	DMSO
00270043	3beta-HYDROXY-23,24-BISNORCHOL-5-ENIC ACID	120317-23	23-A6		C22H34O3	346.514		semisynthetic	undetermined activity			10	DMSO
01505754	SEROTONIN HYDROCHLORIDE	120317-23	23-A7	50-67-9	C10H13ClN2O	212.681	neurotransmitter	CNS, GI tract, all animals, many mushrooms & plants	experimental		Agents Actions 15:627 (1984)	10	DMSO
00240740	4-ACETOXYPHENOL	120317-23	23-A8	3233-32-7	C8H8O3	152.151	antioxidant （氧）	Ferulago aucheri, Salvia yosgadensis	experimental			10	DMSO
01505766	SYRINGIC ACID	120317-23	23-A9	530-57-4	C9H10O5	198.177		Glycine max; widespread in plants	undetermined activity			10	DMSO
00300111	2-METHOXY-5 (6)EPOXY-TETRAHYDROCARYOPHYLLENE	120317-23	23-A10		C16H28O2	252.4		derivative	undetermined activity			10	DMSO
00300057	LARIXOL ACETATE	120317-23	23-A11		C22H36O3	348.53		Larix europaea	undetermined activity		Tet Letters 1965: 3523; 1967: 220	10	DMSO
00201696	LANOSTEROL ACETATE	120317-23	23-B2		C32H52O2	468.77		derivative of lanosterol	undetermined activity		J Chem Soc 1953: 571	10	DMSO
00300012	ISOPIMPINELLIN	120317-23	23-B3	482-27-9	C13H10O5	246.222		Hercaleum maximum; mp 150-153 C dimorphic (142-145 C)	undetermined activity		J Chem Soc 1945: 540	10	DMSO
00210505	PURPUROGALLIN	120317-23	23-B4	569-77-7	C11H8O5	220.183	xanthine oxidase inhibitor, antioxidant （氧）	gall of Dryophanta divisa	experimental		J Chem Soc 1949: 3271; Biotechnol Biochem 61: 890 (1997)	10	DMSO
00240942	ARTHONIOIC ACID	120317-23	23-B5	25556-24-5	C29H36O9	528.605		Arthonia impolita	undetermined activity		Z Naturforsch B 25: 49 (1970)	10	DMSO
00203008	JUAREZIC ACID	120317-23	23-B6	1552-94-9	C11H10O2	174.201		propolis and Populus spp	undetermined activity		JACS 108: 3016 (1986); Phytochemistry 29: 2551 (1990)	10	DMSO
00310021	PHYTOL	120317-23	23-B7		C19H38O	282.514		nettles	undetermined activity		J Chem Soc 1966: 2144	10	DMSO
01506004	LACTOBIONIC ACID	120317-23	23-B8	96-82-2	C12H22O12	358.302	food additive	semisynthetic	undetermined activity			10	DMSO
01600919	3-METHOXYCATECHOL	120317-23	23-B9	934-00-9	C7H8O3	140.14		Machaerium kuhlmanni	undetermined activity		Phytochemistry 17: 1383, 1401 (1990)	10	DMSO
01504920	GALANGIN TRIMETHYL ETHER	120317-23	23-B10	26964-29-4	C18H16O5	312.325		Aniba riparia, Bosenbergia pandurata, Gomphrena spp.	undetermined activity		Phytpchemistry 15:572 (1976); 19:203 (1980)	10	DMSO
00300117	ISOKOBUSONE	120317-23	23-B11	24173-72-6	C14H22O2	222.33		Cyperus rotundus, Sindora sumatrana	undetermined activity		Chem Pharm Bull 17:1390 (1969); 42:138 (1994)	10	DMSO
00300104	2-METHYLENE-5-(2,5-DIOXOTETRAHYDROFURAN-3-YL)-6-OXO--10,10-DIMETHYLBICYCLO[7: 2: 0]UNDECANE	120317-23	23-C2		C18H24O4	304.39		derivative	undetermined activity			10	DMSO
00300020	1-MONOPALMITIN	120317-23	23-C3	542-44-9	C19H38O4	330.512		Asparagus, Momodica spp; widespread in plants	undetermined activity			10	DMSO
01504002	BAICALEIN	120317-23	23-C4	491-67-8	C15H10O5	270.244	antiviral (HIV) （菌）	Scutellaria baicalensis	experimental		Gazz Chim acta 49 (II): 47 (1919); Acta Phytochim 1: 109 (1923); Phytochemistry 10: 3298 (1971)	10	DMSO
01504041	TRIACETYLRESVERATROL	120317-23	23-C5	42206-94-0	C20H18O6	354.363		Kirkpatrickia variolosa (sponge)	undetermined activity		Aust J Chem 24:2427 (1971); Phytochemistry 32:1083 (1993); J Nat Prod 58:1958 (1995)	10	DMSO
01505254	THEANINE POTASSIUM	120317-23	23-C6	3081-61-6	C7H13KN2O3	212.295		Thea sinensis	undetermined activity		JACS 64: 1021 (1942); J Sci Food Agric 5: 597 (1954); Biochim Biophys Acta 39: 462 (1960)	10	DMSO
01500898	EMODIN	120317-23	23-C7	518-82-1	C15H10O5	270.244	antibacterial, antineoplastic, cathartic, tyrosine kinase （菌） inhibitor	Cascara, Rheum and Rhammnus species	experimental		Oncogene 17: 913 (1998); Planta Med 65: 9 (1999); Clin Cancer Res 5: 343 (1999)	10	DMSO
01505300	PURPURIN	120317-23	23-C8	81-54-9	C14H8O5	256.217	xanthin oxidase inhibitor, irritant	Rubia and Gallium spp	experimental		J Chem Soc 1928:229; 1929:1399; 1931:3206; Anticancer Res 17:3293 (1997)	10	DMSO
01505276	CAPSANTHIN	120317-23	23-C9	465-42-9	C40H56O3	584.891	antineoplastic （瘤）	Capsicum annum	experimental			10	DMSO
00201505	METHYL 7-DESHYDROXYPYROGALLIN-4-CARBOXYLATE	120317-23	23-C10	77-41-8	C13H10O6	262.221		synthetic	undetermined activity			10	DMSO
00100114	3alpha-HYDROXY-3-DEOXYANGOLENSIC ACID METHYL ESTER	120317-23	23-C11		C27H36O7	472.584		Meliaceae spp	undetermined activity			10	DMSO
00201580	POMIFERIN	120317-23	23-D2	572-03-2	C25H24O6	420.466	antioxidant （氧）	Maclura pomifera	experimental		JACS 61:2832 (1939); 62:651 (1940); 63:1253 (1941); 68:406 (1946)	10	DMSO
01504021	LUPININE	120317-23	23-D3	486-70-4	C10H19NO	169.269	antifeedant, antiinflammatory, oxytoxic （炎）	Anabasis aphylla, Lupinus spp	experimental		Helv Chim Acta 11:1062 (1928); JACS 56:2434 (1934)	10	DMSO
00100541	DICTAMNINE	120317-23	23-D4	484-29-7	C12H9NO2	199.211		Dictamnus albus and other Rutaceae	undetermined activity		Chem & Ind 1956: 1091	10	DMSO
00100749	STROPHANTHIDINIC ACID LACTONE ACETATE	120317-23	23-D5		C25H32O7	444.53		semisynthetic	undetermined activity		J Biol Chem 64: 123; 65: 491 (1925)	10	DMSO
00270078	5alpha-CHOLESTANOL	120317-23	23-D6	80-97-7	C27H48O	388.683		eggs, faces, gall stones, adrenal tissue	undetermined activity			10	DMSO
00380004	DIHYDROCELASTRYL DIACETATE	120317-23	23-D7		C33H44O6	536.715	chaperone stimulant	celastrol derivative	undetermined activity		J Org Chem 30: 1729 (1965); J Biol Chem 279:56053 (2004);	10	DMSO
00100355	1,3-DIDEACETYL-7-DEACETOXY-7-OXOKHIVORIN	120317-23	23-D8		C26H34O7	458.557		Meliaceae spp	undetermined activity			10	DMSO
01500872	PALMATINE CHLORIDE	120317-23	23-D9	10605-02-4	C21H22ClNO4	387.867	antibacterial, antimalarial, uterine contractant （菌）	Jateorhiza palmata (Calumba root)	experimental		J Nat Prod 28: 73 (1965); Can J Chem 58: 2770 (1980)	10	DMSO
00100049	KHAYANTHONE	120317-23	23-D10	25279-68-9	C32H42O9	570.686		Khaya species	undetermined activity		Chem Commun 1967:379	10	DMSO
00100537	SOLASODINE	120317-23	23-D11	126-17-0	C27H43NO2	413.649	antineoplastic, antiinflammatory （瘤）	numerous Solanum spp	experimental		J Am Chem Soc 76: 4245 (1954); Alkaloids 19: 81 (1981)	10	DMSO
01502094	ROSMARINIC ACID	120317-23	23-E2	537-15-5	C18H16O8	360.323	antiinflammatory, antithrombotic, antiplatelet, cytostatic, antiviral （炎）	Rosmarinus officinalis, Melissa officinalis, Momordica balsamina, Mentha piperita, Salvia officinalis, Teucrium scorodonia, Sanicula europaea, Coleus blumei, Thymus spp	experimental		J Org Chem 40: 1804 (1975); 41: 449 (1976); Drugs of the Future 10: 756 (1985)	10	DMSO
00300018	LOBARIC ACID	120317-23	23-E3		C25H28O8	456.497		lichens of the genus Stereocaulon and others	undetermined activity		Z Naturforsch 21b: 714 (1966)	10	DMSO
00100743	HOMOPTEROCARPIN	120317-23	23-E4	606-91-7	C17H16O4	284.315		mp 82-84 C; Pterocarpus santalinus	undetermined activity		J Chem Soc 1940:787	10	DMSO
00200441	XANTHOXYLIN	120317-23	23-E5	90-24-4	C10H12O4	196.205		Xanthoxylium spp, Artemisia brevifolia	undetermined activity			10	DMSO
00201138	DEGUELIN(-)	120317-23	23-E6	522-17-8	C23H22O6	394.428	antineoplastic, antiviral, insecticide （瘤）	Tephrosia & Derris spp	experimental		J Am Chem Soc 56: 2415 (1934); J Org Chem 44: 2580 (1979); Applied Microbiol 18: 660 (1969); Proc Natl Acad Sci 95: 3380 (1998); J Natl Cancer Inst 95: 291 (2003)	10	DMSO
00100688	DIGOXIGENIN	120317-23	23-E7	1672-46-4	C23H34O5	390.524		aglycon of digitoxin, thevetin, cerberin, echujin, evomonoside; mp 217-218	undetermined activity		J Chem Soc 1954: 2012	10	DMSO
00300549	ACETYL ISOGAMBOGIC ACID	120317-23	23-E8		C40H46O9	670.807		derivative	undetermined activity		J Chem Soc 1966:772; Magn Reson Chem 31: 340 (1993)	10	DMSO
01504181	PRISTIMERIN	120317-23	23-E9	1258-84-0	C30H40O4	464.651	antineoplastic, antiinflammatory （瘤）	Celastrus and Maytenus spp	experimental			10	DMSO
01505775	AGARIC ACID	120317-23	23-E10	666-99-9	C22H40O7	416.56	antiperspirant	Fomes and Polyporus spp	experimental		J Bacteriol 98:23 (1969)	10	DMSO
01505457	PEMOLINE	120317-23	23-E11	2153-34-3	C9H8N2O2	176.176	CNS stimulant	synthetic; NSC-25159	USAN, INN, BAN, JAN		hepatotoxic at clinical dose (150mg)	10	DMSO
01505743	ALEURETIC ACID	120317-23	23-F2	533-87-9	C16H32O5	304.43		shellac constituent	undetermined activity		J Chem Soc 1944:306; J Sci Ind Res 11B:458 (1952)	10	DMSO
01505847	LACCAIC ACID A	120317-23	23-F3	15979-35-8	C26H19NO12	537.441		Coccus laccae exudate; lac resin	undetermined activity		J Chem Soc C 1967:842; Indian J Chem Soc 7:977 (1969)	10	DMSO
01505842	PIPERIC ACID	120317-23	23-F4	5285-18-7	C12H10O4	218.211		Piper nigrum, Minthostachys verticillata, Menta piperita	undetermined activity		Chem Ber 103:3752 (1970)	10	DMSO
01505909	1-HYDROXY-3,6,7-TRIMETHOXY-2,8-DIPRENYLXANTHONE	120317-23	23-F5	15404-76-9	C26H30O6	438.525		Garcinia mangostana	undetermined activity		JACS 80:1691 (1958); Aust J Chem 23:2539 (1970); Tetrahedron 27:3919 (1971); Phytochemistry 12:232 (1973)	10	DMSO
01505908	MANGOSTIN TRIMETHYL ETHER	120317-23	23-F6		C27H32O6	452.552		derivative	undetermined activity			10	DMSO
01701001	ANDROSTA-1,4-DIEN-3,17-DIONE	120317-23	23-F7	897-06-3	C19H24O2	284.402		mammary neoplasms; cholesterol metabolite	undetermined activity		J Am Chem Soc 80: 6148 (1958); 83: 4627 (1961)	10	DMSO
01505345	CURCUMIN	120317-23	23-F8	458-37-7	C21H20O6	368.39	antiedemic, antiinflammatory, bile stimulant; antibacterial, antifungal, lipo/cyclooxygenase inhibitor （菌）	Curcuma spp	experimental		Ber 51: 1347 (1918); J Pharm Pharmacol 5: 448 (1953); Cancer Res 51:813 (1991)	10	DMSO
01505380	3,4',5,6,7-PENTAMETHOXYFLAVONE	120317-23	23-F9	4472-73-5	C20H20O7	372.378		Citrus spp	undetermined activity			10	DMSO
01505381	SINENSETIN	120317-23	23-F10	2306-27-6	C20H20O7	372.378		Citrus spp	undetermined activity			10	DMSO
01502556	METHYL TRIMETHOXYCINNAMATE	120317-23	23-F11	20329-96-8	C13H16O5	252.269		Aragda lucidula, Heydysarum polybotrys, Piper longum	undetermined activity		Chem Pharm Bull 32:3267 (1984)	10	DMSO
01505383	HEXAMETHYLQUERCETAGETIN	120317-23	23-G2	1251-84-9	C21H22O8	402.405		Citrus spp	undetermined activity		Phytochemistry 11:2283 (1972)	10	DMSO
01505475	RHIZOCARPIC ACID	120317-23	23-G3	18463-11-1	C28H23NO6	469.499		Rhizocarpon spp, Calicium hyperelium; mp 178 C	undetermined activity		JACS 72:4454 (1950); Pharmazie 23:583 (1968)	10	DMSO
00202178	EPIAFZELECHIN (2R,3R)(-)	120317-23	23-G4	24808-04-6	C15H14O5	274.276		Larix sibirica, Actinidia chinensis, Juniperus communis, Cassia javanica	undetermined activity		J Chem Soc 1955: 2948; Aust. J. Chem 13: 390 (1960); Phytochemistry 11: 2333 (1972)	10	DMSO
00300423	DIFUCOL HEXAMETHYL ETHER	120317-23	23-G5	14262-07-8	C18H22O6	334.372		derivative	undetermined activity		J Chem Soc 1969: 2403; Phytochemistry 31: 279	10	DMSO
00100105	8beta-HYDROXYCARAPIN, 3,8-HEMIACETAL	120317-23	23-G6		C27H32O8	484.551		derivative	undetermined activity			10	DMSO
00100060	MEXICANOLIDE	120317-23	23-G7	1915-67-9	C27H32O7	468.552		Meliaceae spp	undetermined activity		Tetrahedron 24: 1489 (1968)	10	DMSO
00210242	THEAFLAVIN MONOGALLATES	120317-23	23-G8		C36H28O16	716.615		mixed isomers black tea (3' shown)	undetermined activity		Tet Lets 1970: 5237	10	DMSO
00310004	ANABASINE HYDROCHLORIDE	120317-23	23-G9	13078-04-1 (anabasine)	C10H15ClN2	198.697	insecticide	Anabasis aphylla & Nicotiana spp	agricultural use		J Am Chem Soc 57: 959 (9154)	10	DMSO
00310023	HYPOXANTHINE	120317-23	23-G10	68-94-0	C5H4N4O	136.114		widely distributed in the plant and animal kingdom	undetermined activity			10	DMSO
01600759	4-HYDROXY-6-METHYLPYRAN-2-ONE	120317-23	23-G11	675-10-5	C6H6O3	126.113		Pennicillium stipitatum	undetermined activity		J Am Chem Soc 89: 676, 681 (1967)	10	DMSO
01503431	CYTIDINE	120317-23	23-H2	65-46-3	C9H13N3O5	243.221		nucleoside	undetermined activity			10	DMSO
00300119	2-HYDROXY-5 (6)EPOXY-TETRAHYDROCARYOPHYLLENE	120317-23	23-H3		C15H26O2	238.373		derivative	undetermined activity			10	DMSO
00300105	beta-CARYOPHYLLENE ALCOHOL	120317-23	23-H4		C15H26O	222.374		palmarosa oil, Cymbopogon martini	undetermined activity		Aust J Chem 41: 1755 (1988)	10	DMSO
01505255	HUPERZINE A	120317-23	23-H5	102518-79-6	C15H18N2O	242.324	anticholinesterase, cognition enhancer	Lycopodium spp	experimental		Tet Lett 1960 (10): 26; Can J Chem 64: 837 (1986); Adv Med 1: 175 (1992)	10	DMSO
00300021	GIBBERELLIC ACID	120317-23	23-H6	77-06-5	C19H22O6	346.384		Gibberella fujikuroi	undetermined activity		J Chem Soc 1954: 1066	10	DMSO
00100008	CARAPIN	120317-23	23-H7	3463-88-5	C27H32O7	468.552		Carapa and Cedrela species; mp 180-185	undetermined activity		Chem Commun 1965: 302	10	DMSO
00100024	DIHYDROGEDUNIN	120317-23	23-H8		C28H36O7	484.595		Meliaceae spp.	undetermined activity			10	DMSO
00100047	DEACETOXY-7-OXOGEDUNIN	120317-23	23-H9		C26H30O6	438.525		Meliaceae spp	undetermined activity			10	DMSO
00100048	7-DEACETOXY-7-OXOKHIVORIN	120317-23	23-H10	15004-51-0	C30H38O9	542.632		Khaya senegalensis and other Meliaceae; mp 225	undetermined activity		J Chem Soc 1963: 980	10	DMSO
00100081	UTILIN	120317-23	23-H11	31218-22-1	C41H52O17	816.861		Entandrophragma utile	undetermined activity		J Chem Soc 1960:3827; Chem Commun 1970:1388	10	DMSO
00100101	PRENYLETIN	120317-24	24-A2	15870-91-4	C14H14O4	246.265		Ptaeroxylon obliquum	undetermined activity		J Chem Soc (C) 1967:145; Tet Lett 1967:2147	10	DMSO
00100102	CARAPIN-8(9)-ENE	120317-24	24-A3		C27H30O7	466.536		Carapa and Cedrela species	undetermined activity		Chem Commun 1965: 302	10	DMSO
00100096	3-DEOXY-3beta-HYDROXYANGOLENSIC ACID METHYL ESTER	120317-24	24-A4		C27H36O7	472.584		Meliaceae spp	undetermined activity			10	DMSO
00100205	3alpha-ACETOXYDIHYDRODEOXYGEDUNIN	120317-24	24-A5		C30H40O7	512.649		Meliaceae spp	undetermined activity			10	DMSO
00100146	7-DESACETOXY-6,7-DEHYDROGEDUNIN	120317-24	24-A6		C26H30O5	422.526		derivative of gedunin	undetermined activity			10	DMSO
00100222	3-DEOXO-3beta-HYDROXYMEXICANOLIDE 16-ENOL ETHER	120317-24	24-A7		C28H36O7	484.595		derivative	undetermined activity			10	DMSO
00100080	TURRAEANTHIN	120317-24	24-A8		C32H50O5	514.752		Turraeanthus africanus	undetermined activity		J Chem Soc 1967: 820, 1347	10	DMSO
00100358	1,7-DIDEACETOXY-1,7-DIOXO-3-DEACETYLKHIVORIN	120317-24	24-A9		C26H32O7	456.541		Meliaceae spp	undetermined activity			10	DMSO
00100303	ALLOPREGNANOLONE	120317-24	24-A10		C21H34O2	318.504		semisynthetic	undetermined activity		J Am Chem Soc 59: 616 (1937)	10	DMSO
01505257	ICARIIN	120317-24	24-A11	489-32-7	C33H40O15	676.678	hepatoprotective	Epimedium spp	experimental		Planta Med 61: 523 (1995); J Chromatog A 963: 239 (2002)	10	DMSO
01502223	RESVERATROL	120317-24	24-B2	501-36-0	C14H12O3	228.25	antifungal, antibacterial （菌）	Veratrum grandiflorum, Pinus sibirica, Vitis vinifera, Arachis hypogaea	experimental		Aust J Chem 24:2427 (1971); Tet Lett 1972:2965; Phytochemistry 13:633 (1974); 15:1791, 2006 (1976); 32:1083 (1993)	10	DMSO
00100572	FRAXIDIN METHYL ETHER	120317-24	24-B3		C12H12O5	236.226		derivative	undetermined activity			10	DMSO
00100447	DEACETOXY(7)-7-OXOKHIVORINIC ACID	120317-24	24-B4		C27H36O10	520.582		derivative	undetermined activity			10	DMSO
00211012	IRIGINOL HEXAACETATE	120317-24	24-B5		C27H22O14	570.468		semisynthetic	undetermined activity			10	DMSO
00100006	BUSSEIN	120317-24	24-B6	41060-14-4	C43H54O18	858.899		Entandrophragma species	undetermined activity		Chem Commun 1965:302	10	DMSO
01505326	SOLANESYL ACETATE	120317-24	24-B7		C47H76O2	673.129		Nicotiana tabacum; Murraya exotica; Pinus spp	undetermined activity		Phytochemistry 39:1383 (1995)	10	DMSO
00107023	SITOSTERYL ACETATE	120317-24	24-B8		C31H52O2	456.759		widespread in plants	undetermined activity		J Am Chem Soc 48: 2987 (1926)	10	DMSO
01501197	PRIMULETIN	120317-24	24-B9	491-78-1	C15H10O3	238.245		Primula spp	undetermined activity		Helv Chim Acta 24:297 (1941)	10	DMSO
00100465	DIHYDROFISSINOLIDE	120317-24	24-B10		C29H38O8	514.621		derivative of fissinolide (00100031)	undetermined activity			10	DMSO
00200743	ERGOSTEROL	120317-24	24-B11	57-87-4	C28H44O	396.662		yeast	undetermined activity		J Biol Chem 80: 15 (1928)	10	DMSO
00100424	XYLOCARPUS A	120317-24	24-C2		C31H38O11	586.642		Meliaceae spp	undetermined activity		Adv Med Phytochemistry 1986: 179	10	DMSO
00100528	PEUCENIN	120317-24	24-C3	578-72-3	C15H16O4	260.292		Peucedanum ostruthium, Ptaeroxylon obliquum	undetermined activity		Ber 74:1851 (1941); J Chem Soc (C) 1967:145	10	DMSO
00100529	HETEROPEUCENIN, METHYL ETHER	120317-24	24-C4	26213-95-6	C16H18O4	274.319		Ptaeroxylon obliquum, Harrisonia perforate ,Neochamaelea pulverulenta.	undetermined activity		Tetrahedron Letters 1967:2737	10	DMSO
00100540	OBLIQUIN	120317-24	24-C5		C14H12O4	244.249		sneezewood or umtati, Ptaeroxylon Obliquum	undetermined activity		J Chem Soc 1966: 114	10	DMSO
00100550	OLEANOIC ACID	120317-24	24-C6	508-02-1	C30H48O3	456.715		leaves of Olea europea and Viscum album L.	undetermined activity		J Chem Soc (C) 1939: 1047	10	DMSO
00100551	FRIEDELIN	120317-24	24-C7	559-74-0	C30H50O	426.732		Ceratopetalum apetalum D. Don, Cunoniaceae	undetermined activity		J Chem Soc 1954: 473	10	DMSO
00100513	PTAEROXYLIN	120317-24	24-C8	14729-11-4	C15H14O4	258.276		Ptaeroxylon obliquum, Cedrelopsis grevei	undetermined activity		J Chem Soc (C) 1966:114; 1967:145; Tet Lett 1967:3459	10	DMSO
00100563	OXONITINE	120317-24	24-C9		C33H43NO12	645.71		derivative of aconitine	undetermined activity		J Am Chem Soc 76: 4048 (1954)	10	DMSO
00100584	GITOXIGENIN DIACETATE	120317-24	24-C10	5996-03-2	C27H38O7	474.6		aglycon of GITOXIN	undetermined activity		Helv Chim Acta 33: 76 (1950)	10	DMSO
00100595	COTARNINE CHLORIDE	120317-24	24-C11	10018-19-6, 82-54-2 [cotarnine]	C12H14ClNO3	255.703	vasoconstrictor	Papaver pseudo-orientale	experimental		J Indian Chem Soc 12: 421 (1935); J Nat Prod 53:1302 (1990)	10	DMSO
00100615	CHUKRASIN METHYL ETHER	120317-24	24-D2		C43H58O16	830.932		Meliaceae	undetermined activity		Helv Chim Acta 61: 1814 (1978)	10	DMSO
00100599	2-METHYL GRAMINE	120317-24	24-D3		C12H16N2	188.275		derivative	undetermined activity			10	DMSO
00100609	XANTHYLETIN	120317-24	24-D4	553-19-5	C14H12O3	228.25		Brosimum rubescens, Ruta, Boenninghausenia, Flindersia, Zanthoxylum, and Luvunga spp.	undetermined activity		J Chem Soc (C) 1969:33; Phytochemistry 11:3479 (1972)	10	DMSO
00100616	ANGOLENSIN (R)	120317-24	24-D5	4842-48-2	C16H16O4	272.304		Pericopsis and Pterocarpus spp	undetermined activity		J Chem Soc 1959: 2679; 1963: 5573	10	DMSO
00100618	3alpha-HYDROXY-4,4-BISNOR-8,11,13-PODOCARPATRIENE	120317-24	24-D6		C15H20O	216.326		semisynthetic	undetermined activity			10	DMSO
00100655	DIHYDROGEDUNIC ACID, METHYL ESTER	120317-24	24-D7		C26H36O8	476.572		derivative	undetermined activity			10	DMSO
00102035	3beta-HYDROXYDEOXODIHYDRODEOXYGEDUNIN	120317-24	24-D8		C28H38O6	470.611		Meliaceae spp	undetermined activity			10	DMSO
00200004	12a-HYDROXY-9-DEMETHYLMUNDUSERONE-8-CARBOXYLIC ACID	120317-24	24-D9		C19H16O9	388.334		derivative	undetermined activity			10	DMSO
00200010	HAEMATOXYLIN	120317-24	24-D10	517-28-2	C16H14O6	302.286		Haemotoxylon campechianum	undetermined activity		Bul Soc Chim Fr 1972: 3292	10	DMSO
00200011	MUNDULONE	120317-24	24-D11	481-94-7	C26H26O6	434.494		Mundulea sericea	undetermined activity		Tet Letters 1963, 281	10	DMSO
00100005	ANTHOTHECOL	120317-24	24-E2	10410-83-0	C28H32O7	480.563		also as 11-ACETOXYCEDRELONE	undetermined activity		J Chem Soc 1963:983; 1970: 205; Nature 207:1101(1965)	10	DMSO
00200012	BRAZILIN	120317-24	24-E3	474-07-7	C16H14O5	286.287		Haematoxylin campechianum	undetermined activity		J Chem Soc 1928, 1504	10	DMSO
00200033	LEOIDIN	120317-24	24-E4	105350-54-7	C18H14Cl2O7	413.214		lichen metabolite	undetermined activity		J Chem Soc 1986: 1491	10	DMSO
00200054	FUMARPROTOCETRARIC ACID	120317-24	24-E5	489-50-9	C22H16O12	472.366		Cetraria islandica	undetermined activity		Chem Ber 67: 411, 766 (1934)	10	DMSO
00200070	LECANORIC ACID	120317-24	24-E6	480-56-8	C16H14O7	318.286		Common constituent of lichens	undetermined activity		Monatsh Chem 61:147 (1932)	10	DMSO
00200090	OBTUSAQUINONE	120317-24	24-E7	21105-15-7	C16H14O3	254.288		Dalbergia retusa	undetermined activity		Phytochemistry 17: 1395 (1978)	10	DMSO
00200110	ANTIAROL	120317-24	24-E8	642-71-7	C9H12O4	184.194		Antiaris toxicaria	undetermined activity		Helv Chim Acta 45: 1183, 1206, 2285 (1992)	10	DMSO
00200111	THEAFLAVIN	120317-24	24-E9	4670-05-7	C29H24O12	564.507	antioxidant （氧）	pigment in black tea	experimental		Tet Lett 1966:1193, 4024; Tetrahedron 29:125 (1973)	10	DMSO
00200115	PECTOLINARIN	120317-24	24-E10	28978-02-1	C29H34O15	622.585		Cirsium and Linaria spp, Kickxia elatine, Duranta plumieri	undetermined activity		Phytochemistry 12:421 (1973); Chem Pharm Bull 26:2036 (1978)	10	DMSO
00200139	ISOTECTORIGENIN, 7-METHYL ETHER	120317-24	24-E11		C18H16O6	328.325		Dalbergia spp	undetermined activity			10	DMSO
00200002	ORSELLINIC ACID, ETHYL ESTER	120317-24	24-F2	2524-37-0	C10H12O4	196.205		Roccella and Lecanora lichens	undetermined activity		J Org Chem 30: 3566 (1965)	10	DMSO
00200422	KOPARIN	120317-24	24-F3	65048-75-1	C16H12O6	300.27		Castanospermum australe	undetermined activity		Aust J Chem 30:1827 (1977)	10	DMSO
00102007	FORMONONETIN	120317-24	24-F4	485-72-3	C16H12O4	268.272	phytoestrogen	soyabean and clover species	experimental		J Chem Soc 1933: 274	10	DMSO
00200427	PISCIDIC ACID	120317-24	24-F5	35388-57-9	C11H12O7	256.214		Piscidia piscipula	undetermined activity		J Chem Soc 1954: 3981; Acta Chem Scand 18: 1979 (1964); 20: 1431 (1966); Phytochemistry 18: 815 (1971)	10	DMSO
00100517	ENTANDROPHRAGMIN	120317-24	24-F6	11013-05-1	C43H56O17	844.916		Entangrophragma spp.	undetermined activity		J. Chem. Res. Synop. 1977: 154	10	DMSO
01503416	MIZORIBINE	120317-24	24-F7	50924-49-7	C9H13N3O6	259.22	immunosuppressant （炎）	synthetic	INN, JAN		Transplantation 46:768 (1988); J Clin Invest 87:940 (1991); Pediat Intern 44:196 (2002)	10	DMSO
00200457	ANHYDROBRAZILIC ACID	120317-24	24-F8		C12H10O5	234.211		derivative	undetermined activity			10	DMSO
00200484	DEOXYSAPPANONE B 7,4'-DIMETHYL ETHER	120317-24	24-F9		C18H18O5	314.341		Caesalpinia sappan	undetermined activity		Chem Pharm Bull 34: 2506 (1986); 35: 3597 (1987)	10	DMSO
00100162	KHIVORIN	120317-24	24-F10	2524-38-1	C32H42O10	586.686		Khaya and other West African timbers	undetermined activity		J Chem Soc 1962: 768	10	DMSO
00100012	DEACETYLGEDUNIN	120317-24	24-F11		C26H32O6	440.541		Khaya, Azadirachta and other West African timbers; mp 264-266	undetermined activity		J Chem Soc 1961: 3705; Phytochemistry 10: 1845 (1971)	10	DMSO
00300564	MENTHONE	120317-24	24-G2	14073-97-3	C10H18O	154.254		pennyroyal and peppermint oils	undetermined activity		J Org Chem 25: 1434 (1960)	10	DMSO
01505488	SALIDROSIDE	120317-24	24-G3	10338-51-9	C15H22O7	314.338		Salix triandra, Rhodiola spp	undetermined activity		Naturwissenschaften 51:360 (1964)	10	DMSO
01400242	N-METHYLBENZYLAMINE HYDROCHLORIDE	120317-24	24-G4	13426-94-3, 103-67-3(base)	C8H12ClN	157.645		Ephedra sp.	undetermined activity			10	DMSO
01504036	3-DESHYDROXYSAPPANOL TRIMETHYL ETHER	120317-24	24-G5		C19H22O5	330.384		derivative	undetermined activity			10	DMSO
00200523	XANTHONE	120317-24	24-G6	90-47-1	C13H8O2	196.208		gentian and other flowers	undetermined activity		Phytochemistry 4: 411 (1968)	10	DMSO
00200640	3-METHYLORSELLINIC ACID	120317-24	24-G7	4707-46-4	C9H10O4	182.178		Aspergillus terreus	undetermined activity		Helv Chim Acta 11: 864 (1928)	10	DMSO
01500709	CHRYSIN	120317-24	24-G8	480-40-0	C15H10O4	254.245	diuretic	Ulnus sieboldiana, Flourensia resinosa, Oroxylum indicum, Pinus and Scutellaria spp.	experimental		J Chem Soc 1938:1320; Biochem J 59:58 (1955)	10	DMSO
00200007	GAMBOGIC ACID	120317-24	24-G9	2752-65-0	C38H44O8	628.77	antiinflammatory, cytotoxic, inhibits HeLa cells in vitro;（菌）	Garcinia morella, G hanburyii; LD50(rat) 88 mg/kg ip	experimental		Tetrahedron 21: 1453 (1965); J Chem Soc(C) 1966:772; Tet Lett 1967:4201; Phytochemistry 41,: 815 (1996)	10	DMSO
01505349	4-O-METHYLPHLORACETOPHENONE	120317-24	24-G10	7507-89-3	C9H10O4	182.178	antifungal （菌）	Prunus domesticus	experimental			10	DMSO
01502263	DILAZEP DIHYDROCHLORIDE	120317-24	24-G11	35898-87-4	C31H46Cl2N2O10	677.626	vasodilator, platelet aggregation inhibitor	synthetic	INN, JAN			10	DMSO
01500760	HECOGENIN	120317-24	24-H2	467-55-0	C27H42O4	430.633	antiinflammatory （炎）	Agave and Yucca spp	experimental		Planta Med 63:199 (1997)	10	DMSO
01505812	CRYPTOTANSHINONE	120317-24	24-H3	35825-57-1	C19H20O3	296.369	inhibits angiogenesis	Salvia miltiorrhiza, Rosmarinus officinalis	experimental		Chem Pharm Bull 10:112 (1962); Planta Med 24:190 (1973); Exp Mol Med 37:133(2005);	10	DMSO
01500754	XANTHURENIC ACID	120317-24	24-H4	59-00-7	C10H7NO4	205.172	caspase activator, guanylyl cyclase stimulant	pathological metabolite of tryptophan and kynurenine	experimental		Mol Microbiol 42:553 (2001); BMC Physiology 1:7 (2001)	10	DMSO
00201315	7,8-DIHYDROXYFLAVONE	120317-24	24-H5	38183-03-8	C15H10O4	254.245	vascular protectant, antihaemorrhagic, tyr kinase B agonist	Godmania aesculifolia	experimental		J Chem Soc 1939: 956, 958; 1956:4170; PNAS 107:2687 (2009)	10	DMSO
01501017	FERULIC ACID	120317-24	24-H6	1135-24-6	C10H10O4	194.189	antineoplastic, choleretic, food preservative （瘤）	widely distributed in plants	experimental		J Org Chem 16: 216 (1951)	10	DMSO
01505038	KASUGAMYCIN HYDROCHLORIDE	120317-24	24-H7	19408-46-9, 6980-18-3 (base)	C14H26ClN3O9	415.831	antifungal （菌）	Streptomyces kasugaensis	agricultural use		J Antibiot Ser A 18:101 (1965); Tet Lett 1966:1239	10	DMSO
01502259	MORIN	120317-24	24-H8	480-16-0	C15H10O7	302.243	P450 and ATPase inhibitor	Chlorophora tinctoria	experimental		J Chem Soc 67: 649 (1895)	10	DMSO
01500944	CARNOSINE	120317-24	24-H9	305-84-0	C9H14N4O3	226.237		mammalian skeletal muscle	undetermined activity		Science 184: 909 (1974); Proc Soc Exp Biol Med 158: 402 (1978)	10	DMSO
01502227	CADAVERINE TARTRATE	120317-24	24-H10	462-94-2(base)	C7H16N2O6	224.215		putrifaction of lysine; sectrtion of the fox Vulpes vulpes	undetermined activity			10	DMSO
01503906	ANISOMYCIN	120317-24	24-H11	22862-76-6	C14H19NO4	265.312	antiprotozoal, antifungal, protein synthesis inhibitor （菌）	Streptomyces griseolus	experimental		JACS 76:4053 (1954); Chem Pharm Bull 17:1405 (1969); Prog Neurobiology 16:155 (1981); Mol Cell Biochem 14:7352 (1994)	10	DMSO
00200690	2-BENZOYL-5-METHOXYBENZOQUINONE	120317-25	25-A2		C14H10O4	242.233		synthetic dalbergione analog	undetermined activity			10	DMSO
00201310	2'-METHOXYFORMONETIN	120317-25	25-A3		C17H14O5	298.298		Eschscholtzia californica	undetermined activity		Phytochemistry 41: 661 (1996)	10	DMSO
01505190	L(+/-)-ALLIIN	120317-25	25-A4	556-27-4(-)	C6H11NO3S	177.223	antibacterial, antioxidant （菌）	Allium species	experimental		Helv Chim Acta 34:481 (1951); Phytochemistry 15:521 (1976)	10	DMSO
01505121	11a-ACETOXYPROGESTERONE	120317-25	25-A5	2268-98-6	C23H32O4	372.509	metabolite of progesterone	semisynthetic	undetermined activity		Endocrinology 53:221 (1953); Biochem Biophys Res Commun 319:677 (2004)	10	DMSO
01505135	PIPLARTINE	120317-25	25-A6	20069-09-4	C17H19NO5	317.345	anti-asthma, antibronchitis	Piper spp	experimental		Tetrahedron 23:1769 (1967); Phytochemistry 13:2327 (1974)	10	DMSO
01505175	ASIATIC ACID	120317-25	25-A7	464-92-6	C30H48O5	488.714	wound healing, experimental carcinogen	Dipterocarpus pilosus, Dryobalanops aromatica	experimental		Bull Soc Chim Fr 1959:880; 1961:1586; J Chem Soc 1961:646; Phytochemistry 8:917 (1969)	10	DMSO
01505268	NOBILETIN	120317-25	25-A8	478-01-3	C21H22O8	402.405	matrix metaloproteinase inhibitor; antineoplastic （瘤）	Citrus spp	experimental		J Chem Soc 1938:1004; Phytochemistry 14:309 (1975); J Cancer Res 92:1322 (2001); Biochem Pharmacol 65:2065 (2003); Mol Cancer Ther 3:839 (2004)	10	DMSO
00200744	ERGOSTEROL ACETATE	120317-25	25-A9	2418-45-3	C32H50O2	466.754		derivative; mp 179-181 C	undetermined activity			10	DMSO
01505176	AURAPTENE	120317-25	25-A10	495-02-3	C19H22O3	298.385	antineoplastic, apoptosis inducer （瘤）	Citrus aurantium, Feronia elephantum, Aegle marmelos, Libanotis intermedia	experimental		Chem Pharm Bull 1:119 (1959); Cancer Res 12:2550 (1998); Mutat Res 480:201 (2001)	10	DMSO
00100223	1,2alpha-EPOXYDEACETOXYDIHYDROGEDUNIN	120317-25	25-A11		C26H32O7	456.541		Meliaceae spp	undetermined activity			10	DMSO
00200759	IRETOL	120317-25	25-B2		C7H8O4	156.139		semisynthetic	undetermined activity		J Chem Soc 1927: 3028	10	DMSO
00200774	IRIGENIN	120317-25	25-B3	548-76-5	C18H16O8	360.323		Iris spp	experimental		J Chem Soc 1928:1022; 1970:1219	10	DMSO
00200793	IRIDIN	120317-25	25-B4	491-74-7	C24H26O13	522.467		Iris spp.	undetermined activity		J Chem Soc 1928:1022; Phytochemistry 22:2061 (1983); Prog Chem Org Nat Prod 43:1 (1983)	10	DMSO
00200798	DALBERGIONE, 4-METHOXY-4'-HYDROXY-	120317-25	25-B5		C16H14O4	270.288		Dalbergia spp	undetermined activity		Chem Commun 1968: 1392; mp 174-176 C (blackens)	10	DMSO
01505143	GOSSYPETIN	120317-25	25-B6	489-35-0	C15H10O8	318.242		widespread in plants	undetermined activity		J Chem Soc 1929:24	10	DMSO
00200833	ACACETIN DIACETATE	120317-25	25-B7	5892-39-7	C20H16O7	368.346		derivative of acacetin	undetermined activity		J Chem Soc 128: 2344 (1926)	10	DMSO
01505195	EPITESTOSTERONE	120317-25	25-B8	481-30-1	C19H28O2	288.434	androgen	cooccurs with testosterone in mammals	experimental			10	DMSO
01500817	CARMINIC ACID	120317-25	25-B9	1260-17-9	C22H20O14	508.396		Dactylopius coccus (cochineal)	undetermined activity			10	DMSO
00200848	DEOXYSAPPANONE B 7,3'-DIMETHYL ETHER	120317-25	25-B10		C18H18O5	314.341		Caesalpinia sappan	undetermined activity		Chem Pharm Bull 34: 2506 (1986); 35: 3597 (1987)	10	DMSO
00200412	2,3,4'-TRIHYDROXY-4-METHOXYBENZOPHENONE	120317-25	25-B11		C14H12O5	260.249		derivative	undetermined activity			10	DMSO
00200873	IRIGENIN TRIMETHYL ETHER	120317-25	25-C2		C21H22O8	402.405		derivative	undetermined activity		Prog Chem Org Nat Prod 43: 1 (1983)	10	DMSO
01505142	2',5'-DIHYDROXY-4-METHOXYCHALCONE	120317-25	25-C3	6342-92-3	C16H14O4	270.288		Cassia javanica	undetermined activity		Chem Abs 92:55042v (1980)	10	DMSO
00201078	VIOLASTYRENE	120317-25	25-C4	19034-96-9	C17H18O3	270.331		Dalbergia miscolobium	undetermined activity		Chem Commun 1968:1390; Phytochemistry 17:1375,1395 (1978)	10	DMSO
00201136	SAPPANONE A DIMETHYL ETHER	120317-25	25-C5		C18H16O5	312.325		Caesalpinia sappan	undetermined activity		Chem Pharm Bull 34: 2506 (1986); 35: 3597 (1987)	10	DMSO
00201154	DEHYDROROTENONE	120317-25	25-C6	30990-44-4	C23H20O6	392.412		Derris spp; rotenone derivative	undetermined activity		Chem Rev 12: 181 (1933)	10	DMSO
00201177	DUARTIN (-)	120317-25	25-C7	52305-04-1	C18H20O6	332.356		Dalbergia variabilis	undetermined activity		Phytochemistry 17: 1401 (1978)	10	DMSO
00201182	IRIGENOL	120317-25	25-C8	4935-93-7	C15H10O8	318.242		Iris spp	undetermined activity			10	DMSO
00201227	NONIC ACID	120317-25	25-C9		C9H16O4	188.225		hydroysis product of actinonin	undetermined activity			10	DMSO
00201281	DALBERGIONE	120317-25	25-C10		C15H12O2	224.262		Dalbergia spp	undetermined activity			10	DMSO
01505141	2',4-DIHYDROXYCHALCONE	120317-25	25-C11	13323-66-5	C15H12O3	240.261		Adhatoda vasica (as glucoside)	undetermined activity		JACS 68:697 (1946)	10	DMSO
01504166	ISOOSAJIN	120317-25	25-D2	5745-54-0	C25H24O5	404.467		Maclura pomifera	undetermined activity		J Am Chem Soc 61: 2832 (1939)	10	DMSO
00100173	EPOXYGEDUNIN	120317-25	25-D3		C28H34O8	498.578		Meliaceae spp	undetermined activity			10	DMSO
00201331	DEOXYSAPPANONE B TRIMETHYL ETHER	120317-25	25-D4		C19H20O5	328.368		Caesalpinia sappan	undetermined activity		Chem Pharm Bull 34: 2506 (1986); 35: 3597 (1987)	10	DMSO
00201342	DEOXYSAPPANONE B 7,3'-DIMETHYL ETHER ACETATE	120317-25	25-D5		C20H20O6	356.379		derivative Caesalpinia sappan	undetermined activity		Chem Pharm Bull 34: 2506 (1986); 35: 3597 (1987)	10	DMSO
00201364	DUARTIN, DIMETHYL ETHER	120317-25	25-D6		C20H24O6	360.411		derivative of DUARTIN (00201177)	undetermined activity			10	DMSO
00201448	4,4'-DIMETHOXYDALBERGIONE	120317-25	25-D7		C17H16O4	284.315		Dalbergia nigra	undetermined activity		Tetrahedron 21: 2683 (1965)	10	DMSO
00240944	HAEMATOXYLIN PENTAACETATE	120317-25	25-D8		C26H24O12	528.474		derivative	undetermined activity		Bul Soc Chim Fr 1972: 3292	10	DMSO
00100552	beta-AMYRIN ACETATE	120317-25	25-D9	1616-93-9	C32H52O2	468.77		latof various species of rubber tree	undetermined activity		J Chem Soc 1952:2916; Phytocehmistry 9: 1669 (1970)	10	DMSO
01505302	GENETICIN	120317-25	25-D10	49863-47-0, 108321-42-2(sulfate)	C20H40N4O10	496.563	antibacterial （菌）	Micromonospora spp; G-418	experimental		Antimicrob Agents Chemother 6:144 (1974); J Antibiotics 28:573 (1975); 30:945 (1977); 35:1 (1982)	10	DMSO
01505325	SOLANESOL	120317-25	25-D11	13190-97-1	C45H74O	631.091		Nicotiana tabacum; Betulaprenol 9: mp 42 C	undetermined activity		Biochem J 102:313, 325 (1966); 128: 11P (1972); Nature 1966: 212, 1364; Phytochemistry 39:1383 (1995); J Nat Prod 46:174 (1983); J Org Chem 54:3390 (1989)	10	DMSO
01505320	INDOLE-3-CARBINOL	120317-25	25-E2	700-06-1	C9H9NO	147.178	antineoplastic; inhibitor of Amyloid-beta deposition （瘤）	Brassica spp	experimental		Anticancer Res 15:709 (1995); Biochem Mol Biol Int 39:1125 (1996); Biochemistry 45:4727 (2006)	10	DMSO
01505297	PERILLYL ALCOHOL	120317-25	25-E3	536-59-4, 18457-55-1	C10H16O	152.238	antineoplastic, apoptosis inducer; skin irritant, LD50(rat) （瘤） 2100 mg/kg po	Ocimum gratissimum	experimental		CR Hebd Seances Acad Sci 249:306 (1959); Cancer Res 57:420 (1997)	10	DMSO
00100346	PICROTIN	120317-25	25-E4	21416-53-5	C15H18O7	310.307	GABAa receptor antagonist	nontoxin component of PICROTOXIN	experimental		J Chem Soc 1952: 1042; 1958: 2987	10	DMSO
00300532	ANDROGRAPHOLIDE	120317-25	25-E5	5508-58-7	C20H30O5	350.459		Adrographis peniculata	undetermined activity		Indian J Chem 6: 252 (1968)	10	DMSO
01505127	GOSSYPIN	120317-25	25-E6	652-78-8	C21H20O13	480.386		Gossypium spp, Hibiscus spp	undetermined activity		Proc Indian Acad Sci Sect A, 24:352, 375 (1946); 25:397 (1947)	10	DMSO
01505169	DEOXYPEGANINE HYDROCHLORIDE	120317-25	25-E7	61939-05-7	C11H13ClN2	208.693	acetylcholinesterase inhibitor, antiParkinsonism （神）	derivative of peganine Peganum spp	experimental		Naunyn Schmeidebergs Arch Pharmacol 363:429 (2001)	10	DMSO
01505240	LUPANYL ACID HYDROCHLORIDE	120317-25	25-E8		C14H25ClN2O2	288.821		Anabasis aphylla	undetermined activity			10	DMSO
01505123	21-ACETOXYPREGNENOLONE	120317-25	25-E9	566-78-9	C23H34O4	374.525	precursor in corticoid biosynthesis, derivative	semisynthetic	undetermined activity		PNAS 94:4895 (1997)	10	DMSO
01505151	HARPAGOSIDE	120317-25	25-E10	19210-12-9	C23H28O11	480.473		Melittis melissophyllum, Harpagophytum procumbens	undetermined activity		J Chem Soc Perkin 1 1979:2473; Phytochemistry 40:1569 (1995)	10	DMSO
01505129	PLUMBAGIN	120317-25	25-E11	481-42-5	C11H8O3	188.185	antibacterial, antifungal, tuberculostatic; antifeedant （菌） (African army worms)	Aristea, Diospyros & Plumbago spp; Dyerophyton, Drosera, Dioncophyllum, Nepenthe, Sisyrinchium and Sparaxis tricolor	experimental		JACS 58:572 (1936); Indian J Chem 6:681 (1968); Fitoterapia 1990:387	10	DMSO
01505174	GARLICIN	120317-25	25-F2	2179-57-9	C6H10S2	146.275	antineoplastic, antibacterial, apoptosis inducer, insecticide （瘤）	Allium spp, Descurainia sophia	experimental		Pharmazie 20:441 (1965); J Org Chem 40:1567 (1975); Food Chem Toxicol 26:297 (1988); Cancer Res 35:3493 (1993); Bioxhim Biophys Acta 1315:15 (1996)	10	DMSO
00270088	CHOLESTAN-3-ONE	120317-25	25-F3	566-88-1	C27H46O	386.667		minor mammalian sterol	undetermined activity		Biochem J 40:79 (1946)	10	DMSO
01504412	PODOPHYLLIN ACETATE	120317-25	25-F4	1180-34-3	C24H24O9	456.453		derivative	undetermined activity			10	DMSO
01500989	18alpha-GLYCYRRHETINIC ACID	120317-25	25-F5		C30H46O4	470.699	antiinflammatory （炎）	epimer of aglycone Glycyrrhiza glabra	experimental			10	DMSO
01500833	CANAVANINE	120317-25	25-F6	543-38-4	C5H12N4O3	176.176	NO synthase inhibitor	Canavalia ensiformis	experimental		Phytochemistry 6: 863 (1967); Eur J Pharmacol 269: 269; 271: 87 (1994)	10	DMSO
01504921	SCLAREOL	120317-25	25-F7	515-03-7	C20H36O2	308.509	antineoplastic, apoptosis inducer （瘤）	Salvia scleria	experimental		J Chem Soc 1960:4613; Phytochemistry 19:71 (1980); 36:971 (1994); Leukemia Res 23:217 (1999); Chem Phys Lipids 133:125 (2005); Apoptosis 12:685 (2007)	10	DMSO
01505825	DIHYDROTANSHINONE I	120317-25	25-F8		C18H14O3	278.31		Salvia miltiorrhiza	undetermined activity		Acta Chim Sin36:199 (1978); J Org Chem 55:3537 (1990)	10	DMSO
01501022	FARNESOL	120317-25	25-F9	4602-84-0	C15H26O	222.374		major component in oil of Hibiscus abelmoschus	undetermined activity		J Org Chem 28:1086 (1963)	10	DMSO
01501132	NEROL	120317-25	25-F10	106-25-2	C10H18O	154.254	weak estrogen receptor blocker	neroli and bergamot oils	experimental		J Pharm Pharmacol 54:1521 (2002)	10	DMSO
01502101	PERILLIC ACID (-)	120317-25	25-F11	7694-45-3	C10H14O2	166.222	inhibits posttranslational cys isoprenylation, blocks G-protein	Salvia dorisiana	experimental		J Am Chem Soc 72: 2381 (1950); Experientia 26: 473 (1970); J Agric Food Chem 24: 377 (1976)	10	DMSO
01502347	AVERMECTIN A1a	120317-25	25-G2		C49H74O14	887.128	antiparasitic （菌）	Streptomyces avermitilis	experimental		Experientia 37:963 (1981); JACS 103:4216 (1981)	10	DMSO
01502323	PICEID	120317-25	25-G3	27208-80-6	C20H22O8	390.394	antioxidant （氧）	Polygonum cuspidatum, grapes; polydatin	experimental		J Agric Food Chem. 47:1533 (1999); 52:5396 (2004)	10	DMSO
01502251	NEROLIDOL	120317-25	25-G4	7212-44-4	C15H26O	222.374		common in essential oils of flowers	undetermined activity		Tet Lett 1966:3731; J Chem Soc (C) 1968:93; Food Cosmet Toxicol 13:887 (1975)	10	DMSO
01502108	ANTIMYCIN A (A1 shown)	120317-25	25-G5	1397-94-0	C27H38N2O9	534.612	antifungal, antiviral, interferes in cytochrome oxidation （菌）	Streptomyces spp	experimental			10	DMSO
01502232	CAMPTOTHECIN	120317-25	25-G6	7689-03-4	C20H16N2O4	348.362	antineoplastic （瘤）	Camptotheca acuminata	experimental		J Am Chem Soc 88:3888 (1966)	10	DMSO
01505486	LUPEOL ACETATE	120317-25	25-G7	1617-68-1	C32H52O2	468.77	antiulcer	Veronia cinerea	experimental		J Ind Chem Soc 39:749 (1962)	10	DMSO
00200789	DAIDZEIN	120317-25	25-G8	486-66-8	C15H10O4	254.245	phytoestrogen	red clover	experimental		J Chem Soc 1933:274	10	DMSO
00240929	AVOCADYNE ACETATE	120317-25	25-G9	24607-06-5	C19H34O4	326.48	antifungal （菌）	Persea spp	experimental		Ann Acad Brasil Cienc 42 (suplemento): 45 (1970); Tetrahedron 25: 4617 (1969); Phytochemistry 10: 1417 (1971); 31: 93 (1992)	10	DMSO
00240673	ROBUSTIC ACID	120317-25	25-G10	5307-59-5	C22H20O6	380.401		Derris robusta	undetermined activity		J Chem Soc 1969:365	10	DMSO
01503982	AGMATINE SULFATE	120317-25	25-G11	2482-00-0	C5H16N4O4S	228.272	NMDA blocker, alpha-2 adrenergic agonist; NO synthase inhibitor	Ambrosia entemisifolia	experimental		JACS 41:681 (1919); Science 263:966 (1994); Biochem J 316:247 (1996); J Pharmacol Exp Therap 288:544 (1999); Trends Pharmacol Sci 21:187 (2000); Mol Pharmacol 59:24 (2001)	10	DMSO
01503994	CONVALLATOXIN	120317-25	25-H2	508-75-8	C29H42O10	550.652	cardiotonic	Convallaria majalis	experimental		Phytochemistry 13: 1805 (1974)	10	DMSO
01503731	GALANGIN 3-O-METHYL ETHER	120317-25	25-H3	6665-74-3	C16H12O5	284.271		Populus nigra	undetermined activity			10	DMSO
00300147	USNIC ACID	120317-25	25-H4	125-46-2	C18H16O7	344.324	antibacterial （菌）	Usnea, Cladonia and other lichen spp	experimental		J Chem Soc, 1953, 603; Antibiotics I (Verlag), 1967, p 611	10	DMSO
00210477	ACTINONIN	120317-25	25-H5	13434-13-4	C19H35N3O5	385.508	antibacterial （菌）	Streptomyces spp.	experimental		Nature 195: 701 (1962)	10	DMSO
00107108	5alpha-ANDROSTAN-3,17-DIONE	120317-25	25-H6		C19H28O2	288.434	androgen	human urine & adrenal cortex	experimental			10	DMSO
01505484	LUPEOL	120317-25	25-H7	545-47-1	C30H50O	426.732	antineoplastic （瘤）	widespread in plants	experimental		Bull Soc Chim Belg 70:585 (1961)	10	DMSO
01503972	URIDINE	120317-25	25-H8	58-96-8	C9H12N2O6	244.206		widespread in nature	undetermined activity		J Chem Soc 1948:1936; J Biol Chem 178:439 (1949)	10	DMSO
01505272	BENZANTHRONE	120317-25	25-H9	82-05-3	C17H10O	230.269	hepatotoxic, P450 suppressant	synthetic	experimental		J Biochem Toxicol. 6: 37(1991); Arch Toxicol 75: 221 (2001)	10	DMSO
01503745	MITRAPHYLLINE	120317-25	25-H10	509-80-8	C21H24N2O4	368.436	antineoplastic （瘤）	Uncaria tomentosa	experimental		Br J Haematol 132:615 (2006); Planta Med 76:133 (2010)	10	DMSO
[truncated: 321 more rows]
