# Supplementary material for: A Broad-Spectrum Antiviral Molecule, Protoporphyrin IX, Acts as a Moderator of HIV-1 Capsid Assembly by Targeting the Capsid Hexamer
Source: Microbiol Spectr. 2022 Dec 7;11(1):e02663-22. doi: 10.1128/spectrum.02663-22 (PMC9927277; doi:10.1128/spectrum.02663-22)
Supplement: Supplemental file 2 — Table S2. Download spectrum.02663-22-s0002.xlsx, XLSX file, 0.4 MB [file spectrum.02663-22-s0002.xlsx]

## Sheet: SPC-01
well	665			620			665/620			mean	inhibition ratio
B	13632	9569	9593	78444	61121	61871	0.17378	0.156558	0.155048	0.161796
N	81484	80846	72377	63079	59736	60405	1.29178	1.35339	1.1982	1.28112
P	10924	11976	8806	68561	66484	53465	0.159333	0.180134	0.164706	0.168057	0.994406
A2	55665	70323		58018	59813		0.959444	1.17571		1.06758	0.190777
A3	63376	92096		58416	61068		1.08491	1.50809		1.2965	-0.0137391
A4	77350	57962		61978	61720		1.24802	0.939112		1.09357	0.167559
A5	68283	63263		62160	60163		1.0985	1.05153		1.07502	0.184133
A6	51907	55773		55052	54788		0.942872	1.01798		0.980425	0.26864
A7	58110	53325		60441	59890		0.961433	0.890382		0.925908	0.317345
A8	68407	48691		60568	63636		1.12942	0.765149		0.947287	0.298245
A9	73757	97594		74030	62246		0.996312	1.56788		1.28209	-0.000870018
A10	55330	57773		59456	61658		0.930604	0.936991		0.933798	0.310297
A11	52474	63518		54468	55310		0.963391	1.1484		1.0559	0.201215
B2	67737	63556		59043	59903		1.14725	1.06098		1.10412	0.158136
B3	79040	72081		59229	57610		1.33448	1.25119		1.29284	-0.0104661
B4	87422	78700		65128	63701		1.34231	1.23546		1.28888	-0.00693697
B5	70572	64624		60276	61957		1.17081	1.04305		1.10693	0.155621
B6	51792	51232		56945	55621		0.909509	0.921091		0.9153	0.326822
B7	55101	77990		61906	60632		0.890075	1.28628		1.08818	0.172372
B8	64840	99463		63350	59639		1.02352	1.66775		1.34564	-0.0576377
B9	74373	55886		57322	59005		1.29746	0.94714		1.1223	0.141889
B10	38167	50682		47010	48855		0.811891	1.0374		0.924644	0.318475
B11	58840	59408		58364	57400		1.00816	1.03498		1.02157	0.231882
C2	62991	63013		46890	47802		1.34338	1.31821		1.33079	-0.0443777
C3	75327	113027		58787	64182		1.28135	1.76104		1.5212	-0.214483
C4	50581	77290		75242	53301		0.672244	1.45007		1.06116	0.196516
C5	69870	75347		59853	57344		1.16736	1.31395		1.24065	0.0361526
C6	50639	41688		33886	36537		1.49439	1.14098		1.31769	-0.0326683
C7	64491	58032		56994	59598		1.13154	0.973724		1.05263	0.20413
C8	42591	61709		58570	59240		0.727181	1.04168		0.88443	0.354402
C9	41681	60335		54030	60061		0.771442	1.00456		0.888002	0.35121
C10	59613	55754		54499	55715		1.09384	1.0007		1.04727	0.208922
C11	69454	74561		57060	53124		1.21721	1.40353		1.31037	-0.0261305
D2	72062	78163		67024	64534		1.07517	1.21119		1.14318	0.123236
D3	67886	72668		63299	60370		1.07247	1.20371		1.13809	0.127784
D4	39503	48834		36202	32183		1.09118	1.51738		1.30428	-0.0206943
D5	81401	90539		61533	63145		1.32288	1.43383		1.37836	-0.0868694
D6	42640	40475		47886	45347		0.890448	0.892562		0.891505	0.348081
D7	65060	72257		62352	60450		1.04343	1.19532		1.11937	0.144503
D8	78748	88887		56712	59083		1.38856	1.50444		1.4465	-0.147751
D9	45214	52655		51024	51284		0.886132	1.02673		0.956433	0.290074
D10	68907	80679		55923	55303		1.23218	1.45885		1.34552	-0.0575302
D11	44123	77616		56347	57033		0.783059	1.3609		1.07198	0.186847
well	665			620			665/620			mean	inhibition ratio
B	12408	10399	10078	66828	62866	62367	0.185671	0.165415	0.161592	0.170893
N	86053	64092	51414	64512	60774	52007		1.0546	0.988598	1.0216
P	12676	10709	11298	69741	64877	66893	0.181758	0.165066	0.168897	0.171907	0.998808
E2	80229	81467		66950	69250		1.19834	1.17642		1.18738	-0.194878
E3	54653	68536		56091	59817		0.974363	1.14576		1.06006	-0.045216
E4	61498	73907		68486	63168		0.897965	1.17001		1.03399	-0.0145633
E5	71953	66344		65223	66116		1.10318	1.00345		1.05332	-0.0372865
E6	73853	82977		54204	54038		1.3625	1.53553		1.44902	-0.50243
E7	67382	71905		51643	55308		1.30477	1.30008		1.30242	-0.330112
E8	79466	73287		65494	66306		1.21333	1.10528		1.15931	-0.16188
E9	75031	64103		69402	65544		1.08111	0.978015		1.02956	-0.00936197
E10	67982	70444		63873	58253		1.06433	1.20928		1.1368	-0.135426
E11	75594	96694		65591	61693		1.15251	1.56734		1.35992	-0.397702
F2	77266	62503		66926	64741		1.1545	0.965431		1.05997	-0.0451021
F3	71864	72597		66414	65787		1.08206	1.10352		1.09279	-0.0836857
F4	65782	56363		65665	59305		1.00178	0.950392		0.976087	0.0534966
F5	112580	114070		58673	65243		1.91877	1.74839		1.83358	-0.954482
F6	105419	92844		66789	61944		1.57839	1.49884		1.53861	-0.607751
F7	98492	83907		67957	63438		1.44933	1.32266		1.38599	-0.428349
F8	70074	71265		64801	65455		1.08137	1.08876		1.08507	-0.07461
F9	59326	67528		63734	59804		0.930838	1.12916		1.03	-0.00987381
F10	77660	103508		63068	60918		1.23137	1.69914		1.46525	-0.521517
F11	87931	80279		60382	60395		1.45625	1.32923		1.39274	-0.436276
G2	63297	87243		66448	62996		0.952579	1.3849		1.16874	-0.172965
G3	63121	50621		64810	59903		0.973939	0.845049		0.909494	0.131776
G4	60426	65663		56511	60745		1.06928	1.08096		1.07512	-0.0629164
G5	62105	70969		63472	61225		0.978463	1.15915		1.06881	-0.0554953
G6	162664	88865		130574	71803		1.24576	1.23762		1.24169	-0.258721
G7	82265	65236		54190	54922		1.51808	1.18779		1.35294	-0.389492
G8	65276	68434		58273	63482		1.12018	1.07801		1.09909	-0.0910944
G9	69614	74132		65251	60036		1.06686	1.23479		1.15083	-0.151912
G10	71440	60724		58691	60019		1.21722	1.01175		1.11448	-0.109189
G11	62418	91997		57799	63944		1.07991	1.43871		1.25931	-0.279435
H2	61813	65394		64081	64212		0.964607	1.01841		0.991508	0.0353697
H3	81471	68121		61515	63514		1.32441	1.07254		1.19847	-0.207916
H4	57964	62551		59024	60924		0.982041	1.02671		1.00437	0.0202461
H5	60559	72771		65567	59554		0.92362	1.22193		1.07278	-0.0601618
H6	76174	86609		61443	61181		1.23975	1.41562		1.32768	-0.359806
H7	63883	68869		66007	63221		0.967822	1.08934		1.02858	-0.00820826
H8	71914	59356		64097	57719		1.12196	1.02836		1.07516	-0.0629619
H9	74648	61217		63940	61754		1.16747	0.991304		1.07939	-0.0679321
H10	87281	69083		63311	59454		1.37861	1.16196		1.27028	-0.292329
H11	72854	77604		59995	58823		1.21433	1.31928		1.26681	-0.288244

## Sheet: SPC-02
well	665			620			665/620			mean	inhibition ratio
B	10375	9822	10202	64290	63817	65186	0.161378	0.153909	0.156506	0.157264
N	87103	97129	92212	68968	66025	65335	1.26295	1.47109	1.41137	1.3818
P	11879	12090	10514	67950	66607	64992	0.17482	0.181512	0.161774	0.172702	0.987393
A2	128870	111141		53847	56821		2.39326	1.95598		2.17462	-0.647442
A3	85748	115571		64346	56801		1.33261	2.03466		1.68364	-0.246486
A4	74020	100731		66895	59291		1.10651	1.69893		1.40272	-0.0170783
A5	105904	90355		59362	62109		1.78404	1.45478		1.61941	-0.194035
A6	78268	87472		60077	56850		1.30279	1.53865		1.42072	-0.0317795
A7	84267	113202		63880	65917		1.31915	1.71734		1.51824	-0.11142
A8	96833	106134		62411	59124		1.55154	1.79511		1.67332	-0.238063
A9	77742	92129		66115	64438		1.17586	1.42973		1.3028	0.0645215
A10	85113	89846		61837	56350		1.37641	1.59443		1.48542	-0.0846142
A11	81001	83577		57644	48480		1.40519	1.72395		1.56457	-0.149253
B2	110915	113540		55709	57729		1.99097	1.96678		1.97887	-0.487586
B3	77278	115637		61158	56707		1.26358	2.0392		1.65139	-0.220153
B4	101884	88762		62548	57275		1.62889	1.54975		1.58932	-0.169465
B5	84163	85809		59967	52254		1.40349	1.64215		1.52282	-0.115158
B6	77134	77899		59939	54855		1.28687	1.42009		1.35348	0.0231292
B7	71723	66942		56133	51616		1.27773	1.29692		1.28733	0.0771526
B8	82034	82483		60423	59668		1.35766	1.38237		1.37001	0.00962895
B9	103687	88793		57712	56521		1.79663	1.57097		1.6838	-0.24662
B10	91266	77926		55548	60841		1.64301	1.28081		1.46191	-0.0654187
B11	92237	75554		55955	61020		1.64841	1.23818		1.4433	-0.0502182
C2	57372	55936		32579	29584		1.76101	1.89075		1.82588	-0.362648
C3	98255	78236		57059	61285		1.72199	1.27659		1.49929	-0.0959433
C4	97218	99673		58591	57382		1.65927	1.73701		1.69814	-0.258327
C5	89455	111526		57426	57832		1.55774	1.92845		1.7431	-0.295042
C6	69648	101168		57417	58041		1.21302	1.74304		1.47803	-0.0785824
C7	102090	96693		56036	57648		1.82186	1.6773		1.74958	-0.300339
C8	94210	85476		57407	56434		1.64109	1.51462		1.57785	-0.1601
C9	95765	101660		60655	61791		1.57885	1.64522		1.61204	-0.188014
C10	85016	88472		59144	57350		1.43744	1.54267		1.49005	-0.0884001
C11	83329	78551		63047	59587		1.3217	1.31826		1.31998	0.0504907
D2	85869	84201		53202	61353		1.61402	1.3724		1.49321	-0.0909774
D3	102818	129628		52527	42720		1.95743	3.03436		2.4959	-0.909805
D4	101629	73331		58131	61035		1.74828	1.20146		1.47487	-0.0759975
D5	88660	76624		51934	50746		1.70717	1.50995		1.60856	-0.185175
D6	90004	104038		57265	58447		1.57171	1.78004		1.67588	-0.240148
D7	81853	73973		58286	62983		1.40433	1.17449		1.28941	0.0754505
D8	85213	100640		60391	60255		1.41102	1.67023		1.54063	-0.1297
D9	103766	106964		56381	54057		1.84044	1.97873		1.90958	-0.431002
D10	100489	105627		56900	59132		1.76606	1.78629		1.77618	-0.322058
D11	96425	97530		58352	55130		1.65247	1.76909		1.71078	-0.268653
well	665			620			665/620			mean	inhibition ratio
B	10778	10277	9124	65042	62983	58288	0.165708	0.163171	0.156533	0.161804
N	75809	43361	67210	56385	61663	58414	1.34449		1.15058	1.24753
P	9153	10110	8819	58098	60506	57292	0.157544	0.167091	0.153931	0.159522	1.0021
E2	59937	61909		63175	58104		0.948746	1.06549		1.00712	0.221435
E3	42946	44021		55136	54304		0.77891	0.81064		0.794775	0.417009
E4	62381	47646		63178	59956		0.987385	0.794683		0.891034	0.328351
E5	43961	53270		50482	50842		0.870825	1.04776		0.959291	0.265484
E6	58791	72430		57290	58368		1.0262	1.24092		1.13356	0.104975
E7	50255	61450		58479	56573		0.859368	1.08621		0.972788	0.253053
E8	48353	50777		59807	56049		0.808484	0.905939		0.857212	0.359503
E9	52812	74423		61039	55856		0.865217	1.33241		1.09881	0.136979
E10	49890	62423		61607	55056		0.809811	1.13381		0.97181	0.253953
E11	57474	48201		58836	58975		0.976851	0.817312		0.897082	0.322781
F2	70470	54517		62290	59674		1.13132	0.91358		1.02245	0.207311
F3	77652	50800		58394	57405		1.32979	0.88494		1.10737	0.1291
F4	53004	49483		55451	50970		0.955871	0.970826		0.963348	0.261746
F5	76631	42304		61242	57390		1.25128	0.737132		0.994207	0.233325
F6	67796	48020		57673	59086		1.17552	0.812714		0.994119	0.233406
F7	26504	29896		52708	45290		0.502846	0.660102		0.581474	0.613468
F8	58270	56238		56869	59511		1.02464	0.945002		0.984819	0.241972
F9	73007	59616		55971	57644		1.30437	1.03421		1.16929	0.0720654
F10	54791	78288		58957	58147		0.929338	1.34638		1.13786	0.101015
F11	43843	50672		59029	57164		0.742737	0.886432		0.814584	0.398764
G2	53828	60527		57568	55120		0.935033	1.0981		1.01656	0.212733
G3	34226	46859		40998	73035		0.834821	0.641596		0.738209	0.469109
G4	50625	69971		59946	64352		0.84451	1.08732		0.965913	0.259384
G5	49995	63537		55750	59352		0.896771	1.07051		0.983641	0.243056
G6	54764	57688		65565	56217		0.835263	1.02617		0.930715	0.291804
G7	57654	62344		59175	59375		0.974297	1.05		1.01215	0.216798
G8	51270	57789		56778	60443		0.902991	0.956091		0.929541	0.292885
G9	46599	60738		53247	54209		0.875148	1.12044		0.997795	0.23002
G10	57496	54118		59677	59127		0.963453	0.915284		0.939369	0.283833
G11	47688	47309		60669	59842		0.786036	0.790565		0.7883	0.422973
H2	74816	66393		65260	64640		1.14643	1.02712		1.08677	0.148066
H3	62069	70065		61171	62823		1.01468	1.11528		1.06498	0.168142
H4	57774	85080		54697	62759		1.05626	1.35566		1.20596	0.0382929
H5	62457	71742		58650	59767		1.06491	1.20036		1.13264	0.105826
H6	64445	54097		62239	65483		1.03544	0.826123		0.930783	0.29174
H7	44790	56544		60285	65313		0.742971	0.865739		0.804355	0.408186
H8	48332	52714		57422	63500		0.841698	0.830142		0.83592	0.379113
H9	44267	50075		54213	56986		0.816538	0.878725		0.847632	0.368326
H10	51264	58498		61902	60347		0.828148	0.969361		0.898754	0.32124
H11	44660	50294		58823	67013		0.759227	0.750511		0.754869	0.453764

## Sheet: SPC-03
well	665			620			665/620			mean	inhibition ratio
B	10493	10733	11788	65305	65631	71649	0.160677	0.163536	0.164524	0.162912
N	168154	180002	176417	66589	59692	52658	2.52525	3.01551	3.35024	2.96367
P	10867	10426	8558	66826	64931	52870	0.162616	0.16057	0.161869	0.161685	1.00044
A2	102207	132499		43984	46853		2.32373	2.82797		2.57585	0.138469
A3	132091	168733		55547	56203		2.378	3.00221		2.69011	0.0976748
A4	82602	85893		57321	55441		1.44104	1.54927		1.49516	0.524327
A5	98833	107634		57088	55145		1.73124	1.95184		1.84154	0.400653
A6	77472	92486		60762	59149		1.27501	1.56361		1.41931	0.551408
A7	105770	105173		57595	57334		1.83644	1.83439		1.83542	0.402838
A8	84615	153890		61945	53827		1.36597	2.85897		2.11247	0.303917
A9	99523	80199		60652	58586		1.64089	1.36891		1.5049	0.520849
A10	105334	77107		62623	61008		1.68203	1.26388		1.47296	0.532253
A11	112613	86958		60247	58249		1.86919	1.49287		1.68103	0.457962
B2	137378	137221		56466	57982		2.43293	2.36661		2.39977	0.201337
B3	116722	202338		64957	54941		1.79691	3.68282		2.73987	0.0799074
B4	24284	31727		19607	21379		1.23854	1.48403		1.36128	0.572126
B5	103536	108949		57651	57845		1.79591	1.88346		1.83969	0.401314
B6	81163	135097		56916	55345		1.42601	2.441		1.93351	0.367816
B7	103202	97497		58156	62013		1.77457	1.5722		1.67339	0.46069
B8	125291	131927		59253	57206		2.11451	2.30617		2.21034	0.268973
B9	144486	115468		54685	62160		2.64215	1.85759		2.24987	0.254859
B10	99600	101003		57896	58655		1.72033	1.72198		1.72116	0.443635
B11	114038	98889		60850	57849		1.87408	1.70943		1.79176	0.418426
C2	178632	163990		63940	62695		2.79374	2.61568		2.70471	0.0924597
C3	118102	130154		59618	59715		1.98098	2.17959		2.08028	0.31541
C4	1046	902		441	645		2.37188	1.39845		1.88517	0.385076
C5	64553	84279		33576	49840		1.92259	1.69099		1.80679	0.413059
C6	104753	118492		59002	53107		1.77541	2.23119		2.0033	0.342895
C7	89952	113130		59303	61083		1.51682	1.85207		1.68445	0.456742
C8	104688	107084		53728	56372		1.94848	1.8996		1.92404	0.371196
C9	93393	95932		53314	54473		1.75175	1.76109		1.75642	0.431043
C10	102619	132142		58463	53783		1.75528	2.45695		2.10611	0.306187
C11	94199	106750		55313	56357		1.70302	1.89417		1.7986	0.415985
D2	153132	193238		56332	72370		2.71838	2.67014		2.69426	0.0961908
D3	132735	170155		63701	68271		2.08372	2.49235		2.28803	0.241233
D4	102028	165624		47277	59835		2.15809	2.76801		2.46305	0.178744
D5	119678	152189		58854	66089		2.03347	2.30279		2.16813	0.284044
D6	109575	166065		56600	61517		1.93595	2.6995		2.31773	0.230632
D7	107358	153608		60332	63807		1.77945	2.40738		2.09342	0.310719
D8	94475	167951		56850	63459		1.66183	2.64661		2.15422	0.289011
D9	106171	184281		56974	66666		1.8635	2.76424		2.31387	0.232008
D10	115522	165473		55547	65032		2.07972	2.54449		2.3121	0.23264
D11	88550	178289		54511	56654		1.62444	3.14698		2.38571	0.206358
well	665			620			665/620			mean	inhibition ratio
B	11832	10406	10919	68989	64357	68216	0.171506	0.161692	0.160065	0.164421
N	90810	82470	96810	63735	62279	58286	1.42481		1.66095	1.54288
P	10602	9996	9604	64813	63934	61645	0.163578	0.156349	0.155795	0.158574	1.00424
E2	81103	89725		41423	59097		1.95792	1.51827		1.73809	-0.14162
E3	82143	84506		58079	58413		1.41433	1.4467		1.43052	0.0815125
E4	87652	117990		56088	54721		1.56276	2.15621		1.85948	-0.229683
E5	99151	97688		62935	57552		1.57545	1.69739		1.63642	-0.06786
E6	95426	96285		56593	57420		1.68618	1.67685		1.68152	-0.100577
E7	92340	79060		58176	57464		1.58725	1.37582		1.48154	0.0445002
E8	83162	65096		44875	43953		1.85319	1.48104		1.66711	-0.0901281
E9	69647	60560		32482	38173		2.14417	1.58646		1.86532	-0.233914
E10	96716	96103		58802	56852		1.64477	1.69041		1.66759	-0.0904734
E11	112410	89200		54591	55414		2.05913	1.6097		1.83442	-0.211497
F2	83833	131177		49559	56435		1.69158	2.32439		2.00799	-0.337413
F3	94155	108169		56232	54724		1.6744	1.97663		1.82552	-0.20504
F4	100325	90463		56336	58072		1.78083	1.55777		1.6693	-0.0917158
F5	115057	97406		56116	54545		2.05034	1.78579		1.91807	-0.272181
F6	93153	103318		51929	56086		1.79385	1.84214		1.81799	-0.199584
F7	115224	101533		54314	56494		2.12144	1.79724		1.95934	-0.302122
F8	104227	63624		58421	40809		1.78407	1.55907		1.67157	-0.0933587
F9	125251	119986		50548	55555		2.47786	2.15977		2.31882	-0.562905
F10	106343	73518		49064	53301		2.16743	1.3793		1.77337	-0.167209
F11	89751	104533		58505	52721		1.53407	1.98276		1.75842	-0.156363
G2	113209	104218		54021	50801		2.09565	2.0515		2.07357	-0.384992
G3	83510	131784		55290	54402		1.5104	2.42241		1.96641	-0.307249
G4	98929	103675		53242	53143		1.8581	1.95087		1.90448	-0.262328
G5	66556	81612		35307	36441		1.88507	2.23957		2.06232	-0.376826
G6	92613	91356		56557	50437		1.63752	1.81129		1.7244	-0.131688
G7	96548	115332		54704	52825		1.76492	2.18328		1.9741	-0.312831
G8	84842	135740		54191	52151		1.56561	2.60283		2.08422	-0.392716
G9	82998	109381		53354	54960		1.55561	1.99019		1.7729	-0.166871
G10	99651	96939		52290	54054		1.90574	1.79337		1.84956	-0.22248
G11	119058	119518		53021	54549		2.24549	2.19102		2.21825	-0.489952
H2	28882	40791		25855	31936		1.11708	1.27727		1.19717	0.250789
H3	115132	116612		53586	54972		2.14855	2.1213		2.13492	-0.429499
H4	75893	90442		46098	44018		1.64634	2.05466		1.8505	-0.223165
H5	100943	110421		53543	56993		1.88527	1.93745		1.91136	-0.267315
H6	87213	147799		56236	60473		1.55084	2.44405		1.99744	-0.329766
H7	111585	137805		55614	61480		2.00642	2.24146		2.12394	-0.421532
H8	115117	161135		55785	64330		2.06358	2.50482		2.2842	-0.537793
H9	110926	140301		56227	64144		1.97282	2.18728		2.08005	-0.389694
H10	125744	196395		49924	65467		2.51871	2.99991		2.75931	-0.88246
H11	93836	161140		51236	61147		1.83145	2.63529		2.23337	-0.500916

## Sheet: SPC-04
well	665			620			665/620			mean	inhibition ratio
B	8497	7997	7810	52608	50029	50058	0.161515	0.159847	0.156019	0.159127
N	225163	211216	197212	45053	41959	40801	4.99774	5.03387	4.83351	4.95504
P	15236	12232	10584	56899	52660	43567	0.267773	0.232283	0.242936	0.247664	0.981539
A2	215848	216910		46906	43646		4.60171	4.96976		4.78574	0.0353013
A3	221339	226787		45332	43103		4.88262	5.26151		5.07207	-0.0244021
A4	221620	210169		45456	44193		4.87548	4.75571		4.8156	0.029075
A5	225592	199790		46676	43034		4.83315	4.64261		4.73788	0.0452801
A6	225071	209831		48904	44548		4.6023	4.71022		4.65626	0.0622978
A7	208310	219162		48737	42930		4.27417	5.1051		4.68963	0.0553396
A8	41128	78285		8049	15380		5.1097	5.09005		5.09988	-0.0302008
A9	199502	183464		54977	38854		3.62883	4.72188		4.17535	0.162572
A10	233843	190498		54857	45250		4.26277	4.2099		4.23634	0.149857
A11	207099	189414		50376	38466		4.11106	4.92419		4.51763	0.0912045
B2	227100	229042		46219	46024		4.91356	4.97658		4.94507	0.00207814
B3	221941	218073		42728	44209		5.19428	4.93277		5.06352	-0.0226208
B4	194720	189778		42656	43787		4.56489	4.33412		4.4495	0.105409
B5	204859	187752		46332	42828		4.42154	4.38386		4.4027	0.115168
B6	174720	120254		43537	36394		4.01314	3.30423		3.65868	0.270304
B7	175808	145307		38550	38403		4.56052	3.78374		4.17213	0.163245
B8	187590	193485		41956	44091		4.47111	4.38831		4.42971	0.109536
B9	187126	184586		41087	44495		4.55438	4.14847		4.35143	0.12586
B10	194106	184041		41754	44379		4.6488	4.14703		4.39791	0.116166
B11	204769	207437		42828	47751		4.78119	4.34414		4.56267	0.0818135
C2	187422	209990		42625	45075		4.397	4.65868		4.52784	0.0890756
C3	179445	192582		41876	42674		4.28515	4.51286		4.39901	0.115938
C4	185942	190846		42332	44347		4.39247	4.30347		4.34797	0.12658
C5	191868	178326		46071	39918		4.16462	4.46731		4.31596	0.133254
C6	206773	203872		45446	41353		4.54986	4.93004		4.73995	0.0448477
C7	168067	172250		38519	37649		4.36322	4.57515		4.46919	0.101305
C8	190495	194130		46822	45065		4.06849	4.30778		4.18814	0.159907
C9	156630	143960		40544	36670		3.86321	3.92582		3.89452	0.22113
C10	141143	175360		47114	42751		2.99578	4.10189		3.54883	0.293209
C11	198804	212374		44392	49097		4.47837	4.3256		4.40199	0.115317
D2	150696	176475		35912	34873		4.19626	5.06051		4.62838	0.0681113
D3	143534	186823		45153	43070		3.17884	4.33766		3.75825	0.249544
D4	191377	226917		41104	46268		4.65592	4.9044		4.78016	0.0364631
D5	212594	234210		44285	42861		4.80059	5.46441		5.1325	-0.0370025
D6	200719	182202		39456	47194		5.08716	3.8607		4.47393	0.100316
D7	153339	173334		33077	36332		4.63582	4.77084		4.70333	0.0524842
D8	209509	225684		46075	44377		4.54713	5.08561		4.81637	0.0289139
D9	197846	219019		44378	45377		4.4582	4.82665		4.64243	0.0651828
D10	108380	109185		22984	25737		4.71545	4.24234		4.4789	0.0992809
D11	191000	224095		51621	47999		3.70004	4.66874		4.18439	0.160688
well	665			620			665/620			mean	inhibition ratio
B	9192	7511	8229	51219	49250	53020	0.179465	0.152508	0.155206	0.162393
N	163381	202845	160243	50547	44433	44982	3.23226		3.56238	3.39732
P	11389	13411	10664	58085	56558	48318	0.196075	0.237119	0.220704	0.217966	0.982821
E2	214952	218233		45847	41807		4.68846	5.22001		4.95424	-0.481284
E3	177219	170035		35739	42424		4.9587	4.00799		4.48335	-0.335719
E4	172823	178409		40822	37073		4.23358	4.81237		4.52297	-0.347969
E5	232600	193906		44649	45348		5.20952	4.27595		4.74274	-0.415904
E6	223525	209256		42390	45631		5.27306	4.58583		4.92944	-0.47362
E7	212329	182307		42731	44811		4.96897	4.06835		4.51866	-0.346636
E8	226066	197099		44911	42047		5.03364	4.68759		4.86062	-0.452343
E9	151929	132693		33172	34543		4.58004	3.84139		4.21071	-0.251441
E10	216897	188539		43022	45064		5.04154	4.18381		4.61267	-0.375697
E11	240187	199429		46210	48208		5.19773	4.13684		4.66729	-0.39258
F2	161669	198508		47556	42450		3.39955	4.67628		4.03791	-0.198024
F3	195701	184795		44671	48376		4.38094	3.81997		4.10046	-0.217358
F4	178617	174899		43185	46511		4.13609	3.76038		3.94823	-0.170302
F5	187914	158032		42066	49756		4.46712	3.17614		3.82163	-0.131166
F6	196649	141846		41126	40188		4.78162	3.52956		4.15559	-0.234402
F7	192061	155129		41211	39839		4.66043	3.8939		4.27716	-0.271983
F8	175135	172611		39833	74581		4.39673	2.31441		3.35557	0.0129058
F9	150201	133230		47222	47058		3.18074	2.83119		3.00596	0.120978
F10	173687	149695		40719	40318		4.2655	3.71286		3.98918	-0.182959
F11	186938	134088		43328	45327		4.31448	2.95824		3.63636	-0.0738938
G2	153154	167442		52103	45501		2.93945	3.67996		3.3097	0.027084
G3	163098	138497		46363	47144		3.51785	2.93774		3.2278	0.0524042
G4	176805	161702		92796	46654		1.90531	3.46598		2.68565	0.219997
G5	143195	125723		47187	51322		3.03463	2.44969		2.74216	0.202527
G6	165771	173485		47962	47715		3.4563	3.63586		3.54608	-0.0459853
G7	164753	161353		48125	47868		3.42344	3.37079		3.39711	6.33902e-05
G8	83440	78331		43617	35719		1.91302	2.19298		2.053	0.415565
G9	138153	148345		45326	42294		3.04799	3.50747		3.27773	0.0369687
G10	152704	159674		45083	42945		3.38717	3.7181		3.55264	-0.0480134
G11	135225	176555		49145	45124		2.75155	3.91266		3.33211	0.0201589
H2	17385	23975		48971	53749		0.355006	0.446055		0.40053	0.926385
H3	116744	135578		39895	39154		2.92628	3.46269		3.19448	0.0627019
H4	152116	169348		43403	44804		3.50473	3.77975		3.64224	-0.0757122
H5	163481	160874		45681	45865		3.57875	3.50755		3.54315	-0.0450811
H6	145358	165231		47454	43761		3.06313	3.77576		3.41945	-0.0068401
H7	165549	185393		41803	44557		3.96022	4.16081		4.06051	-0.20501
H8	161680	151012		46862	44769		3.45013	3.37314		3.41163	-0.00442487
H9	161301	141695		48683	44038		3.31329	3.21756		3.26543	0.0407715
H10	175204	168935		46813	43330		3.74264	3.8988		3.82072	-0.130883
H11	8607	169712		9011	43776		0.955166	3.87683		2.416	0.303352

## Sheet: SPC-05
well	665			620			665/620			mean	inhibition ratio
B	10502	10133	7777	62573	60102	50188	0.167836	0.168597	0.154957	0.163797
N	119542	95926	87567	47689	51453	52083		1.86434	1.6813	1.77282
P	10682	12093	10896	57193	60548	54297	0.186771	0.199726	0.200674	0.195724	0.980158
A2	88225	103004		47805	49861		1.84552	2.06582		1.95567	-0.113641
A3	125933	79932		44642	47967		2.82095	1.6664		2.24367	-0.292634
A4	102346	83124		51961	50405		1.96967	1.64912		1.8094	-0.0227319
A5	59462	47590		27232	30238		2.18353	1.57385		1.87869	-0.0657984
A6	117493	97285		46362	50365		2.53425	1.9316		2.23293	-0.285954
A7	26339	62890		20793	41414		1.26672	1.51857		1.39265	0.236276
A8	115604	103264		46908	49661		2.46448	2.07938		2.27193	-0.310195
A9	128248	89975		49584	54556		2.58648	1.64922		2.11785	-0.214435
A10	49174	64621		29189	37256		1.68468	1.73451		1.70959	0.0392944
A11	12798	92271		12519	52749		1.02229	1.74925		1.38577	0.240552
B2	88028	56234		45511	41354		1.93421	1.35982		1.64702	0.0781858
B3	76458	65354		49026	40783		1.55954	1.60248		1.58101	0.119208
B4	88740	86612		48510	48120		1.82931	1.79992		1.81462	-0.0259757
B5	95212	79331		47428	48468		2.00751	1.63677		1.82214	-0.0306513
B6	86386	94458		46762	49329		1.84735	1.91486		1.88111	-0.0672994
B7	124548	70686		51556	47812		2.41578	1.47842		1.9471	-0.108313
B8	105289	97625		44169	47287		2.38378	2.06452		2.22415	-0.280499
B9	69288	75052		48824	43289		1.41914	1.73374		1.57644	0.122049
B10	70781	77614		38052	35335		1.86011	2.19652		2.02832	-0.15879
B11	87249	108977		49696	50910		1.75565	2.14058		1.94812	-0.108947
C2	120887	87691		51504	48337		2.34714	1.81416		2.08065	-0.191314
C3	89447	77543		47157	47469		1.89679	1.63355		1.76517	0.00475366
C4	56676	77176		46219	39391		1.22625	1.95923		1.59274	0.111919
C5	97943	86303		43547	45945		2.24913	1.8784		2.06377	-0.180821
C6	77191	82881		44706	51523		1.72664	1.60862		1.66763	0.0653756
C7	79835	74271		49389	46613		1.61645	1.59335		1.6049	0.104359
C8	99197	50369		48213	43467		2.05747	1.15879		1.60813	0.102353
C9	91555	41335		49469	47519		1.85076	0.869863		1.36031	0.256374
C10	88788	91947		45467	47117		1.9528	1.95146		1.95213	-0.111441
C11	87612	78477		46078	40327		1.90138	1.94602		1.9237	-0.0937717
D2	76226	79702		44947	52811		1.69591	1.50919		1.60255	0.105821
D3	64106	65400		44010	46343		1.45662	1.41122		1.43392	0.210625
D4	65718	73972		44525	46154		1.47598	1.60272		1.53935	0.1451
D5	65220	62620		35355	32636		1.84472	1.91874		1.88173	-0.0676866
D6	78694	82277		46158	46681		1.70488	1.76254		1.73371	0.0243063
D7	29904	28122		25328	23376		1.18067	1.20303		1.19185	0.36107
D8	71307	83577		44709	45159		1.59491	1.85073		1.72282	0.0310742
D9	64003	88728		43507	50845		1.4711	1.74507		1.60808	0.102383
D10	72437	87907		45246	46113		1.60096	1.90634		1.75365	0.0119145
D11	104177	94471		44275	50810		2.35295	1.8593		2.10613	-0.207148
well	665			620			665/620			mean	inhibition ratio
B	8546	8268	8634	51962	50592	52899	0.164466	0.163425	0.163217	0.163703
N	65712	112760	95421	47367	50288	47147		2.24228	2.0239	2.13309
P	12668	10136	10385	57792	53228	55079	0.2192	0.190426	0.188547	0.199391	0.981878
E2	96429	70472		56716	52227		1.70021	1.34934		1.52477	0.308887
E3	69456	88595		49680	45574		1.39807	1.94398		1.67102	0.234626
E4	96637	82274		52071	47184		1.85587	1.74368		1.79978	0.169249
E5	84777	63588		51792	45842		1.63687	1.38711		1.51199	0.315377
E6	71954	77178		50039	48536		1.43796	1.59012		1.51404	0.314339
E7	93617	66289		47749	48853		1.96061	1.35691		1.65876	0.240855
E8	73575	86312		49279	46271		1.49303	1.86536		1.67919	0.230477
E9	94324	30942		48473	51806		1.94591	0.597267		1.27159	0.437448
E10	94911	93118		52010	47299		1.82486	1.96871		1.89679	0.119991
E11	102338	99559		47038	48753		2.17565	2.04211		2.10888	0.0122964
F2	85477	96062		53341	45638		1.60246	2.10487		1.85367	0.141886
F3	66755	92816		50979	44643		1.30946	2.07907		1.69427	0.222824
F4	70602	48885		50546	51465		1.39679	0.949869		1.17333	0.487342
F5	101434	70768		47565	50394		2.13253	1.40429		1.76841	0.185174
F6	82068	90767		45612	45772		1.79926	1.98302		1.89114	0.122855
F7	83520	95251		48421	43427		1.72487	2.19336		1.95912	0.0883415
F8	84765	98345		44749	51085		1.89423	1.92512		1.90968	0.113444
F9	73516	108345		48961	47941		1.50152	2.25997		1.88074	0.128136
F10	69899	103527		38017	38281		1.83862	2.7044		2.27151	-0.0702839
F11	92337	110643		47994	46791		1.92393	2.36462		2.14427	-0.00567713
G2	105196	119989		49321	45390		2.13288	2.64351		2.3882	-0.129534
G3	80586	76857		34313	35663		2.34856	2.15509		2.25182	-0.0602872
G4	81116	97621		52318	47341		1.55044	2.06208		1.80626	0.165956
G5	72420	58614		48367	47631		1.4973	1.23059		1.36394	0.390552
G6	94073	92382		44326	46069		2.1223	2.0053		2.0638	0.0351869
G7	102512	77287		42125	39636		2.43352	1.94992		2.19172	-0.0297681
G8	107425	80759		45411	42505		2.36562	1.89999		2.1328	0.000148245
G9	85919	70732		37685	36026		2.27993	1.96336		2.12164	0.00581472
G10	92416	81650		49072	38066		1.88327	2.14496		2.01412	0.0604136
G11	98682	69510		48692	40503		2.02666	1.71617		1.87141	0.132874
H2	109624	79404		50497	52353		2.1709	1.5167		1.8438	0.146894
H3	96726	75781		48753	50751		1.984	1.49319		1.7386	0.200314
H4	90724	90802		49034	47769		1.85023	1.90086		1.87554	0.130778
H5	79146	69351		47913	46852		1.65187	1.48021		1.56604	0.287933
H6	57963	111742		51542	47149		1.12458	2.36998		1.74728	0.195907
H7	84759	60387		47688	42785		1.77737	1.41141		1.59439	0.273541
H8	99051	64977		50825	47893		1.94886	1.35671		1.65279	0.243886
H9	53238	76881		45088	47509		1.18076	1.61824		1.3995	0.372498
H10	83605	90042		51989	52546		1.60813	1.71358		1.66086	0.239789
H11	84717	92623		51425	54462		1.64739	1.70069		1.67404	0.233094

## Sheet: SPC-06
well	665			620			665/620			mean	inhibition ratio
B	7842	8009	8139	52446	49331	49680	0.149525	0.162352	0.163829	0.158569
N	41069	55333	65504	47463	48067	48815		1.15116	1.34188	1.24652
P	10117	9866	10188	50239	51255	50713	0.201377	0.192489	0.200895	0.198254	0.963523
A2	81567	60074		41152	45299		1.98209	1.32617		1.65413	-0.374653
A3	60948	50834		48594	50543		1.25423	1.00576		1.12999	0.107109
A4	47518	50967		52469	50746		0.90564	1.00436		0.954997	0.267958
A5	41662	43038		51890	46199		0.802891	0.931579		0.867235	0.348625
A6	42617	46774		52400	50239		0.813302	0.93103		0.872166	0.344093
A7	37706	60773		47367	49300		0.796039	1.23272		1.01438	0.213377
A8	53548	61132		50672	47765		1.05676	1.27985		1.1683	0.0718965
A9	34668	52327		39373	42747		0.880502	1.22411		1.05231	0.178516
A10	48845	64850		51515	49897		0.94817	1.29968		1.12392	0.112688
A11	55589	52930		51792	48548		1.07331	1.09026		1.08179	0.151419
B2	40587	53270		46510	47223		0.872651	1.12805		1.00035	0.22627
B3	52936	55514		45112	49272		1.17344	1.12668		1.15006	0.088665
B4	43235	54257		46029	44324		0.939299	1.2241		1.0817	0.151499
B5	49852	49846		48152	46313		1.0353	1.07629		1.0558	0.175309
B6	54645	43809		45646	49273		1.19715	0.889108		1.04313	0.186952
B7	50482	51782		50313	48418		1.00336	1.06948		1.03642	0.193119
B8	49047	47934		47832	47278		1.0254	1.01388		1.01964	0.208543
B9	46178	43855		43943	42084		1.05086	1.04208		1.04647	0.183878
B10	43399	54143		46229	42171		0.938783	1.28389		1.11134	0.124257
B11	58331	46368		48885	44959		1.19323	1.03134		1.11228	0.123387
C2	45923	34219		44954	47573		1.02156	0.719295		0.870425	0.345693
C3	64621	51529		43962	44885		1.46993	1.14802		1.30898	-0.0574034
C4	56316	31299		46159	50702		1.22004	0.617313		0.918678	0.301341
C5	5227	4094		2347	2236		2.2271	1.83095		2.02902	-0.71924
C6	44723	31690		47409	47154		0.943344	0.672053		0.807699	0.403348
C7	47975	55446		46873	44988		1.02351	1.23246		1.12799	0.108954
C8	36200	55549		48192	48240		0.751162	1.15151		0.951338	0.271322
C9	55851	65164		43215	45422		1.2924	1.43464		1.36352	-0.107535
C10	50185	50895		48301	47174		1.03901	1.07888		1.05894	0.172417
C11	44969	68945		47674	45938		0.94326	1.50083		1.22204	0.0225005
D2	57740	47740		45209	44469		1.27718	1.07356		1.17537	0.0654027
D3	47409	43362		47418	43868		0.99981	0.988465		0.994138	0.231982
D4	48226	50077		47295	45378		1.01968	1.10355		1.06162	0.169956
D5	48625	42235		45556	45411		1.06737	0.930061		0.998714	0.227775
D6	52932	52636		44221	46627		1.19699	1.12887		1.16293	0.0768345
D7	45455	26700		45629	38654		0.996187	0.690744		0.843465	0.370473
D8	47668	35706		44019	40471		1.0829	0.882261		0.982579	0.242606
D9	45672	45963		39692	38771		1.15066	1.1855		1.16808	0.0721018
D10	56406	54135		44317	44677		1.27278	1.2117		1.24224	0.00393611
D11	63918	65118		47901	61727		1.33438	1.05494		1.19466	0.0476739
well	665			620			665/620			mean	inhibition ratio
B	8003	6869	7840	50648	44377	48527	0.158012	0.154787	0.16156	0.15812
N	31677	34154	48526	48355	48302	50224		0.95	0.966191	0.958096
P	9382	9980	9938	48655	47149	50163	0.192827	0.211669	0.198114	0.20087	0.94656
E2	48226	44647		48659	47462		0.991101	0.940689		0.965895	-0.00974984
E3	36947	46726		49384	48759		0.748157	0.958305		0.853231	0.131085
E4	42226	43964		46019	46746		0.917578	0.940487		0.929032	0.0363305
E5	40937	49265		50561	45373		0.809656	1.08578		0.947717	0.0129741
E6	42435	45157		48472	48732		0.875454	0.92664		0.901047	0.0713134
E7	23657	24739		30780	26835		0.768583	0.921893		0.845238	0.141076
E8	31483	39277		43363	50936		0.726034	0.771105		0.748569	0.261916
E9	42611	48016		51237	55152		0.831645	0.870612		0.851129	0.133713
E10	42964	40205		51533	47134		0.833718	0.852994		0.843356	0.143429
E11	45427	38367		45668	46540		0.994723	0.824388		0.909555	0.0606775
F2	49862	38739		48618	44048		1.02559	0.879472		0.95253	0.00695761
F3	49182	46182		50234	44017		0.979058	1.04919		1.01412	-0.0700347
F4	41210	46914		43723	48854		0.942525	0.96029		0.951407	0.00836093
F5	37944	40852		47342	43470		0.801487	0.939775		0.870631	0.109334
F6	40129	35945		38894	40005		1.03175	0.898513		0.965133	-0.00879663
F7	35869	50581		47119	47857		0.761243	1.05692		0.909081	0.06127
F8	43513	38946		51480	42782		0.845241	0.910336		0.877788	0.100387
F9	44636	52303		44664	42763		0.999373	1.22309		1.11123	-0.191426
F10	25851	31458		31410	28005		0.823018	1.1233		0.973159	-0.0188294
F11	41416	41065		47979	48340		0.863211	0.849504		0.856357	0.127177
G2	43126	40212		47895	42158		0.900428	0.95384		0.927134	0.0387031
G3	40790	38598		45056	43299		0.905318	0.891429		0.898374	0.0746549
G4	41812	49436		47623	46956		0.877979	1.05282		0.965397	-0.00912719
G5	45640	32452		47027	45517		0.970506	0.712964		0.841735	0.145455
G6	45888	46089		43239	49606		1.06126	0.929101		0.995183	-0.0463601
G7	38573	40227		48925	45356		0.788411	0.886917		0.837664	0.150544
G8	45306	40370		44128	48241		1.0267	0.83684		0.931768	0.0329112
G9	45483	37717		44741	49464		1.01658	0.762514		0.889549	0.0856857
G10	48317	43549		44702	44906		1.08087	0.969781		1.02533	-0.0840392
G11	43106	38574		44712	50218		0.964081	0.768131		0.866106	0.11499
H2	43247	52499		47340	44506		0.91354	1.17959		1.04657	-0.110592
H3	40737	51952		43660	43699		0.933051	1.18886		1.06096	-0.128579
H4	35528	34111		37926	38456		0.936772	0.887014		0.911893	0.0577556
H5	42155	43642		44199	51230		0.953755	0.851884		0.902819	0.0690978
H6	37867	39486		44783	49405		0.845566	0.799231		0.822399	0.169626
H7	33943	35637		44086	62831		0.769927	0.567188		0.668558	0.361934
H8	45894	28159		42621	49034		1.07679	0.574275		0.825534	0.165707
H9	28158	30942		34157	36379		0.82437	0.850546		0.837458	0.150802
H10	36226	40623		47862	47269		0.756884	0.8594		0.808142	0.187447
H11	30944	37989		45393	41681		0.681691	0.911422		0.796557	0.20193

## Sheet: SPC-07
well	665			620			665/620			mean	inhibition ratio
B	7442	7410	7314	47070	47937	46109	0.158105	0.154578	0.158624	0.157102
N	122734	134607	116778	45197	44356	42794	2.71553	3.0347	2.72884	2.82636
P	17308	12188	12296	56963	55426	52991	0.303846	0.219897	0.232039	0.251928	0.964475
A2	139628	96107		47232	53720		2.95622	1.78904		2.37263	0.169984
A3	149570	127886		53363	49009		2.80288	2.60944		2.70616	0.0450307
A4	155573	121205		49741	47003		3.12766	2.57867		2.85316	-0.0100426
A5	136190	100724		45275	38365		3.00806	2.62541		2.81674	0.00360373
A6	154713	98360		50823	46305		3.04415	2.12418		2.58416	0.090734
A7	165011	132156		51584	49333		3.19888	2.67886		2.93887	-0.0421506
A8	144324	115606		54893	46448		2.62919	2.48893		2.55906	0.100139
A9	147346	134518		54345	48469		2.71131	2.77534		2.74332	0.0311072
A10	144857	118866		51205	48567		2.82896	2.44746		2.63821	0.0704856
A11	151339	126465		52248	47502		2.89655	2.66231		2.77943	0.0175806
B2	117790	97813		49928	47468		2.3592	2.06061		2.2099	0.230946
B3	98331	90727		50405	48343		1.95082	1.87673		1.91378	0.341886
B4	83469	100357		50079	48506		1.66675	2.06896		1.86785	0.35909
B5	81634	86515		47526	45230		1.71767	1.91278		1.81522	0.378807
B6	93222	77267		38028	34465		2.4514	2.2419		2.34665	0.179715
B7	105210	109611		45724	47902		2.30098	2.28823		2.29461	0.199213
B8	96905	70596		46830	48103		2.06929	1.4676		1.76845	0.396332
B9	112969	85415		48364	47578		2.33581	1.79526		2.06554	0.285032
B10	80616	93746		37645	35212		2.14148	2.66233		2.40191	0.159015
B11	95478	107936		46274	47054		2.06332	2.29388		2.1786	0.242675
C2	104094	116494		47242	49847		2.20342	2.33703		2.27023	0.208347
C3	87706	103989		44321	49716		1.97888	2.09166		2.03527	0.29637
C4	97681	103653		48973	48354		1.99459	2.14363		2.06911	0.283693
C5	79829	104543		46649	47190		1.71127	2.21536		1.96332	0.323326
C6	68714	60167		34394	27998		1.99785	2.14897		2.07341	0.282081
C7	98940	112022		47766	46073		2.07135	2.4314		2.25138	0.215409
C8	53030	45762		27160	23956		1.9525	1.91025		1.93138	0.335292
C9	94882	93806		44781	45115		2.1188	2.07926		2.09903	0.272482
C10	109893	90412		49876	44638		2.20332	2.02545		2.11439	0.26673
C11	94248	87251		48238	46734		1.95381	1.86697		1.91039	0.343154
D2	81806	92190		27808	37470		2.94182	2.46037		2.70109	0.0469289
D3	114231	131398		46574	51074		2.45268	2.5727		2.51269	0.117512
D4	78339	124371		45329	50062		1.72823	2.48434		2.10629	0.269765
D5	81491	121613		43705	50225		1.86457	2.42136		2.14297	0.256023
D6	72637	95470		34557	37556		2.10195	2.54207		2.32201	0.188947
D7	72701	58700		31083	26989		2.33893	2.17496		2.25695	0.213322
D8	89419	131344		45588	45573		1.96146	2.88206		2.42176	0.151577
D9	87781	110709		44917	53571		1.95429	2.06658		2.01044	0.305673
D10	104083	115305		43322	51942		2.40254	2.21988		2.31121	0.192992
D11	92510	103958		47042	47793		1.96654	2.17517		2.07086	0.283038
well	665			620			665/620			mean	inhibition ratio
B	6393	7927	19240	39547	49868	58164	0.161656	0.15896	0.330789	0.217135
N	95128	93227	106684	45282	46548	45673	2.10079	2.00281	2.33582	2.14648
P	12348	13174	14350	51739	54681	55064	0.238659	0.240925	0.260606	0.24673	0.98466
E2	153208	132906		44425	43434		3.44869	3.05995		3.25432	-0.574209
E3	40682	49809		14705	13832		2.76654	3.601		3.18377	-0.537642
E4	101714	134240		46870	41029		2.17013	3.27183		2.72098	-0.297773
E5	110310	112165		43040	40036		2.56296	2.8016		2.68228	-0.277716
E6	122209	124412		39739	39969		3.07529	3.11271		3.094	-0.491114
E7	149872	117535		41166	46008		3.64067	2.55466		3.09767	-0.493015
E8	105782	111373		35366	45147		2.99106	2.4669		2.72898	-0.301919
E9	99559	86105		46156	45548		2.15701	1.89042		2.02372	0.0636272
E10	112403	107003		48032	48266		2.34017	2.21694		2.27856	-0.068459
E11	125561	132387		45990	45098		2.73018	2.93554		2.83286	-0.355761
F2	129962	126125		45469	43198		2.85826	2.9197		2.88898	-0.384846
F3	112586	109324		45797	42801		2.45837	2.55424		2.50631	-0.186504
F4	116140	133221		44416	44939		2.61482	2.96449		2.78965	-0.333367
F5	122279	96682		42400	40267		2.88394	2.40102		2.64248	-0.257085
F6	130568	109862		41089	42951		3.17769	2.55784		2.86777	-0.373853
F7	113956	108794		39796	41312		2.8635	2.63347		2.74849	-0.31203
F8	111831	110503		41745	42232		2.67891	2.61657		2.64774	-0.259811
F9	95647	85576		41077	44974		2.32848	1.90279		2.11563	0.0159853
F10	91379	83935		38535	39207		2.37132	2.14082		2.25607	-0.0568044
F11	108660	88481		37664	36801		2.88498	2.40431		2.64465	-0.258208
G2	100500	123381		44951	48341		2.23577	2.55231		2.39404	-0.128314
G3	116377	100151		43700	41923		2.66309	2.38893		2.52601	-0.196716
G4	106146	124886		39726	42325		2.67195	2.95064		2.8113	-0.344585
G5	72246	37028		30738	23744		2.35038	1.55947		1.95492	0.0992834
G6	97907	89970		40325	42434		2.42795	2.12023		2.27409	-0.0661445
G7	136790	122151		43895	43568		3.1163	2.80369		2.95999	-0.421656
G8	88724	92309		34832	34975		2.5472	2.63929		2.59324	-0.231564
G9	86918	77622		35552	34288		2.44481	2.26382		2.35432	-0.107727
G10	106575	77679		46497	38385		2.29208	2.02368		2.15788	-0.00591217
G11	112469	80863		43951	41798		2.55896	1.93461		2.24679	-0.0519935
H2	120812	120551		43176	50805		2.79813	2.37282		2.58547	-0.227538
H3	106660	109475		39828	44413		2.67802	2.46493		2.57147	-0.220281
H4	45215	54983		19060	23239		2.37225	2.36598		2.36911	-0.115395
H5	71244	87942		39564	44925		1.80073	1.95753		1.87913	0.138569
H6	127352	171233		42970	41910		2.96374	4.08573		3.52474	-0.714369
H7	117585	153286		43563	39717		2.69919	3.85946		3.27932	-0.587169
H8	129047	173145		43296	42639		2.98058	4.06072		3.52065	-0.712249
H9	110425	146860		40434	41053		2.73099	3.57733		3.15416	-0.522295
H10	143012	140490		43084	43415		3.31938	3.23598		3.27768	-0.586315
H11	135353	174202		42814	46960		3.16142	3.70958		3.4355	-0.668117

## Sheet: SPC-08
well	665			620			665/620			mean	inhibition ratio
B	7709	8111	12715	49931	50575	52959	0.154393	0.160376	0.240091	0.184953
N	156978	163782	174077	46290	45669	44967	3.39119	3.58628	3.87122	3.61623
P	76435	52996	28780	53623	52389	52867	0.415312	0.320744	0.368698	0.368251	0.94658
A2	179310	123998		48798	44812		3.67454	2.76707		3.2208	0.115241
A3	154708	144597		51245	47606		3.01899	3.03737		3.02818	0.17138
A4	146653	114583		49831	44587		2.94301	2.56987		2.75644	0.250574
A5	140328	104571		46329	50888		3.02895	2.05492		2.54193	0.313089
A6	136158	144722		43719	45327		3.11439	3.19284		3.15362	0.134822
A7	147368	117501		39533	37157		3.72772	3.16228		3.445	0.0499016
A8	173523	139455		47354	49766		3.66438	2.80221		3.2333	0.111601
A9	145006	121565		37028	38614		3.91612	3.14821		3.53216	0.0244996
A10	158129	152569		50078	49056		3.15765	3.1101		3.13388	0.140575
A11	171163	147768		44054	47885		3.8853	3.08589		3.4856	0.0380711
B2	159395	150631		53721	46055		2.96709	3.27068		3.11888	0.144945
B3	128251	139878		45745	44482		2.80361	3.1446		2.9741	0.187139
B4	131652	134878		46665	42977		2.82122	3.13838		2.9798	0.18548
B5	117372	122848		45646	45668		2.57135	2.69002		2.63069	0.287223
B6	94336	135443		45540	45667		2.0715	2.96588		2.51869	0.319863
B7	117927	125309		45164	42722		2.61108	2.93313		2.7721	0.246009
B8	143459	129965		43951	47758		3.26407	2.72132		2.9927	0.181721
B9	124455	143419		46616	49614		2.66979	2.8907		2.78024	0.243637
B10	133656	58685		43893	52158		3.04504	1.12514		2.08509	0.44623
B11	144111	164775		47170	46726		3.05514	3.52641		3.29078	0.0948492
C2	131911	132711		47056	46953		2.80328	2.82646		2.81487	0.233545
C3	130154	130448		45737	44180		2.8457	2.95265		2.89918	0.208975
C4	116586	126040		42973	43707		2.71301	2.88375		2.79838	0.238352
C5	143841	128810		45831	42809		3.13851	3.00895		3.07373	0.158105
C6	150719	118889		45382	44891		3.32112	2.64839		2.98476	0.184035
C7	104721	124583		44063	44246		2.37662	2.81569		2.59615	0.297287
C8	118133	133346		44526	44769		2.65312	2.97853		2.81583	0.233266
C9	119653	140379		43652	43525		2.74107	3.22525		2.98316	0.1845
C10	125736	135690		43536	43842		2.88809	3.09498		2.99154	0.182059
C11	119882	139111		44736	46704		2.67977	2.97857		2.82917	0.229379
D2	113887	131225		41862	41458		2.72053	3.16525		2.94289	0.196235
D3	148470	158354		45517	47447		3.26186	3.33749		3.29968	0.0922554
D4	154910	145776		39922	41665		3.88032	3.49876		3.68954	-0.0213656
D5	135934	139099		41929	42493		3.242	3.27346		3.25773	0.10448
D6	138178	155224		44425	44757		3.11037	3.46815		3.28926	0.0952913
D7	119063	138498		43695	42891		2.72487	3.22907		2.97697	0.186304
D8	133535	146681		44013	47270		3.03399	3.10305		3.06852	0.159623
D9	103839	125302		43655	37825		2.37863	3.31268		2.84565	0.224574
D10	136484	137309		41548	40532		3.28497	3.38767		3.33632	0.0815757
D11	144189	141124		45221	47491		3.18854	2.97159		3.08007	0.156257
well	665			620			665/620			mean	inhibition ratio
B	9316	12512	11525	52469	56244	52287	0.177552	0.222459	0.220418	0.20681
N	103051	121866	136080	50853	47097	49220	2.02645	2.58755	2.76473	2.45958
P	21362	14930	17602	51436	46548	47741	0.415312	0.320744	0.368698	0.368251	0.928336
E2	96963	133876		40443	44390		2.39752	3.0159		2.70671	-0.109703
E3	142031	95886		41417	39120		3.42929	2.45107		2.94018	-0.21334
E4	117798	99184		35028	29560		3.36297	3.35535		3.35916	-0.399322
E5	166325	122987		44958	37507		3.69956	3.27904		3.4893	-0.457094
E6	173711	121283		42016	39033		4.1344	3.10719		3.6208	-0.515463
E7	167300	121874		42418	39687		3.94408	3.07088		3.50748	-0.465162
E8	157821	123422		44265	43581		3.56537	2.83201		3.19869	-0.328091
E9	153990	128736		43519	44771		3.53845	2.87543		3.20694	-0.331755
E10	162569	120084		44707	50407		3.63632	2.38229		3.0093	-0.244023
E11	150238	124109		45558	52558		3.29773	2.36137		2.82955	-0.164231
F2	73481	121421		31916	39494		2.30232	3.07442		2.68837	-0.101561
F3	109751	122765		39887	40890		2.75155	3.00232		2.87694	-0.185265
F4	127191	105870		42090	43887		3.02188	2.41233		2.71711	-0.114317
F5	114353	131942		48963	53029		2.3355	2.48811		2.4118	0.0212064
F6	125002	106306		46919	40607		2.66421	2.61792		2.64107	-0.0805625
F7	116021	115825		41912	44340		2.7682	2.6122		2.6902	-0.102374
F8	109182	118632		37879	46586		2.88239	2.54652		2.71445	-0.113139
F9	106128	124707		39267	51283		2.70273	2.43174		2.56723	-0.0477889
F10	127029	130977		46418	44230		2.73663	2.96127		2.84895	-0.172843
F11	46547	35290		26962	20966		1.72639	1.6832		1.7048	0.335046
G2	100427	118986		43128	38542		2.32858	3.08718		2.70788	-0.110221
G3	80968	108255		49851	42870		1.6242	2.52519		2.0747	0.170848
G4	114634	125925		42971	41021		2.66771	3.06977		2.86874	-0.181626
G5	129044	125616		46881	38594		2.75259	3.25481		3.0037	-0.241534
G6	139991	134705		40215	43197		3.48106	3.11839		3.29973	-0.372941
G7	92166	94338		46790	41027		1.96978	2.29941		2.1346	0.144259
G8	120310	127812		48641	41187		2.47343	3.10321		2.78832	-0.145928
G9	109403	101249		34328	34066		3.18699	2.97214		3.07957	-0.275212
G10	119353	116364		42560	38596		2.80435	3.01492		2.90964	-0.19978
G11	137360	149235		44598	65037		3.07996	2.29462		2.68729	-0.10108
H2	98652	68169		36411	28880		2.7094	2.36042		2.53491	-0.0334408
H3	135752	132659		42982	41486		3.15835	3.19768		3.17801	-0.318913
H4	109085	129737		38073	40403		2.86515	3.21107		3.03811	-0.256811
H5	134862	144346		42298	44373		3.18838	3.25301		3.2207	-0.337859
H6	132614	161590		41497	45418		3.19575	3.55784		3.37679	-0.407151
H7	110719	166223		35454	43912		3.12289	3.78537		3.45413	-0.44148
H8	54479	110351		24863	34133		2.19117	3.23297		2.71207	-0.112081
H9	130515	175321		43225	46924		3.01943	3.73628		3.37785	-0.407622
H10	123273	137133		44025	43416		2.80007	3.15858		2.97933	-0.230715
H11	132103	131679		42930	46504		3.07717	2.83156		2.95437	-0.219637

## Sheet: SPC-09
well	665			620			665/620			mean	inhibition ratio
B	8215	8234	7788	52739	50897	50019	0.155767	0.161778	0.155701	0.157749
N	170117	148403	191389	46369	47863	54867	3.66877	3.10058	3.48824	3.41919
P	17908	20457	15837	58393	54428	55674	0.306681	0.375854	0.368698	0.350411	0.940927
A2	174673	168132		54376	47937		3.21232	3.50735		3.35984	0.0181998
A3	158184	142621		53179	48598		2.97456	2.93471		2.95463	0.14244
A4	163870	167765		57051	48956		2.87234	3.42685		3.1496	0.0826614
A5	132036	150300		53962	57590		2.44683	2.60983		2.52833	0.27315
A6	187658	146648		65789	48467		2.85242	3.02573		2.93908	0.14721
A7	172035	165239		57295	47496		3.00262	3.47901		3.24081	0.0546935
A8	167541	163414		56950	47031		2.9419	3.4746		3.20825	0.0646781
A9	177050	157171		54291	48540		3.26113	3.23797		3.24955	0.052015
A10	124035	140179		54671	50318		2.26875	2.78586		2.52731	0.273463
A11	136205	136831		51764	39746		2.63127	3.44264		3.03695	0.1172
B2	135207	150290		46052	44409		2.93596	3.38422		3.16009	0.0794431
B3	147927	142496		43406	42847		3.40799	3.32569		3.36684	0.0160523
B4	128856	124374		46388	46900		2.77779	2.6519		2.71484	0.215963
B5	125177	151902		43174	46904		2.89936	3.23857		3.06897	0.107384
B6	147536	112206		43211	45958		3.41432	2.44149		2.9279	0.150636
B7	165185	141219		45125	46433		3.66061	3.04135		3.35098	0.0209151
B8	161992	159641		44814	48181		3.61476	3.31336		3.46406	-0.0137572
B9	139374	99631		54907	48774		2.53836	2.04271		2.29054	0.346061
B10	130580	124658		40066	43224		3.25912	2.884		3.07156	0.106588
B11	145759	141082		44882	41135		3.2476	3.42973		3.33867	0.02469
C2	133424	114641		49687	48887		2.68529	2.34502		2.51516	0.277189
C3	134253	177792		51608	44805		2.6014	3.96813		3.28476	0.0412178
C4	127648	159812		50478	45756		2.52878	3.4927		3.01074	0.125236
C5	139711	178657		48424	43387		2.88516	4.11775		3.50146	-0.0252232
C6	127326	84394		45581	43548		2.7934	1.93795		2.36568	0.323021
C7	121798	144430		42757	44236		2.84861	3.26499		3.0568	0.111115
C8	105088	128302		48724	42506		2.1568	3.01844		2.58762	0.25497
C9	136598	140058		45831	47655		2.98047	2.939		2.95974	0.140876
C10	135379	129423		43211	45093		3.13298	2.87014		3.00156	0.128053
C11	154642	154974		48258	46270		3.20448	3.34934		3.27691	0.0436251
D2	146711	199149		47989	50946		3.05718	3.90902		3.4831	-0.0195948
D3	122183	131962		39624	41858		3.08356	3.15261		3.11809	0.0923233
D4	79441	76639		34273	40170		2.31789	1.90787		2.11288	0.400533
D5	77505	110731		46005	51879		1.68471	2.13441		1.90956	0.462873
D6	123753	152847		50987	49841		2.42715	3.06669		2.74692	0.206127
D7	114674	149325		45520	49004		2.5192	3.0472		2.7832	0.195003
D8	136081	163062		38591	48562		3.52624	3.35781		3.44202	-0.0070001
D9	118702	138714		46457	51615		2.55509	2.68747		2.62128	0.244649
D10	143804	161754		46233	52017		3.11042	3.10964		3.11003	0.0947939
D11	138570	187668		43190	54091		3.20838	3.46949		3.33893	0.0246085
well	665			620			665/620			mean	inhibition ratio
B	8346	8956	10416	53110	55227	58537	0.157146	0.162167	0.177939	0.16575
N	142642	158481	80565	49187	46825	52493	2.89999	3.38454		3.14227
P	14298	16313	17894	64495	60543	63358	0.221692	0.269445	0.282427	0.257854	0.969056
E2	8789	28159		54987	56172		0.159838	0.5013		0.330569	0.944627
E3	179718	155883		46135	48068		3.89548	3.24297		3.56922	-0.143442
E4	174611	183979		51397	48338		3.3973	3.80609		3.6017	-0.154352
E5	78135	185173		49331	47466		1.58389	3.90117		2.74253	0.134296
E6	161048	179269		48071	49684		3.35021	3.60818		3.4792	-0.113197
E7	151216	136827		49336	45720		3.06502	2.99272		3.02887	0.0380969
E8	161125	145715		51918	51836		3.10345	2.81108		2.95726	0.0621538
E9	171565	73124		50010	48309		3.43061	1.51367		2.47214	0.225137
E10	157170	158029		51547	50623		3.04906	3.12168		3.08537	0.019114
E11	177529	111717		53926	52219		3.29209	2.13939		2.71574	0.143297
F2	111547	106360		50011	54173		2.23045	1.96334		2.09689	0.351206
F3	136515	168394		48946	51355		2.78909	3.27902		3.03406	0.0363545
F4	142810	161942		44236	47661		3.22837	3.39779		3.31308	-0.0573863
F5	154799	139459		49003	48867		3.15897	2.85385		3.00641	0.045643
F6	143500	154881		46767	47011		3.0684	3.29457		3.18149	-0.0131765
F7	149485	157020		48593	46911		3.07627	3.34719		3.21173	-0.0233366
F8	110467	147788		51520	46293		2.14416	3.19245		2.6683	0.159234
F9	133631	99932		45155	47652		2.95938	2.09712		2.52825	0.206286
F10	150725	144209		49178	46824		3.06489	3.07981		3.07235	0.0234899
F11	114222	94670		40592	39094		2.8139	2.4216		2.61775	0.176218
G2	156971	148350		51408	49706		3.05344	2.98455		3.01899	0.0414155
G3	144881	154156		45030	49175		3.21743	3.13484		3.17614	-0.01138
G4	149935	165077		48338	46531		3.1018	3.54768		3.32474	-0.0613049
G5	139840	153537		46268	47695		3.02239	3.21914		3.12077	0.00722293
G6	135197	122486		43417	44502		3.11392	2.75237		2.93314	0.0702571
G7	104493	136385		38091	47154		2.74325	2.89233		2.81779	0.109012
G8	126749	145967		44722	39538		2.83415	3.69182		3.26298	-0.0405569
G9	153985	141237		47171	46892		3.2644	3.01196		3.13818	0.00137219
G10	158898	160086		42989	47855		3.69625	3.34523		3.52074	-0.127153
G11	172319	152202		51217	53434		3.36449	2.84841		3.10645	0.012033
H2	17730	17145		4426	16059		4.00587	1.06763		2.53675	0.203431
H3	162531	195065		50891	53042		3.19371	3.67756		3.43563	-0.0985605
H4	165124	175878		49043	49998		3.36692	3.5177		3.44231	-0.100804
H5	138617	156324		44960	47906		3.08312	3.26314		3.17313	-0.0103689
H6	144284	178838		49658	50352		2.90555	3.55176		3.22865	-0.0290235
H7	147230	156510		50441	50842		2.91886	3.07836		2.99861	0.0482638
H8	156216	174424		49505	51078		3.15556	3.41486		3.28521	-0.0480232
H9	157594	183601		49850	51119		3.16136	3.59164		3.3765	-0.0786946
H10	161992	190525		48733	52776		3.32407	3.61007		3.46707	-0.109122
H11	152539	174343		50524	52875		3.01914	3.29727		3.1582	-0.00535433

## Sheet: SPC-10
well	665			620			665/620			mean	inhibition ratio
B	7965	7978	8640	50730	49655	52490	0.157008	0.160669	0.164603	0.16076											#DIV/0!	#DIV/0!	-2.44249e-15
N	148667	156153	202360	44506	43584	44591	3.34038	3.58281		3.46159												#DIV/0!	0
P	20982	14815	28298	55064	55188	55449	0.381048	0.268446	0.510343	0.386612	0.931577										#DIV/0!	#DIV/0!	0
A2	214628	155468		39053	33154		5.49581	4.68927		5.09254	-0.494102
A3	229363	163328		51512	45611		4.45261	3.58089		4.01675	-0.168187
A4	244392	211307		44353	43764		5.51016	4.82833		5.16924	-0.517339										0
A5	168785	212221		42700	41723		3.95281	5.08643		4.51962	-0.320533										-1.07322e-15
A6	263437	265580		41766	39068		6.30745	6.79789		6.55267	-0.936454
A7	205834	195120		45926	42067		4.48186	4.63832		4.56009	-0.332793
A8	238546	63858		45034	44150		5.29702	1.44639		3.3717	0.0272324
A9	211448	247249		45560	41895		4.64109	5.90164		5.27136	-0.548276
A10	201958	225193		42678	43465		4.73213	5.18102		4.95658	-0.452911
A11	207004	108427		43360	42137		4.77408	2.5732		3.67364	-0.0642402
B2	80634	20487		19329	21445		4.17166	0.955328		2.56349	0.272083
B3	189518	187000		40426	38489		4.68802	4.85853		4.77328	-0.397379
B4	32024	84262		49883	45368			1.8573		1.8573	0.486027
B5	227252	153400		41640	41472		5.45754	3.69888		4.57821	-0.338284
B6	186950	122156		41369	46235		4.51908	2.64207		3.58058	-0.0360462
B7	182092	79440		41437	46776		4.39443	1.69831		3.04637	0.125794
B8	13375	42730		13722	13557		0.974712	3.15188		2.06329	0.42362
B9	174969	31578		41250	44527		4.24167	0.709188		2.47543	0.298762
B10	187020	151122		46287	44650		4.04044	3.38459		3.71252	-0.0760184
B11	212755	67478		40467	46887		5.25749	1.43916		3.34833	0.0343142
C2	220906	171096		47334	44482		4.66696	3.84641		4.25669	-0.240876
C3	1346	1491		653	717		2.06126	2.0795		2.07038	0.421474
C4	202980	48748		44225	50069		4.58971	0.973616		2.78166	0.205987
C5	156917	162353		41406	41117		3.78972	3.94856		3.86914	-0.123467
C6	228753	44485		44510	47445		5.13936	0.937612		3.03849	0.128182
C7	151771	18212		54603	42852		2.77954	0.424998		1.60227	0.56329
C8	118862	52704		49517	41354		2.40043	1.27446		1.83744	0.492042
C9	159771	58593		41517	46896		3.84833	1.24942		2.54888	0.276511
C10	30424	30872		14486	14599		2.10023	2.11467		2.10745	0.410243
C11	127636	190409		45352	45481		2.81434	4.18656		3.50045	-0.0117722
D2	172468	194288		45986	46516		3.75045	4.1768		3.96362	-0.152092
D3	212364	178587		48326	53237		4.3944	3.35457		3.87449	-0.125087
D4	208234	77201		43678	50657		4.76748	1.52399		3.14574	0.0956897
D5	33743	21999		57810	47657		0.583688	0.461611		0.52265	0.890364
D6	23459	32797		45682	48253		0.513528	0.679688		0.596608	0.867958
D7	171622	198521		44611	46564		3.84708	4.2634		4.05524	-0.179847
D8	150099	127177		44780	43646		3.35192	2.91383		3.13287	0.0995865
D9	164554	36241		44190	48515		3.72378	0.747006		2.23539	0.371481
D10	164641	174769		50465	52877		3.26248	3.3052		3.28384	0.0538514
D11	175783	212647		45439	48746		3.86855	4.36235		4.11545	-0.198088
well	665			620			665/620			mean	inhibition ratio
B	9041	8029	9305	53308	49586	57526	0.169599	0.161921	0.161753	0.164424											#DIV/0!	#DIV/0!	-2.03541e-15
N	66121	196995	164273	53379	43729	43694		3.5	3.75962	3.62981											#DIV/0!	#DIV/0!	0
P	11013	14061	13905	50115	49732	50689	0.219755	0.282735	0.27432	0.258937	0.972727										#DIV/0!	#DIV/0!	-1.07322e-15
E2	23738	22936		50799	46058		0.467293	0.497981		0.482637	0.908174
E3	16327	133283		42706	46146		0.382312	2.88829		1.6353	0.575552
E4	51415	29567		47799	46605		1.07565	0.634417	0.72283	0.810966	0.813429
E5	135891	36023		46680	49485		2.91112	0.727958		1.81954	0.522387
E6	152549	41788		46619	45147		3.27225	0.925599		2.09892	0.441765
E7	159698	23823		44945	48354		3.55319	0.492679		2.02293	0.463694
E8	173445	35199		44118	41299		3.93139	0.852297		2.39184	0.357238
E9	21009	133786		45331	41973		0.463458	3.18743		1.82544	0.520683
E10	34509	128315		46671	44224		0.73941	2.90148		1.82044	0.522126
E11	30781	68323		46295	36455			1.87417		1.87417	0.506621
F2	23164	137302		47788	45834		0.484724	2.99564		1.74018	0.545287
F3	115602	93940		44637	43865		2.58982	2.14157		2.3657	0.364783
F4	24372	113827		53871	45345			2.51024		2.51024	0.323072
F5	33841	126615		47406	44831		0.713855	2.82427		1.76906	0.536952
F6	19152	155220		44278	41891		0.43254	3.70533		2.06894	0.450419
F7	51241	145661		47284	44054		1.08369	3.30642		2.19505	0.414026
F8	142384	123965		45505	47553		3.12897	2.60688		2.86793	0.219855
F9	107412	124740		36447	45735		2.94707	2.72745		2.83726	0.228704
F10	150358	67532		41854	48746		3.59244	1.38539		2.48891	0.329227
F11	116630	160265		39670	46376		2.94001	3.45577		3.19789	0.124639
G2	145403	163091		45689	45691		3.18245	3.56943		3.37594	0.0732586
G3	134170	155172		45347	42267		2.95874	3.67123		3.31499	0.0908485
G4	138996	149890		43171	41959		3.21966	3.5723		3.39598	0.0674767
G5	49381	91879		45019	44432		1.09689	2.06786		1.58237	0.590825
G6	52228	110384		42056	41251		1.24187	2.67591		1.95889	0.482175
G7	123324	144791		41491	42917		2.97231	3.37374		3.17303	0.131814
G8	85018	167502		45347	43246		1.87483	3.87324		2.87403	0.218093
G9	151733	127287		38851	39068		3.90551	3.25809		3.5818	0.0138548
G10	107675	100299		23886	30636		4.50787	3.27389		3.89088	-0.0753365
G11	146008	175630		42208	42837		3.45925	4.09996		3.7796	-0.0432255
H2	152985	178687		43085	56649		3.55077	3.15428		3.35253	0.0800154
H3	147655	200576		46604	47651		3.16829	4.20927		3.68878	-0.0170166
H4	134884	134111		43708	49812		3.08603	2.69234		2.88918	0.213721
H5	152440	173162		41939	50099		3.6348	3.4564		3.5456	0.024301
H6	162197	232276		41578	54524		3.90103	4.26007		4.08055	-0.130068
H7	184072	223871		45272	48051		4.06591	4.65903		4.36247	-0.211422
H8	158069	210029		44690	45600		3.53701	4.6059		4.07145	-0.127444
H9	134203	138724		41669	38371		3.22069	3.61533		3.41801	0.0611184
H10	198354	142041		46187	37432		4.29459	3.79464		4.04461	-0.119698
H11	131627	239957		43444	48663		3.02981	4.93099		3.9804	-0.101169

[truncated: 19 more sheets: SPC-11, SPC-12, SPC-13, SPC-14, SPC-15, SPC-16, SPC-17, SPC-18, SPC-19, SPC-20, SPC-21, SPC-22, SPC-23, SPC-24, SPC-25, SPC-26, SPC-27, SPC-28, SPC-29]
